# Supplementary material for: Prognostic Role of ceRNA Network in Immune Infiltration of Hepatocellular Carcinoma
Source: Front Genet. 2021 Sep 13;12:739975. doi: 10.3389/fgene.2021.739975 (PMC8473911; doi:10.3389/fgene.2021.739975)
Supplement: Supplementary file 2 [file Data_Sheet_2.xlsx]

## Sheet: S1
Table S1. Differentially expressed gene between HCC samples and adjacent non-tumorous samples.
DElncRNAs									DEmiRNAs								DEmRNAs
symbol	group	baseMean	logFC	lfcSE	stat	PValue	FDR		row.names(deMI)	baseMean	logFC	lfcSE	stat	PValue	FDR		symbol	group	baseMean	logFC	lfcSE	stat	PValue	FDR
AC092171.2	long_non_coding	406.136	2.60435	0.152796	17.0446	3.83188e-65	6.78342e-63		hsa-miR-10b-5p	88003.9	3.7207	0.227584	16.3487	4.44429e-60	2.00882e-57		GABRD	protein_coding	165.171	4.52168	0.194875	23.203	4.25141e-119	5.79509e-115
AC239868.2	long_non_coding	247.383	2.12029	0.150029	14.1326	2.3928e-45	1.80201e-43		hsa-miR-424-5p	741.18	-2.20476	0.137058	-16.0863	3.18227e-58	7.19194e-56		PLVAP	protein_coding	4412.8	2.9072	0.138198	21.0364	3.04583e-98	2.07589e-94
CRNDE	long_non_coding	142.86	3.34023	0.244809	13.6442	2.18583e-42	1.3794e-40		hsa-miR-21-5p	1.05326e+06	1.92159	0.12002	16.0106	1.07744e-57	1.62334e-55		CDKN3	protein_coding	368.211	3.90992	0.189153	20.6706	6.36858e-95	2.89367e-91
MAFG-AS1	long_non_coding	111.304	2.94609	0.221202	13.3186	1.80522e-40	1.02104e-38		hsa-miR-93-5p	27371.1	1.79046	0.116235	15.4037	1.54489e-53	1.74573e-51		CDC25C	protein_coding	195.247	4.34853	0.212586	20.4554	5.38068e-93	1.8336e-89
AC005332.8	long_non_coding	196.193	1.58711	0.122464	12.9598	2.0674e-38	1.0285e-36		hsa-miR-589-5p	444.118	1.63107	0.106272	15.348	3.65021e-53	3.29979e-51		UBE2T	protein_coding	369.155	3.19988	0.157193	20.3564	4.07707e-92	1.11149e-88
AL365181.3	long_non_coding	569.771	3.78476	0.297858	12.7066	5.43689e-37	2.42984e-35		hsa-miR-224-5p	792.245	3.43575	0.232192	14.797	1.53142e-49	1.15367e-47		CENPF	protein_coding	987.999	3.88489	0.192133	20.2198	6.56077e-91	1.3264e-87
SNHG1	long_non_coding	903.499	1.58927	0.125124	12.7016	5.79668e-37	2.58218e-35		hsa-miR-183-5p	17046.5	4.02394	0.278817	14.4322	3.24696e-47	2.09661e-45		NUF2	protein_coding	269.841	4.19248	0.207376	20.2168	6.95871e-91	1.3264e-87
AL021453.1	long_non_coding	113.391	1.59829	0.127765	12.5096	6.61429e-36	2.79131e-34		hsa-miR-10b-3p	37.543	3.68335	0.257724	14.2919	2.45984e-46	1.38981e-44		SKA1	protein_coding	220.556	4.47241	0.221282	20.2113	7.78463e-91	1.3264e-87
AL355488.2	long_non_coding	108.243	1.91755	0.153297	12.5087	6.68754e-36	2.80486e-34		hsa-miR-1269a	2904.29	5.92098	0.420319	14.0869	4.57474e-45	2.29753e-43		TROAP	protein_coding	383.938	4.2197	0.210001	20.0937	8.37661e-90	1.26868e-86
LINC01089	long_non_coding	213.801	1.68244	0.134771	12.4837	9.16403e-36	3.80838e-34		hsa-miR-500a-3p	1749.1	1.66981	0.122008	13.6861	1.22972e-42	5.55833e-41		ZIC2	protein_coding	234.582	6.66555	0.332357	20.0554	1.81095e-89	2.4685e-86
RUSC1-AS1	long_non_coding	235.167	1.82025	0.148523	12.2557	1.56661e-34	5.99843e-33		hsa-miR-4746-5p	15.877	2.6733	0.200211	13.3524	1.14667e-40	4.71177e-39		KIFC1	protein_coding	634.003	3.75686	0.190088	19.7638	6.10565e-87	7.56601e-84
AC055713.1	long_non_coding	84.2019	1.33901	0.115179	11.6254	3.06057e-31	9.50311e-30		hsa-miR-96-5p	59.3485	3.90717	0.292851	13.3418	1.32204e-40	4.97969e-39		THBS4	protein_coding	721.029	5.51441	0.280554	19.6554	5.19636e-86	5.90263e-83
GAS5	long_non_coding	5257.22	1.89678	0.164411	11.5368	8.6046e-31	2.56651e-29		hsa-miR-182-5p	44393.6	3.51026	0.26528	13.2323	5.71449e-40	1.98688e-38		BIRC5	protein_coding	1027.78	4.0926	0.208412	19.637	7.467e-86	7.49178e-83
MIR4435-2HG	long_non_coding	732.137	1.86372	0.161705	11.5255	9.81894e-31	2.90961e-29		hsa-miR-532-5p	6743.72	1.47378	0.114122	12.914	3.75109e-38	1.21107e-36		KIF4A	protein_coding	463.136	3.91091	0.199176	19.6355	7.69459e-86	7.49178e-83
AC109322.1	long_non_coding	88.4067	2.09915	0.182973	11.4724	1.81505e-30	5.28653e-29		hsa-miR-452-5p	1183.94	2.57423	0.200966	12.8093	1.45374e-37	4.38059e-36		HJURP	protein_coding	334.874	3.89109	0.19874	19.5788	2.34521e-85	2.13117e-82
AC107375.1	long_non_coding	67.0276	1.50441	0.133025	11.3093	1.18082e-29	3.23208e-28		hsa-miR-7706	10.7121	2.17082	0.178171	12.1839	3.7885e-34	1.07025e-32		NEK2	protein_coding	335.287	3.9299	0.201602	19.4933	1.25091e-84	1.0657e-81
PVT1	long_non_coding	213.127	2.3631	0.209522	11.2785	1.67525e-29	4.52185e-28		hsa-miR-501-3p	282.68	1.52219	0.126348	12.0476	1.99685e-33	5.30927e-32		CDCA5	protein_coding	527.614	3.43393	0.176497	19.4561	2.58964e-84	2.07644e-81
FOXD2-AS1	long_non_coding	159.365	2.1134	0.188952	11.1848	4.83902e-29	1.24926e-27		hsa-miR-660-5p	387.549	1.37095	0.115568	11.8627	1.84876e-32	4.64245e-31		GPC3	protein_coding	29236.4	5.93453	0.305978	19.3953	8.45142e-84	6.40007e-81
BACE1-AS	long_non_coding	90.4164	1.24369	0.11139	11.1652	6.03826e-29	1.54423e-27		hsa-miR-221-3p	594.789	1.65975	0.14004	11.852	2.10232e-32	5.0013e-31		ADAMTS13	protein_coding	508.56	-2.81726	0.14532	-19.3866	1.0017e-83	7.18642e-81
AL445524.1	long_non_coding	596.205	2.24047	0.205689	10.8925	1.25176e-27	2.84853e-26		hsa-miR-103a-3p	129899	1.18684	0.100227	11.8415	2.38077e-32	5.38055e-31		CCNB2	protein_coding	422.367	3.72444	0.192596	19.3382	2.56492e-83	1.74812e-80
LINC00511	long_non_coding	184.577	3.35426	0.310664	10.7971	3.55379e-27	7.75068e-26		hsa-miR-106b-5p	1200.3	1.07989	0.0927836	11.6388	2.61675e-31	5.37622e-30		MELK	protein_coding	287.669	3.78605	0.195846	19.3318	2.90181e-83	1.81439e-80
AC084033.3	long_non_coding	105.55	1.65604	0.153489	10.7893	3.86832e-27	8.383e-26		hsa-miR-139-3p	140.301	-1.82256	0.159713	-11.4115	3.6653e-30	7.20311e-29		COL15A1	protein_coding	1028.02	3.79914	0.196528	19.3313	2.92837e-83	1.81439e-80
LINC01138	long_non_coding	171.227	1.55361	0.14533	10.6902	1.13138e-26	2.36895e-25		hsa-miR-423-5p	294.337	1.07313	0.0944455	11.3624	6.43208e-30	1.21137e-28		CDC20	protein_coding	797.577	4.2798	0.221735	19.3014	5.23056e-83	3.0999e-80
TMPO-AS1	long_non_coding	156.87	1.63369	0.152959	10.6806	1.25501e-26	2.61177e-25		hsa-miR-25-3p	44882.4	1.01795	0.0897864	11.3374	8.56104e-30	1.54784e-28		NCAPG	protein_coding	404.184	3.79647	0.197929	19.181	5.33579e-82	3.03051e-79
LINC00665	long_non_coding	371.743	2.80406	0.262949	10.6639	1.50193e-26	3.10194e-25		hsa-miR-452-3p	49.5569	2.47908	0.222512	11.1413	7.89612e-29	1.37271e-27		ASPM	protein_coding	817.471	3.70879	0.193553	19.1617	7.73103e-82	4.21527e-79
AC111000.4	long_non_coding	129.37	2.47078	0.232658	10.6198	2.41156e-26	4.87716e-25		hsa-miR-222-3p	139.042	1.59123	0.142875	11.1372	8.26616e-29	1.38382e-27		ARHGEF39	protein_coding	216.538	2.93252	0.153072	19.1578	8.33834e-82	4.37153e-79
CYTOR	long_non_coding	617.43	1.99875	0.189055	10.5723	4.00554e-26	7.95912e-25		hsa-miR-1307-3p	7185.41	1.25862	0.113092	11.1292	9.04235e-29	1.45969e-27		KIF2C	protein_coding	420.137	3.93654	0.205533	19.1528	9.16784e-82	4.6284e-79
AC005154.1	long_non_coding	490.347	1.10595	0.105721	10.461	1.30429e-25	2.44886e-24		hsa-miR-217	12234.4	4.2545	0.385155	11.0462	2.28743e-28	3.56523e-27		SPC24	protein_coding	487.835	3.48176	0.182044	19.1259	1.53667e-81	7.48083e-79
CCDC18-AS1	long_non_coding	200.049	1.37123	0.131158	10.4549	1.39217e-25	2.60668e-24		hsa-miR-1180-3p	110.212	1.84968	0.168181	10.9982	3.90026e-28	5.8764e-27		SLC26A6	protein_coding	1012.39	2.64094	0.138586	19.0563	5.82392e-81	2.73744e-78
SNHG20	long_non_coding	164.208	1.14427	0.110384	10.3663	3.52881e-25	6.3125e-24		hsa-miR-9-5p	4686.33	3.41193	0.313064	10.8985	1.1717e-27	1.70842e-26		TOP2A	protein_coding	1801.24	3.89537	0.204449	19.053	6.20137e-81	2.8177e-78
LINC00205	long_non_coding	76.3471	1.55915	0.150619	10.3516	4.11581e-25	7.3241e-24		hsa-miR-1301-3p	46.8857	1.69565	0.15676	10.8168	2.86599e-27	4.04822e-26		PRC1	protein_coding	763.253	3.21023	0.168751	19.0235	1.09038e-80	4.7945e-78
AC120114.2	long_non_coding	58.0603	1.09018	0.106711	10.2161	1.67927e-24	2.83645e-23		hsa-miR-34a-5p	1694.6	1.47422	0.137989	10.6836	1.21423e-26	1.66313e-25		KIF18B	protein_coding	261.158	4.03267	0.21382	18.8601	2.42623e-79	1.0335e-76
AL158212.3	long_non_coding	62.433	1.50206	0.147602	10.1764	2.52783e-24	4.19183e-23		hsa-miR-196b-5p	375.378	3.44045	0.322302	10.6746	1.3381e-26	1.77888e-25		UBE2C	protein_coding	648.827	4.11635	0.218475	18.8413	3.4658e-79	1.43159e-76
SNHG7	long_non_coding	1205.41	1.56865	0.154426	10.1579	3.05522e-24	5.01755e-23		hsa-miR-188-5p	15.7341	1.62655	0.152594	10.6593	1.57709e-26	2.0367e-25		MXD3	protein_coding	432.172	2.66582	0.141908	18.7856	9.91026e-79	3.97314e-76
AC110285.2	long_non_coding	96.3368	2.11265	0.211817	9.97395	1.98191e-23	3.08395e-22		hsa-miR-1266-5p	32.4303	2.11046	0.200051	10.5496	5.10012e-26	6.40349e-25		CCNB1	protein_coding	911.578	3.27481	0.174651	18.7506	1.91411e-78	7.45463e-76
SNHG3	long_non_coding	540.169	1.68742	0.171655	9.83033	8.33439e-23	1.24705e-21		hsa-miR-502-3p	58.9969	1.06375	0.101569	10.4732	1.14758e-25	1.4019e-24		PTTG1	protein_coding	723.822	3.73424	0.199436	18.724	3.1553e-78	1.19472e-75
AC092535.4	long_non_coding	99.6909	1.89987	0.196828	9.65243	4.80036e-22	6.6974e-21		hsa-miR-501-5p	16.458	1.59091	0.157531	10.099	5.57874e-24	6.63577e-23		KIF20A	protein_coding	427.489	3.71249	0.198777	18.6766	7.67068e-78	2.82592e-75
THUMPD3-AS1	long_non_coding	378.77	1.09794	0.114938	9.55246	1.26651e-21	1.7195e-20		hsa-miR-3200-3p	18.4346	2.67559	0.266346	10.0455	9.61188e-24	1.11399e-22		EXO1	protein_coding	197.358	3.60449	0.193454	18.6323	1.75697e-77	6.30242e-75
AP003352.1	long_non_coding	134.094	1.4447	0.152575	9.4688	2.83087e-21	3.73549e-20		hsa-miR-500b-5p	26.0601	1.26342	0.12751	9.90837	3.82848e-23	4.32618e-22		MYBL2	protein_coding	959.185	4.56858	0.245334	18.6219	2.13384e-77	7.45803e-75
TMEM147-AS1	long_non_coding	134.522	1.20515	0.127324	9.46526	2.9283e-21	3.85432e-20		hsa-miR-500a-5p	26.0536	1.26304	0.127609	9.89777	4.25654e-23	4.58084e-22		NDC80	protein_coding	326.741	3.30751	0.177776	18.6049	2.93049e-77	9.98637e-75
ASMTL-AS1	long_non_coding	159.201	1.58164	0.167245	9.45702	3.16843e-21	4.1448e-20		hsa-miR-877-5p	8.69679	1.95819	0.198141	9.88281	4.94279e-23	5.19568e-22		CDK1	protein_coding	625.848	3.4808	0.187405	18.5737	5.25082e-77	1.7457e-74
LINC00482	long_non_coding	180.334	1.76889	0.188501	9.38397	6.3534e-21	8.13939e-20		hsa-miR-30d-5p	69207.1	1.32512	0.134703	9.83738	7.77114e-23	7.98308e-22		BUB1	protein_coding	332.322	3.49863	0.188792	18.5317	1.1466e-76	3.72127e-74
SNHG12	long_non_coding	250.748	1.28231	0.137391	9.3333	1.02621e-20	1.27746e-19		hsa-miR-4661-5p	33.57	2.09873	0.214448	9.78666	1.28469e-22	1.2904e-21		CENPA	protein_coding	132.77	4.10592	0.221956	18.4988	2.11159e-76	6.69373e-74
AP003469.4	long_non_coding	196.683	1.48972	0.162212	9.18375	4.1632e-20	4.89212e-19		hsa-miR-424-3p	16.0957	-1.26316	0.132284	-9.5489	1.31084e-21	1.28805e-20		DLGAP5	protein_coding	251.411	3.70859	0.200634	18.4843	2.76021e-76	8.55102e-74
FLVCR1-AS1	long_non_coding	144.308	1.59956	0.174374	9.17314	4.59454e-20	5.3712e-19		hsa-miR-362-3p	17.7049	1.18569	0.124538	9.52078	1.7189e-21	1.65307e-20		FOXM1	protein_coding	705.77	3.60001	0.197231	18.2528	1.96698e-74	5.95822e-72
AC012615.1	long_non_coding	95.7644	1.28291	0.140251	9.14727	5.83885e-20	6.76781e-19		hsa-miR-671-5p	15.471	1.31776	0.138659	9.50356	2.02829e-21	1.90997e-20		CXorf36	protein_coding	426.747	2.20285	0.12096	18.2113	4.197e-74	1.24368e-71
MCM3AP-AS1	long_non_coding	59.1154	1.07527	0.117946	9.11662	7.75025e-20	8.91508e-19		hsa-miR-216b-5p	253.737	4.11495	0.434536	9.46976	2.8049e-21	2.58738e-20		HOXA13	protein_coding	272.788	6.9717	0.387168	18.0069	1.71976e-72	4.98766e-70
AL450992.2	long_non_coding	96.5727	1.49738	0.164398	9.10827	8.37037e-20	9.60409e-19		hsa-miR-18a-5p	99.4986	1.79726	0.189874	9.4655	2.9215e-21	2.61415e-20		CDCA3	protein_coding	319.73	3.30126	0.183766	17.9645	3.69826e-72	1.05023e-69
ELF3-AS1	long_non_coding	102.425	1.72824	0.189839	9.10372	8.72926e-20	9.98225e-19		hsa-miR-3677-3p	17.2478	1.79967	0.190149	9.4645	2.94959e-21	2.61415e-20		E2F1	protein_coding	882.457	3.67032	0.204571	17.9416	5.58729e-72	1.50328e-69
AL160006.1	long_non_coding	142.005	1.24528	0.136864	9.09871	9.14112e-20	1.04357e-18		hsa-miR-301a-3p	31.8682	1.48122	0.158856	9.32429	1.11732e-20	9.71211e-20		ESM1	protein_coding	453.538	4.16379	0.23206	17.9427	5.47148e-72	1.50328e-69
AC087741.1	long_non_coding	150.316	1.30916	0.145591	8.99205	2.42672e-19	2.67194e-18		hsa-miR-19a-3p	281.26	1.66658	0.178958	9.31267	1.24657e-20	1.06312e-19		SKA3	protein_coding	178.409	3.54311	0.197485	17.9412	5.6245e-72	1.50328e-69
PCAT6	long_non_coding	78.3621	1.62889	0.182017	8.94911	3.58358e-19	3.88915e-18		hsa-miR-421	15.0328	1.55795	0.167401	9.30668	1.3189e-20	1.08389e-19		PLK1	protein_coding	478.806	3.54304	0.197979	17.896	1.26626e-71	3.3193e-69
LINC00261	long_non_coding	7089.58	-1.38733	0.1557	-8.91031	5.08906e-19	5.44497e-18		hsa-miR-454-3p	33.1537	1.18694	0.127532	9.30699	1.31501e-20	1.08389e-19		CDKN2A	protein_coding	689.909	4.0572	0.227316	17.8482	2.98241e-71	7.67041e-69
AC100810.1	long_non_coding	338.765	-1.08456	0.122661	-8.84197	9.40489e-19	9.79358e-18		hsa-miR-589-3p	8.28128	1.5494	0.16914	9.16046	5.16771e-20	4.0979e-19		TTK	protein_coding	216.885	3.78408	0.212376	17.8178	5.14282e-71	1.29818e-68
ZNF337-AS1	long_non_coding	103.82	1.01867	0.116031	8.77931	1.64477e-18	1.67688e-17		hsa-miR-224-3p	29.0348	2.00383	0.219247	9.1396	6.2681e-20	4.8848e-19		CDCA8	protein_coding	352.867	3.16461	0.177808	17.7979	7.33727e-71	1.81844e-68
B4GALT1-AS1	long_non_coding	72.2169	-1.39947	0.159412	-8.77898	1.64962e-18	1.68057e-17		hsa-miR-3127-5p	14.0646	1.34701	0.148793	9.05287	1.39261e-19	1.06688e-18		OIT3	protein_coding	1060.6	-3.27385	0.184399	-17.7542	1.59876e-70	3.89155e-68
SLC9A3-AS1	long_non_coding	538.719	2.13256	0.243109	8.77201	1.75511e-18	1.78404e-17		hsa-miR-216a-5p	208.791	3.68309	0.40804	9.02629	1.77597e-19	1.31596e-18		ANLN	protein_coding	490.876	3.62845	0.204601	17.7343	2.28064e-70	5.45394e-68
AC132872.1	long_non_coding	95.8509	1.21745	0.139593	8.72148	2.74584e-18	2.74202e-17		hsa-miR-425-5p	849.847	1.08909	0.120887	9.00919	2.07581e-19	1.51333e-18		HMMR	protein_coding	367.049	3.22799	0.182447	17.6928	4.76417e-70	1.11966e-67
LINC01355	long_non_coding	93.5931	1.30349	0.152049	8.57282	1.00981e-17	9.53237e-17		hsa-miR-3591-5p	12.8208	2.57714	0.287775	8.9554	3.38519e-19	2.42874e-18		APLN	protein_coding	354.874	3.88428	0.219633	17.6853	5.43895e-70	1.25658e-67
AC074212.1	long_non_coding	73.1077	1.43433	0.167413	8.5676	1.0566e-17	9.95334e-17		hsa-miR-500b-3p	9.12553	1.45308	0.163016	8.91372	4.93476e-19	3.48517e-18		PKMYT1	protein_coding	258.088	3.16733	0.180465	17.5509	5.85102e-69	1.32925e-66
AC012146.1	long_non_coding	134.195	1.57589	0.185178	8.51017	1.73677e-17	1.6061e-16		hsa-miR-20a-5p	3338.84	1.38657	0.15723	8.81873	1.15767e-18	7.92825e-18		AURKB	protein_coding	358.899	3.57545	0.206423	17.321	3.26771e-67	7.30199e-65
MINCR	long_non_coding	217.817	1.56336	0.184238	8.48555	2.14708e-17	1.96686e-16		hsa-miR-17-5p	3806.17	1.2869	0.15038	8.55765	1.15188e-17	7.65665e-17		IQGAP3	protein_coding	732.154	3.41272	0.197391	17.2891	5.68229e-67	1.24928e-64
MIR600HG	long_non_coding	98.5962	1.40922	0.166553	8.46111	2.64854e-17	2.40042e-16		hsa-miR-4326	25.3796	1.7481	0.205361	8.5123	1.7052e-17	1.11703e-16		TRIP13	protein_coding	232.136	3.43219	0.198859	17.2594	9.50185e-67	2.05587e-64
TMEM220-AS1	long_non_coding	259.957	-1.41352	0.167396	-8.44416	3.06245e-17	2.76269e-16		hsa-miR-450a-5p	43.8988	-1.10345	0.131169	-8.41238	4.01782e-17	2.59436e-16		DTL	protein_coding	464.814	3.25647	0.188761	17.2518	1.08442e-66	2.30965e-64
AL390728.6	long_non_coding	197.626	1.29644	0.15494	8.3674	5.89024e-17	5.18334e-16		hsa-miR-103a-2-5p	6.88227	1.53642	0.183594	8.3686	5.83072e-17	3.71195e-16		CDT1	protein_coding	539.222	3.42228	0.198439	17.246	1.19883e-66	2.51403e-64
AL031985.3	long_non_coding	72.1539	1.03221	0.123893	8.33146	7.98528e-17	6.9418e-16		hsa-miR-139-5p	645.472	-1.368	0.164465	-8.31788	8.95472e-17	5.62158e-16		MKI67	protein_coding	1315.31	3.35166	0.194418	17.2395	1.34251e-66	2.77269e-64
SNHG10	long_non_coding	125.797	1.06865	0.128357	8.32558	8.39176e-17	7.26273e-16		hsa-miR-3607-3p	379.851	-1.63601	0.200685	-8.15213	3.57557e-16	2.21392e-15		GTSE1	protein_coding	217.387	3.53849	0.205361	17.2306	1.56645e-66	3.1869e-64
MIR194-2HG	long_non_coding	74.7988	1.4056	0.169721	8.28181	1.21318e-16	1.03097e-15		hsa-miR-508-3p	33.6954	2.32919	0.289234	8.05296	8.08169e-16	4.93638e-15		BUB1B	protein_coding	258.785	3.51071	0.203998	17.2095	2.25439e-66	4.51906e-64
GSEC	long_non_coding	80.3493	1.33438	0.161522	8.26131	1.4408e-16	1.21457e-15		hsa-miR-181b-5p	1003.02	1.08792	0.13712	7.93407	2.1208e-15	1.26132e-14		RACGAP1	protein_coding	627.648	2.41007	0.140195	17.1908	3.11268e-66	6.14913e-64
AC092123.2	long_non_coding	65.3284	1.22476	0.148294	8.25902	1.46872e-16	1.23657e-15		hsa-miR-542-5p	8.82306	-1.07739	0.135956	-7.92451	2.29041e-15	1.3445e-14		RRM2	protein_coding	1204.97	3.07395	0.179097	17.1636	4.97139e-66	9.68072e-64
AC068987.4	long_non_coding	134.667	1.85684	0.225522	8.23351	1.81809e-16	1.5195e-15		hsa-miR-514a-3p	19.5978	2.43229	0.307945	7.89847	2.8234e-15	1.63612e-14		EZH2	protein_coding	511.385	2.40008	0.14014	17.1263	9.44539e-66	1.81233e-63
ARHGAP27P1-BPTFP1-KPNA2P3	long_non_coding	72.6716	1.04411	0.127244	8.20554	2.29556e-16	1.89526e-15		hsa-miR-130b-3p	133.03	1.31193	0.166897	7.86076	3.81818e-15	2.18458e-14		SPC25	protein_coding	133.954	3.13838	0.183257	17.1255	9.57286e-66	1.81233e-63
AC078846.1	long_non_coding	86.0851	1.01503	0.12387	8.19429	2.52074e-16	2.0674e-15		hsa-miR-502-5p	7.32137	1.3821	0.177237	7.79802	6.28836e-15	3.4245e-14		IGF2BP1	protein_coding	636.05	7.01917	0.410188	17.1121	1.20618e-65	2.25226e-63
AL591895.1	long_non_coding	148.198	1.18223	0.144729	8.1686	3.12001e-16	2.54359e-15		hsa-miR-511-5p	64.3222	-1.12458	0.144638	-7.77512	7.53786e-15	4.05608e-14		DEPDC1	protein_coding	213.259	3.761	0.220513	17.0557	3.1701e-65	5.7267e-63
AL080317.1	long_non_coding	65.2673	1.07334	0.132377	8.1082	5.1373e-16	4.09273e-15		hsa-miR-937-3p	13.0836	1.7844	0.234043	7.62423	2.45498e-14	1.27546e-13		EME1	protein_coding	99.4652	3.23869	0.189893	17.0553	3.19294e-65	5.7267e-63
AL135999.1	long_non_coding	86.7957	1.30273	0.161182	8.08233	6.35394e-16	5.00639e-15		hsa-miR-19b-3p	1113.54	1.11062	0.146282	7.59231	3.14263e-14	1.61417e-13		CDC6	protein_coding	555.924	3.20874	0.18841	17.0306	4.87076e-65	8.51196e-63
AC024060.1	long_non_coding	58.4073	1.00596	0.125517	8.01454	1.10548e-15	8.47993e-15		hsa-miR-664a-3p	248.006	1.04083	0.140452	7.41061	1.25724e-13	6.24474e-13		CENPM	protein_coding	294.191	3.54597	0.208628	16.9966	8.7075e-65	1.50243e-62
SNHG6	long_non_coding	2596.68	1.39523	0.177304	7.86918	3.56982e-15	2.59521e-14		hsa-miR-195-5p	153.695	-1.18267	0.162177	-7.29245	3.04373e-13	1.4954e-12		CELSR3	protein_coding	289.934	3.47635	0.204855	16.9698	1.37366e-64	2.34054e-62
PTOV1-AS2	long_non_coding	64.2051	1.07857	0.137736	7.83072	4.85098e-15	3.48386e-14		hsa-miR-33b-5p	39.3013	-1.49669	0.206009	-7.26515	3.72633e-13	1.81108e-12		AURKA	protein_coding	799.727	2.68581	0.158653	16.9288	2.75826e-64	4.64171e-62
AC026401.3	long_non_coding	119.315	1.15475	0.148825	7.75913	8.5515e-15	5.99309e-14		hsa-miR-362-5p	117.256	1.11282	0.153926	7.22957	4.84522e-13	2.32983e-12		TICRR	protein_coding	108.886	3.65826	0.216119	16.9271	2.84135e-64	4.72322e-62
AC015813.1	long_non_coding	189.491	1.24902	0.161303	7.7433	9.68723e-15	6.73707e-14		hsa-miR-5586-5p	14.9185	1.33764	0.185504	7.21085	5.56047e-13	2.61805e-12		TOMM40L	protein_coding	1472.15	1.71853	0.101648	16.9066	4.02278e-64	6.60657e-62
AC092171.3	long_non_coding	92.1332	1.20355	0.155727	7.7286	1.08738e-14	7.50866e-14		hsa-miR-338-3p	2778.32	1.51489	0.211834	7.15132	8.59485e-13	3.96415e-12		MAP2K1	protein_coding	1992.75	-1.28049	0.0757754	-16.8984	4.62059e-64	7.49801e-62
AC092803.2	long_non_coding	75.6672	1.07564	0.139754	7.69661	1.39722e-14	9.53226e-14		hsa-let-7c-3p	51.6383	-1.251	0.181519	-6.89181	5.50861e-12	2.41737e-11		CENPE	protein_coding	220.027	3.14008	0.185934	16.8881	5.50279e-64	8.82453e-62
AC015908.3	long_non_coding	101.322	-1.36498	0.178536	-7.64536	2.08355e-14	1.39699e-13		hsa-miR-330-5p	69.5466	1.03117	0.150189	6.86585	6.60974e-12	2.87269e-11		CD34	protein_coding	1863.84	2.08414	0.123704	16.8479	1.08772e-63	1.72404e-61
COLCA1	long_non_coding	124.216	1.81989	0.240029	7.58197	3.40357e-14	2.22087e-13		hsa-miR-144-3p	79.8674	-1.71227	0.249758	-6.85572	7.0956e-12	3.01027e-11		CENPL	protein_coding	184.666	2.36377	0.140741	16.7952	2.64576e-63	4.14533e-61
AL392172.1	long_non_coding	274.268	1.00536	0.132784	7.57136	3.6934e-14	2.39851e-13		hsa-miR-3682-3p	7.32801	1.23737	0.183539	6.74172	1.56522e-11	6.43165e-11		TRAIP	protein_coding	162.092	2.81996	0.16806	16.7795	3.44862e-63	5.34183e-61
AC145207.5	long_non_coding	76.0039	1.07806	0.14269	7.55524	4.18102e-14	2.7023e-13		hsa-miR-326	21.2618	-1.13601	0.170994	-6.64357	3.0618e-11	1.18285e-10		CDH13	protein_coding	395.904	2.32009	0.138457	16.7568	5.05307e-63	7.73914e-61
PP7080	long_non_coding	457.872	1.2108	0.16049	7.54439	4.54395e-14	2.92854e-13		hsa-miR-301a-5p	10.4952	1.11598	0.171133	6.52113	6.97816e-11	2.56433e-10		FAM189B	protein_coding	1282.72	1.66523	0.0995463	16.7282	8.16687e-63	1.23692e-60
AC008770.1	long_non_coding	66.5309	1.03311	0.138377	7.46592	8.27207e-14	5.18183e-13		hsa-miR-146b-5p	7332.34	1.27409	0.197741	6.44321	1.16971e-10	4.22969e-10		TGM3	protein_coding	872.919	5.36033	0.321533	16.6712	2.12423e-62	3.18191e-60
AC242426.3	long_non_coding	140.116	1.09046	0.148268	7.35467	1.91405e-13	1.15393e-12		hsa-miR-3074-5p	29.8899	1.08282	0.16996	6.37102	1.8777e-10	6.73588e-10		PBK	protein_coding	247.797	3.39007	0.205304	16.5124	2.98831e-61	4.42757e-59
LINC01341	long_non_coding	91.9185	1.44244	0.199425	7.23299	4.72474e-13	2.73706e-12		hsa-miR-18a-3p	8.44804	1.40018	0.220047	6.3631	1.97727e-10	7.0372e-10		KIF23	protein_coding	270.375	3.2933	0.200288	16.4429	9.43719e-61	1.38321e-58
SOX9-AS1	long_non_coding	329.105	1.85054	0.256642	7.21057	5.5717e-13	3.19377e-12		hsa-miR-335-5p	51.012	-1.02736	0.163346	-6.28949	3.18504e-10	1.12472e-09		OLFML2B	protein_coding	382.293	2.98549	0.182369	16.3706	3.10248e-60	4.49892e-58
AL121832.2	long_non_coding	83.8241	1.22311	0.172835	7.07674	1.47582e-12	8.05521e-12		hsa-miR-92a-1-5p	19.5115	1.21655	0.195388	6.22634	4.77472e-10	1.64746e-09		CDC45	protein_coding	254.972	3.07345	0.188021	16.3463	4.624e-60	6.6347e-58
AL441992.1	long_non_coding	80.8464	1.03883	0.148332	7.00339	2.49834e-12	1.32561e-11		hsa-miR-20b-5p	67.8262	1.12753	0.18979	5.94093	2.83409e-09	9.27696e-09		CKAP2L	protein_coding	201.135	3.1929	0.195441	16.3369	5.39085e-60	7.65445e-58
H1FX-AS1	long_non_coding	69.3884	1.07352	0.15405	6.96869	3.19911e-12	1.67913e-11		hsa-miR-3614-5p	12.9527	-1.11452	0.188482	-5.91314	3.35653e-09	1.08368e-08		NCAPH	protein_coding	242.393	2.96836	0.181833	16.3246	6.59527e-60	9.26805e-58
AP002360.2	long_non_coding	138.238	1.12372	0.161848	6.94305	3.83729e-12	1.99185e-11		hsa-miR-92b-3p	83.6165	1.18851	0.202927	5.85685	4.7172e-09	1.51218e-08		CCNA2	protein_coding	553.734	3.49355	0.214048	16.3213	6.9583e-60	9.67842e-58
FGF14-AS2	long_non_coding	88.8405	-1.27122	0.183857	-6.91417	4.70608e-12	2.42161e-11		hsa-miR-214-3p	15.7448	-1.33168	0.228741	-5.82179	5.82191e-09	1.85317e-08		CSRNP1	protein_coding	1965.79	-2.25305	0.138108	-16.3137	7.88176e-60	1.08522e-57
AP002761.4	long_non_coding	105.725	1.4349	0.209418	6.85185	7.29002e-12	3.68174e-11		hsa-miR-431-5p	24.6231	1.94593	0.335814	5.79466	6.84613e-09	2.16395e-08		FLVCR1	protein_coding	639.61	2.19935	0.135254	16.2609	1.86912e-59	2.54779e-57
LINC01767	long_non_coding	301.905	-1.57295	0.230575	-6.82184	8.98793e-12	4.49594e-11		hsa-miR-199b-3p	4926.67	-1.22057	0.211044	-5.78347	7.31755e-09	2.2969e-08		E2F8	protein_coding	139.294	3.63681	0.223979	16.2373	2.74727e-59	3.70773e-57
TYMSOS	long_non_coding	124.86	1.29058	0.19132	6.74569	1.52304e-11	7.38287e-11		hsa-miR-199a-3p	4944.55	-1.21745	0.210908	-5.77241	7.81435e-09	2.38654e-08		KIF14	protein_coding	189.615	3.08876	0.190288	16.2321	2.99224e-59	3.99875e-57
KCNQ1OT1	long_non_coding	108.649	1.23363	0.184068	6.70206	2.05505e-11	9.80139e-11		hsa-miR-653-5p	45.7732	1.25656	0.220525	5.69805	1.21184e-08	3.58007e-08		MDK	protein_coding	7226.39	3.81711	0.236049	16.1708	8.10087e-59	1.07207e-56
AL365203.3	long_non_coding	189.505	1.016	0.152848	6.64711	2.98905e-11	1.39965e-10		hsa-miR-493-5p	85.0197	1.63294	0.290302	5.62497	1.85539e-08	5.44568e-08		MND1	protein_coding	109.752	2.92819	0.181325	16.1488	1.15723e-58	1.51674e-56
MAGI2-AS3	long_non_coding	518.763	-1.68767	0.256047	-6.59125	4.36134e-11	2.00301e-10		hsa-miR-431-3p	67.6753	1.58994	0.284435	5.5898	2.27329e-08	6.62922e-08		TCF19	protein_coding	760.683	2.7698	0.172442	16.0622	4.69393e-58	6.09362e-56
AL355472.1	long_non_coding	87.5601	1.07834	0.164614	6.55071	5.7265e-11	2.59242e-10		hsa-miR-410-3p	140.706	1.48174	0.281279	5.26786	1.3802e-07	3.78092e-07		MSTO1	protein_coding	566.775	1.69885	0.105812	16.0554	5.23842e-58	6.73631e-56
F11-AS1	long_non_coding	331.026	-1.20154	0.183716	-6.54021	6.14344e-11	2.77197e-10		hsa-miR-409-5p	76.9273	1.46019	0.280809	5.19996	1.9933e-07	5.2724e-07		CENPI	protein_coding	88.1672	3.09541	0.193192	16.0225	8.90661e-58	1.13464e-55
CEBPA-AS1	long_non_coding	459.971	1.07819	0.166522	6.47478	9.49493e-11	4.20759e-10		hsa-miR-154-3p	17.9956	1.6515	0.330337	4.99944	5.74978e-07	1.4683e-06		KIF18A	protein_coding	110.65	3.33923	0.208507	16.015	1.00477e-57	1.26815e-55
PRR34-AS1	long_non_coding	171.472	1.29083	0.201224	6.4149	1.40911e-10	6.11707e-10		hsa-miR-369-5p	23.679	-1.34207	0.270303	-4.96508	6.86732e-07	1.74384e-06		VPS45	protein_coding	1256.63	1.11816	0.0698256	16.0136	1.0277e-57	1.28519e-55
LINC02428	long_non_coding	259.166	-1.97095	0.315445	-6.24816	4.1532e-10	1.71241e-09		hsa-miR-382-3p	17.6157	1.34041	0.290787	4.6096	4.03445e-06	9.69984e-06		PARPBP	protein_coding	139.447	2.69371	0.169361	15.9051	5.84117e-57	7.23827e-55
AC104958.2	long_non_coding	617.835	1.13851	0.184335	6.17631	6.56167e-10	2.63642e-09		hsa-miR-539-5p	55.9552	1.34395	0.296487	4.53292	5.81737e-06	1.38392e-05		ASF1B	protein_coding	393.567	2.97775	0.18732	15.8966	6.6901e-57	8.21556e-55
AC105105.3	long_non_coding	87.9707	-1.1293	0.192906	-5.85414	4.7948e-09	1.73501e-08		hsa-miR-210-3p	2452.28	1.04625	0.231795	4.5137	6.37067e-06	1.50761e-05		ECM1	protein_coding	713.099	-3.05878	0.192495	-15.8902	7.40797e-57	9.01589e-55
HULC	long_non_coding	6737.23	1.42251	0.244844	5.80986	6.25253e-09	2.2247e-08		hsa-miR-432-5p	83.2697	1.31005	0.29222	4.4831	7.3566e-06	1.72289e-05		SGO1	protein_coding	124.915	3.04399	0.191674	15.8811	8.56596e-57	1.0333e-54
SOCS2-AS1	long_non_coding	91.2241	-1.16557	0.20681	-5.63594	1.74105e-08	5.87724e-08		hsa-miR-485-3p	45.9565	1.33963	0.299034	4.47987	7.46896e-06	1.74019e-05		ANGPTL6	protein_coding	273.888	-2.9772	0.187897	-15.8449	1.52531e-56	1.82381e-54
AL391095.2	long_non_coding	212.742	-1.28826	0.230218	-5.59585	2.19546e-08	7.31516e-08		hsa-miR-483-3p	1142.33	2.07899	0.465128	4.46972	7.83234e-06	1.80619e-05		C5orf34	protein_coding	67.2981	2.39762	0.151336	15.8431	1.56956e-56	1.86041e-54
AC103740.1	long_non_coding	184.843	-1.36915	0.249238	-5.49333	3.94432e-08	1.27646e-07		hsa-miR-551b-3p	36.8343	1.79198	0.404619	4.42882	9.47483e-06	2.14131e-05		KIF15	protein_coding	152.779	3.34948	0.212245	15.7812	4.19315e-56	4.92731e-54
AC008549.1	long_non_coding	442.389	-1.6869	0.312585	-5.39661	6.79121e-08	2.13395e-07		hsa-miR-204-5p	245.153	1.20733	0.273033	4.42191	9.78336e-06	2.18915e-05		CFP	protein_coding	417.828	-3.38765	0.214963	-15.7592	5.93499e-56	6.91452e-54
AC115619.1	long_non_coding	2453.91	-1.04903	0.196345	-5.3428	9.15227e-08	2.84114e-07		hsa-miR-200c-3p	430.031	1.11613	0.264867	4.21393	2.50964e-05	5.45364e-05		SHCBP1	protein_coding	165.766	3.31678	0.210524	15.7549	6.35576e-56	7.34198e-54
LINC02037	long_non_coding	98.1673	-1.41778	0.267051	-5.30905	1.10199e-07	3.38163e-07		hsa-miR-199b-5p	110.576	1.33405	0.321828	4.14523	3.39468e-05	7.30665e-05		DUSP9	protein_coding	1153.82	5.038	0.320709	15.7089	1.3138e-55	1.50491e-53
LINC01843	long_non_coding	162.387	1.16349	0.219722	5.29527	1.18842e-07	3.62807e-07		hsa-miR-496	12.5078	1.16198	0.284856	4.07919	4.51929e-05	9.54541e-05		CEP131	protein_coding	624.707	1.79295	0.114352	15.6792	2.09818e-55	2.38335e-53
FAM99A	long_non_coding	789.976	-1.90384	0.366399	-5.19608	2.03539e-07	6.0082e-07		hsa-miR-6715b-3p	9.84579	1.20201	0.295161	4.07237	4.6537e-05	9.7836e-05		THY1	protein_coding	2171.51	2.54864	0.162621	15.6723	2.34076e-55	2.63693e-53
HNF4A-AS1	long_non_coding	308.774	-1.29135	0.257165	-5.0215	5.12697e-07	1.4365e-06		hsa-miR-889-3p	210.605	1.15305	0.283245	4.07083	4.68453e-05	9.80281e-05		SPATS2	protein_coding	720.847	1.56999	0.100575	15.6101	6.21355e-55	6.94237e-53
LINC01124	long_non_coding	308.018	1.18394	0.242576	4.88067	1.05724e-06	2.85201e-06		hsa-miR-483-5p	505.296	1.82652	0.453045	4.03165	5.53878e-05	0.000114316		DIAPH3	protein_coding	147.426	3.38528	0.217092	15.5938	8.02059e-55	8.88851e-53
AC112206.2	long_non_coding	249.067	-1.58253	0.334364	-4.73297	2.21262e-06	5.73498e-06		hsa-miR-412-5p	46.7292	1.13158	0.283355	3.99351	6.51014e-05	0.000133149		ORC1	protein_coding	165.502	2.91956	0.189515	15.4054	1.50548e-53	1.65494e-51
AP003716.1	long_non_coding	330.511	-1.38685	0.301363	-4.60193	4.18584e-06	1.04654e-05		hsa-miR-5589-5p	53.1685	-1.21404	0.314691	-3.85789	0.000114371	0.000228741		MMP11	protein_coding	776.366	3.79853	0.247118	15.3713	2.54908e-53	2.77972e-51
LINC02362	long_non_coding	412.47	-1.20562	0.262895	-4.58594	4.51946e-06	1.12499e-05		hsa-miR-654-5p	12.9017	1.14543	0.303562	3.77331	0.000161098	0.000311181		RCAN1	protein_coding	3375.82	-2.40005	0.157029	-15.2841	9.76133e-53	1.05601e-50
LINC01702	long_non_coding	384.797	-1.43168	0.321172	-4.45768	8.28508e-06	2.00344e-05		hsa-miR-708-5p	13.5042	1.15604	0.306513	3.77158	0.000162215	0.000312005		SPDL1	protein_coding	281.818	1.80366	0.118101	15.2721	1.17303e-52	1.25902e-50
AP001065.2	long_non_coding	100.67	-1.04289	0.235822	-4.42238	9.76195e-06	2.33817e-05		hsa-miR-5589-3p	37.0281	-1.11036	0.304006	-3.65244	0.000259759	0.000493323		EPS8L3	protein_coding	770.795	4.93507	0.323243	15.2673	1.26199e-52	1.34393e-50
AL354707.1	long_non_coding	225.801	-1.00292	0.227808	-4.40249	1.07016e-05	2.55203e-05		hsa-miR-655-3p	18.347	1.07113	0.296621	3.61109	0.000304915	0.00057666		PLXDC1	protein_coding	301.62	2.83738	0.186341	15.2268	2.34824e-52	2.48131e-50
AC027117.2	long_non_coding	223.103	-1.05721	0.246786	-4.28391	1.83639e-05	4.23263e-05		hsa-miR-323b-3p	31.3233	1.15012	0.321783	3.5742	0.000351299	0.000658867		C16orf59	protein_coding	209.344	2.78224	0.183198	15.1871	4.30785e-52	4.51695e-50
LINC01018	long_non_coding	2408.2	-1.49073	0.35061	-4.25181	2.12053e-05	4.84819e-05										XRCC2	protein_coding	102.308	2.89559	0.1909	15.1681	5.75503e-52	5.98831e-50
FP700125.1	long_non_coding	766.03	-1.14524	0.269612	-4.24774	2.15936e-05	4.9287e-05										ARHGAP11A	protein_coding	343.685	2.53734	0.167356	15.1613	6.37517e-52	6.58333e-50
AC018467.1	long_non_coding	91.672	-1.03211	0.249063	-4.14396	3.41359e-05	7.59809e-05										TARBP1	protein_coding	1320.35	1.7822	0.117619	15.1523	7.31779e-52	7.49991e-50
AL354872.2	long_non_coding	255.635	-1.00987	0.248564	-4.06281	4.84865e-05	0.000105612										B4GALNT1	protein_coding	333.663	4.22297	0.278735	15.1505	7.52277e-52	7.65246e-50
PAX8-AS1	long_non_coding	313.706	1.02599	0.270283	3.79597	0.000147064	0.000300725										TMEM120B	protein_coding	428.055	1.24974	0.0825295	15.143	8.43204e-52	8.51386e-50
AL035661.1	long_non_coding	167.76	-1.21348	0.320021	-3.79188	0.000149513	0.00030532										GMNN	protein_coding	1689.25	2.19569	0.145101	15.1322	9.92933e-52	9.95197e-50
MEG3	long_non_coding	1106.79	1.19809	0.318477	3.76192	0.000168611	0.000341658										UHRF1	protein_coding	258.116	3.23184	0.213601	15.1303	1.02214e-51	1.01699e-49
LINC00844	long_non_coding	633.409	-1.32301	0.392298	-3.37247	0.000744983	0.00137395										RECQL4	protein_coding	930.396	2.70198	0.178984	15.0962	1.7155e-51	1.69449e-49
																	RND3	protein_coding	2361.71	-2.48949	0.16509	-15.0796	2.20758e-51	2.16486e-49
																	ZWINT	protein_coding	716.249	2.45567	0.162962	15.0689	2.59231e-51	2.52399e-49
																	E2F2	protein_coding	115.283	2.9985	0.199533	15.0276	4.84239e-51	4.68132e-49
																	RAD54L	protein_coding	102.779	3.36303	0.224341	14.9907	8.4458e-51	8.10737e-49
																	DSCC1	protein_coding	166.729	2.07729	0.13867	14.9801	9.90346e-51	9.44014e-49
																	GINS1	protein_coding	370.764	2.73282	0.182641	14.9628	1.28419e-50	1.21561e-48
																	FANCI	protein_coding	535.084	2.2622	0.151327	14.9491	1.57965e-50	1.48498e-48
																	POLQ	protein_coding	119.174	2.99131	0.20041	14.926	2.23376e-50	2.08551e-48
																	ORC6	protein_coding	136.167	2.85123	0.191098	14.9202	2.43371e-50	2.25673e-48
																	CENPW	protein_coding	261.897	2.58946	0.173711	14.9067	2.9818e-50	2.74627e-48
																	LRRC14	protein_coding	1238	1.50381	0.100894	14.9049	3.06273e-50	2.80188e-48
																	CCNF	protein_coding	362.142	2.18313	0.146674	14.8842	4.17379e-50	3.79286e-48
																	TBC1D16	protein_coding	1948.29	1.6981	0.114114	14.8808	4.39013e-50	3.96304e-48
																	STIL	protein_coding	188.391	2.37249	0.15986	14.841	7.95515e-50	7.13399e-48
																	CDCA2	protein_coding	102.037	3.19114	0.215567	14.8035	1.39043e-49	1.23876e-47
																	GNAZ	protein_coding	514.004	3.64716	0.246389	14.8025	1.41186e-49	1.24968e-47
																	JRK	protein_coding	378.43	1.76109	0.119114	14.7849	1.83429e-49	1.61311e-47
																	WDR62	protein_coding	294.77	2.55998	0.173714	14.7368	3.74312e-49	3.27067e-47
																	C21orf58	protein_coding	167.886	2.27006	0.154686	14.6752	9.29112e-49	8.0667e-47
																	SGO2	protein_coding	181.807	2.38064	0.162246	14.673	9.59836e-49	8.28072e-47
																	TTC13	protein_coding	674.43	1.40331	0.0956699	14.6682	1.02997e-48	8.82992e-47
																	TONSL	protein_coding	686.496	1.94096	0.13277	14.619	2.1256e-48	1.81088e-46
																	CEP55	protein_coding	169.576	3.05872	0.209798	14.5794	3.80082e-48	3.21795e-46
																	ZFP41	protein_coding	453.156	1.93277	0.132697	14.5653	4.66694e-48	3.92685e-46
																	FAM83D	protein_coding	515.875	2.39289	0.164925	14.5089	1.06338e-47	8.89262e-46
																	MCM10	protein_coding	160.189	3.03938	0.210106	14.4659	1.98901e-47	1.65318e-45
																	UCK2	protein_coding	1362.95	1.6404	0.113507	14.4519	2.43878e-47	2.01473e-45
																	OLFML2A	protein_coding	456.685	2.40294	0.16629	14.4503	2.4946e-47	2.04843e-45
																	ZNF692	protein_coding	913.202	1.69096	0.117203	14.4276	3.47084e-47	2.83299e-45
																	STMN1	protein_coding	3295.39	2.10838	0.146425	14.3991	5.24516e-47	4.25576e-45
																	ZFP36	protein_coding	7555.37	-2.16437	0.150401	-14.3907	5.92118e-47	4.77583e-45
																	PYGO2	protein_coding	2297.69	1.21411	0.0843761	14.3893	6.03911e-47	4.8423e-45
																	TNFRSF4	protein_coding	157.383	2.33653	0.162911	14.3423	1.18995e-46	9.48547e-45
																	NUSAP1	protein_coding	947.606	2.25535	0.157593	14.3112	1.86148e-46	1.47522e-44
																	PCLAF	protein_coding	388.415	2.46887	0.172722	14.2939	2.38857e-46	1.882e-44
																	COX4I2	protein_coding	93.4788	2.85442	0.200234	14.2554	4.15022e-46	3.25124e-44
																	NDUFA4L2	protein_coding	1192.43	2.86107	0.200744	14.2523	4.33708e-46	3.37822e-44
																	PTH1R	protein_coding	287.141	-3.23815	0.227335	-14.244	4.88717e-46	3.78506e-44
																	CCNE1	protein_coding	249.874	3.59637	0.252741	14.2295	6.01061e-46	4.62885e-44
																	CDKN2C	protein_coding	764.81	2.28573	0.160783	14.2163	7.26163e-46	5.56086e-44
																	CENPK	protein_coding	112.049	2.62842	0.185095	14.2003	9.11616e-46	6.94203e-44
																	ANKRD52	protein_coding	1364.88	1.41874	0.100311	14.1433	2.05372e-45	1.55523e-43
																	C21orf91	protein_coding	348.153	-1.70135	0.120447	-14.1254	2.65045e-45	1.98507e-43
																	PIF1	protein_coding	119.888	2.74804	0.194655	14.1175	2.96493e-45	2.20847e-43
																	MAPT	protein_coding	328.86	2.99182	0.211954	14.1154	3.05163e-45	2.26069e-43
																	CTHRC1	protein_coding	333.096	4.01675	0.28485	14.1013	3.7289e-45	2.74749e-43
																	VIPR1	protein_coding	320.936	-3.47742	0.246907	-14.0839	4.7713e-45	3.49664e-43
																	RASL12	protein_coding	151.138	2.22792	0.158265	14.0771	5.25277e-45	3.8289e-43
																	MCM2	protein_coding	1400.78	2.39383	0.170333	14.0538	7.29665e-45	5.29046e-43
																	TP73	protein_coding	136.591	3.4125	0.242879	14.0502	7.68218e-45	5.54052e-43
																	CDC37L1	protein_coding	1495.15	-1.5924	0.113399	-14.0425	8.56799e-45	6.14686e-43
																	RNASEH2A	protein_coding	876.757	1.87962	0.133916	14.0358	9.40819e-45	6.71429e-43
																	XRCC3	protein_coding	326.369	1.63455	0.11649	14.0317	9.97241e-45	7.07989e-43
																	RFC4	protein_coding	668.128	1.73371	0.123647	14.0214	1.15264e-44	8.14073e-43
																	LRAT	protein_coding	141.055	-2.91331	0.207787	-14.0207	1.16537e-44	8.18825e-43
																	TRIB1	protein_coding	5841.11	-1.99688	0.14274	-13.9897	1.80224e-44	1.25981e-42
																	ECT2	protein_coding	545.472	2.39011	0.17092	13.9838	1.95819e-44	1.36184e-42
																	KAT2A	protein_coding	2384.61	1.48391	0.106137	13.9811	2.0339e-44	1.40731e-42
																	CAP2	protein_coding	1294.46	2.25201	0.161141	13.9754	2.20317e-44	1.51674e-42
																	SEMA5B	protein_coding	193.661	2.30193	0.165196	13.9345	3.90874e-44	2.67739e-42
																	DEPDC1B	protein_coding	230.589	3.21222	0.230964	13.9078	5.6761e-44	3.86855e-42
																	TK1	protein_coding	1507.98	2.32303	0.167705	13.8519	1.23861e-43	8.39978e-42
																	SLC7A11	protein_coding	333.53	4.30582	0.311287	13.8323	1.62702e-43	1.09791e-41
																	NRBF2	protein_coding	1126.06	-1.11772	0.0809145	-13.8136	2.11076e-43	1.41733e-41
																	GJC1	protein_coding	197.728	2.35423	0.170475	13.8098	2.22408e-43	1.4861e-41
																	FANCD2	protein_coding	319.358	2.20528	0.159956	13.7868	3.06217e-43	2.03612e-41
																	SMG5	protein_coding	6058.71	1.34067	0.09747	13.7547	4.77243e-43	3.15791e-41
																	ABCC10	protein_coding	606.496	1.35578	0.0985912	13.7516	4.98324e-43	3.28148e-41
																	C1RL	protein_coding	7189.01	-1.65452	0.120363	-13.7461	5.37641e-43	3.52336e-41
																	MAD2L1	protein_coding	342.281	2.1512	0.156587	13.738	6.00846e-43	3.91872e-41
																	USP21	protein_coding	677.598	1.15583	0.0842074	13.7261	7.08938e-43	4.60168e-41
																	CPEB3	protein_coding	723.964	-2.2845	0.166473	-13.723	7.39837e-43	4.77949e-41
																	CHAF1B	protein_coding	270.655	2.57717	0.188157	13.6969	1.05918e-42	6.81023e-41
																	CENPH	protein_coding	187.249	1.85397	0.135485	13.6839	1.2672e-42	8.10951e-41
																	EHMT2	protein_coding	2307.58	1.30751	0.0957149	13.6604	1.74902e-42	1.11406e-40
																	TBC1D31	protein_coding	259.635	1.3791	0.101048	13.648	2.07464e-42	1.31532e-40
																	KIF11	protein_coding	351.435	2.19322	0.161084	13.6154	3.24507e-42	2.03841e-40
																	TACC3	protein_coding	1207.03	2.11581	0.155597	13.598	4.11275e-42	2.5716e-40
																	HDAC11	protein_coding	1023.98	1.75613	0.129207	13.5916	4.49318e-42	2.79664e-40
																	RAD51	protein_coding	140.273	2.33528	0.172247	13.5577	7.12986e-42	4.40359e-40
																	FEN1	protein_coding	1256.62	1.62013	0.119499	13.5576	7.13957e-42	4.40359e-40
																	MTBP	protein_coding	109.481	1.85894	0.137389	13.5306	1.03248e-41	6.33953e-40
																	AFP	protein_coding	14497.4	6.02397	0.445941	13.5085	1.39402e-41	8.51686e-40
																	LIFR	protein_coding	880.865	-2.81975	0.208744	-13.5082	1.39959e-41	8.51686e-40
																	KMT5C	protein_coding	374.811	1.4939	0.110676	13.498	1.6067e-41	9.73376e-40
																	TRIM45	protein_coding	171.374	2.2881	0.169707	13.4827	1.97845e-41	1.19328e-39
																	TMEM206	protein_coding	189.642	1.33153	0.0987703	13.4811	2.02144e-41	1.21385e-39
																	ZFP1	protein_coding	388.482	-1.72288	0.127969	-13.4632	2.57444e-41	1.53913e-39
																	S100P	protein_coding	2482.62	5.7044	0.42445	13.4395	3.54842e-41	2.11216e-39
																	DBH	protein_coding	450.409	-3.21775	0.239576	-13.431	3.98008e-41	2.3588e-39
																	HELLS	protein_coding	317.541	2.40141	0.178825	13.4288	4.09874e-41	2.41861e-39
																	FCN3	protein_coding	1319.89	-4.07981	0.304051	-13.4182	4.73208e-41	2.7803e-39
																	PRR11	protein_coding	256.157	2.48579	0.185277	13.4166	4.83496e-41	2.82856e-39
																	EHD3	protein_coding	355.266	-2.15177	0.16057	-13.4008	5.9784e-41	3.48255e-39
																	DCUN1D3	protein_coding	469.193	-1.19797	0.0894489	-13.3928	6.65955e-41	3.86282e-39
																	ROBO1	protein_coding	2889.33	2.88337	0.215466	13.382	7.70022e-41	4.42876e-39
																	CDH24	protein_coding	144.352	2.18985	0.163735	13.3743	8.54036e-41	4.89133e-39
																	CENPU	protein_coding	412.223	2.17494	0.162971	13.3456	1.25732e-40	7.17092e-39
																	CSPG4	protein_coding	499.432	2.11089	0.158196	13.3435	1.29323e-40	7.34498e-39
																	KIAA1841	protein_coding	177.251	1.53429	0.115218	13.3164	1.85789e-40	1.04648e-38
																	TUBE1	protein_coding	572.005	-1.81558	0.136448	-13.306	2.13659e-40	1.19851e-38
																	GPRIN1	protein_coding	171.146	2.60044	0.195761	13.2837	2.87749e-40	1.6075e-38
																	CBX2	protein_coding	225.704	2.70532	0.203904	13.2676	3.56724e-40	1.9847e-38
																	SCAMP3	protein_coding	4675.36	1.2721	0.096	13.2511	4.44749e-40	2.46438e-38
																	DBF4B	protein_coding	198.13	1.54734	0.116824	13.2451	4.81728e-40	2.64776e-38
																	USP49	protein_coding	188.597	1.2565	0.094864	13.2453	4.80222e-40	2.64776e-38
																	NQO1	protein_coding	7990.43	4.80684	0.363026	13.241	5.08572e-40	2.78408e-38
																	ADRA2B	protein_coding	124.975	-2.24221	0.169489	-13.2292	5.94992e-40	3.24414e-38
																	MSH2	protein_coding	712.524	1.28596	0.0972196	13.2274	6.09591e-40	3.31049e-38
																	MCL1	protein_coding	16406.6	-1.2595	0.0952252	-13.2266	6.1642e-40	3.33429e-38
																	CEP250	protein_coding	1069.73	1.07592	0.0813732	13.222	6.54692e-40	3.52731e-38
																	RAB3B	protein_coding	585.719	3.7814	0.286025	13.2205	6.68058e-40	3.58516e-38
																	MRAP2	protein_coding	174.664	4.13108	0.312588	13.2157	7.12088e-40	3.80646e-38
																	AADAT	protein_coding	596.72	-2.80928	0.212725	-13.2062	8.08289e-40	4.30382e-38
																	MUC13	protein_coding	6039.31	5.19998	0.394029	13.1969	9.13631e-40	4.8458e-38
																	ZNF517	protein_coding	689.678	1.71691	0.130236	13.1831	1.09817e-39	5.80198e-38
																	CETP	protein_coding	468.567	-2.79025	0.211997	-13.1617	1.45704e-39	7.66829e-38
																	MCM6	protein_coding	1319.78	1.73246	0.131736	13.151	1.67931e-39	8.80412e-38
																	WDR76	protein_coding	275.954	2.22304	0.169102	13.1461	1.79091e-39	9.35322e-38
																	FAM111B	protein_coding	310.827	2.58908	0.197264	13.1249	2.3698e-39	1.23293e-37
																	PLSCR4	protein_coding	1032.26	-1.93723	0.147796	-13.1075	2.98288e-39	1.54599e-37
																	PHLDA1	protein_coding	4584.63	-2.48508	0.190322	-13.0572	5.77781e-39	2.97734e-37
																	ETS2	protein_coding	9831.83	-1.69429	0.12976	-13.0571	5.78825e-39	2.97734e-37
																	SPRY2	protein_coding	632.266	-1.55298	0.119325	-13.0147	1.00946e-38	5.17289e-37
																	NR2C2AP	protein_coding	736.505	1.32538	0.102061	12.9861	1.46714e-38	7.46218e-37
																	BLM	protein_coding	144.294	2.45846	0.189488	12.9742	1.71344e-38	8.6825e-37
																	KIAA0907	protein_coding	1145.29	1.29516	0.0998664	12.9689	1.8363e-38	9.27061e-37
																	AP5Z1	protein_coding	1638.72	1.12186	0.0865293	12.9651	1.92989e-38	9.70712e-37
																	SEMA3F	protein_coding	907.624	1.25845	0.0970737	12.9638	1.96199e-38	9.83229e-37
																	CHAF1A	protein_coding	736.062	1.45685	0.112411	12.96	2.06177e-38	1.0285e-36
																	PEA15	protein_coding	5021.59	1.16228	0.0896883	12.9591	2.08582e-38	1.03389e-36
																	SOCS7	protein_coding	394.253	1.51174	0.116702	12.9538	2.23489e-38	1.10376e-36
																	PPOX	protein_coding	830.439	1.1514	0.0889089	12.9503	2.34094e-38	1.15196e-36
																	PLK4	protein_coding	115.403	2.11355	0.163466	12.9296	3.06362e-38	1.50217e-36
																	CHTF18	protein_coding	450.232	1.70441	0.131836	12.9283	3.11834e-38	1.52351e-36
																	WDHD1	protein_coding	183.552	1.9995	0.154665	12.928	3.13025e-38	1.52387e-36
																	PRIM2	protein_coding	352.591	1.16606	0.0903384	12.9077	4.07251e-38	1.96852e-36
																	RAD51AP1	protein_coding	167.526	2.2673	0.175834	12.8946	4.82921e-38	2.31785e-36
																	DENND4B	protein_coding	1630.91	1.04368	0.0810509	12.8768	6.08062e-38	2.90824e-36
																	SPATC1L	protein_coding	245.547	2.92254	0.227006	12.8743	6.28124e-38	2.99369e-36
																	TMEM79	protein_coding	281.65	1.08998	0.084823	12.85	8.59921e-38	4.08417e-36
																	TIGD5	protein_coding	599.102	1.59891	0.124469	12.8458	9.07814e-38	4.29667e-36
																	NT5DC2	protein_coding	1114.66	2.64587	0.206569	12.8086	1.4668e-37	6.9183e-36
																	MCM3	protein_coding	3021.71	1.53565	0.119935	12.8039	1.55833e-37	7.3247e-36
																	CBFA2T2	protein_coding	793.83	1.18419	0.0925311	12.7978	1.68701e-37	7.90228e-36
																	PIGC	protein_coding	1408.11	1.05606	0.0825276	12.7964	1.71689e-37	8.01469e-36
																	FOS	protein_coding	6031.54	-3.09337	0.241907	-12.7875	1.92692e-37	8.96445e-36
																	C1orf35	protein_coding	854.689	1.30215	0.101902	12.7784	2.1642e-37	1.00001e-35
																	RUSC1	protein_coding	949.406	1.38122	0.108209	12.7644	2.59281e-37	1.18999e-35
																	OIP5	protein_coding	90.9776	2.24374	0.175843	12.7599	2.74526e-37	1.25573e-35
																	FANCG	protein_coding	437.18	1.46002	0.114554	12.7452	3.31529e-37	1.50636e-35
																	CDC7	protein_coding	182.57	2.0576	0.161447	12.7448	3.33395e-37	1.5098e-35
																	FOXS1	protein_coding	105.884	2.85879	0.224549	12.7312	3.96446e-37	1.78939e-35
																	MAPK8IP2	protein_coding	442.051	3.27352	0.257272	12.724	4.35278e-37	1.95817e-35
																	IQCC	protein_coding	91.1617	1.48035	0.116579	12.6983	6.04298e-37	2.68312e-35
																	ACADS	protein_coding	5383.86	-1.78979	0.141025	-12.6913	6.60717e-37	2.9241e-35
																	GBA	protein_coding	3501.5	1.3614	0.107333	12.6839	7.25809e-37	3.20178e-35
																	LYPD1	protein_coding	297.467	4.09642	0.323138	12.677	7.92992e-37	3.47565e-35
																	C9orf172	protein_coding	228.618	1.89103	0.149167	12.6772	7.90753e-37	3.47565e-35
																	ADCY6	protein_coding	1313.55	1.16045	0.0920084	12.6125	1.80242e-36	7.82448e-35
																	TBCE	protein_coding	1492.98	1.09093	0.0865014	12.6117	1.82054e-36	7.87803e-35
																	LCN2	protein_coding	10147.7	4.73572	0.377017	12.561	3.45882e-36	1.48261e-34
																	DNAJC6	protein_coding	206.799	2.57443	0.205078	12.5534	3.80701e-36	1.62675e-34
																	DUSP6	protein_coding	3655.43	-1.74423	0.138954	-12.5526	3.84726e-36	1.63881e-34
																	CAD	protein_coding	1429.92	1.26592	0.100955	12.5394	4.54305e-36	1.92917e-34
																	ALG1L	protein_coding	294.878	3.38211	0.270096	12.5219	5.66686e-36	2.39891e-34
																	DDX39A	protein_coding	2442.64	1.46683	0.117384	12.496	7.85299e-36	3.28356e-34
																	MYD88	protein_coding	2297.83	-1.05344	0.0843849	-12.4838	9.15235e-36	3.80838e-34
																	EPHA2	protein_coding	1471.74	-2.08999	0.167635	-12.4676	1.12214e-35	4.6492e-34
																	TRIM11	protein_coding	933.562	1.1195	0.0898617	12.458	1.26461e-35	5.2236e-34
																	ZNF251	protein_coding	559.967	1.25522	0.100845	12.4471	1.44983e-35	5.97058e-34
																	DHX34	protein_coding	1050.58	1.15226	0.0928094	12.4153	2.15813e-35	8.86066e-34
																	KCTD7	protein_coding	276.335	1.30254	0.105075	12.3963	2.73619e-35	1.11668e-33
																	RTL10	protein_coding	621.62	1.11554	0.0900029	12.3945	2.79879e-35	1.13882e-33
																	KIFC2	protein_coding	538.758	1.95263	0.157601	12.3897	2.97075e-35	1.20519e-33
																	RAD54B	protein_coding	75.7558	1.63196	0.131723	12.3894	2.98324e-35	1.20666e-33
																	MSH5	protein_coding	91.5132	2.21737	0.178979	12.389	2.99771e-35	1.20893e-33
																	NUDT17	protein_coding	79.9026	1.81834	0.146887	12.3791	3.38996e-35	1.36308e-33
																	UBE2S	protein_coding	701.726	1.97617	0.159725	12.3724	3.68838e-35	1.47438e-33
																	SGMS2	protein_coding	780.746	-1.79499	0.145122	-12.3688	3.85512e-35	1.53652e-33
																	EFNA4	protein_coding	436.45	1.55008	0.125554	12.3459	5.1256e-35	2.03694e-33
																	IL1RAP	protein_coding	1896.91	-2.05653	0.166755	-12.3327	6.03908e-35	2.39299e-33
																	PNRC1	protein_coding	5013.46	-1.44901	0.117509	-12.331	6.16749e-35	2.43678e-33
																	SPSB2	protein_coding	434.652	1.51141	0.12268	12.3199	7.08199e-35	2.79002e-33
																	CCT3	protein_coding	15482.2	1.16886	0.0949485	12.3104	7.961e-35	3.12727e-33
																	NSMCE2	protein_coding	991.847	1.43748	0.116779	12.3094	8.06147e-35	3.15764e-33
																	TTC39A	protein_coding	511.841	3.16664	0.257428	12.3011	8.93949e-35	3.49152e-33
																	DNASE1L3	protein_coding	1362.84	-2.89687	0.23554	-12.2989	9.18707e-35	3.57797e-33
																	TIGD1	protein_coding	131.429	1.79072	0.145645	12.2951	9.62467e-35	3.73772e-33
																	CCHCR1	protein_coding	1366.37	1.40163	0.114101	12.2841	1.10285e-34	4.27073e-33
																	CUL7	protein_coding	1694.57	1.14543	0.0933029	12.2764	1.21235e-34	4.66825e-33
																	FAAP24	protein_coding	109.326	1.45571	0.118938	12.2393	1.9164e-34	7.31721e-33
																	COG2	protein_coding	1069.42	1.00709	0.0823765	12.2255	2.27173e-34	8.6497e-33
																	ETFDH	protein_coding	3021.05	-1.68198	0.137805	-12.2055	2.90568e-34	1.10327e-32
																	G6PD	protein_coding	1872.01	2.61156	0.213978	12.2048	2.92904e-34	1.10905e-32
																	MYO19	protein_coding	1239.02	1.19752	0.0981875	12.1963	3.25454e-34	1.22888e-32
																	ERLIN1	protein_coding	3471.89	-1.30618	0.107328	-12.17	4.49111e-34	1.68646e-32
																	TMEM201	protein_coding	459.979	1.31011	0.10765	12.1701	4.48565e-34	1.68646e-32
																	FRMD4B	protein_coding	949.157	-1.36997	0.11258	-12.1688	4.55675e-34	1.7064e-32
																	GLI4	protein_coding	664.353	1.56916	0.129015	12.1626	4.91875e-34	1.83692e-32
																	ARHGAP11B	protein_coding	78.014	2.11498	0.174201	12.141	6.4039e-34	2.38502e-32
																	SFN	protein_coding	1401.78	3.85288	0.317364	12.1403	6.46219e-34	2.40017e-32
																	TBXA2R	protein_coding	183.727	-1.79371	0.148026	-12.1175	8.53365e-34	3.16093e-32
																	CD4	protein_coding	2811.8	-1.95829	0.161671	-12.1128	9.0356e-34	3.33778e-32
																	KNTC1	protein_coding	530.725	1.92257	0.158809	12.1062	9.79796e-34	3.60962e-32
																	EGR1	protein_coding	7743.51	-2.59869	0.214704	-12.1036	1.01081e-33	3.71383e-32
																	TPX2	protein_coding	1245.65	2.10478	0.173925	12.1017	1.03485e-33	3.79193e-32
																	PTP4A3	protein_coding	1240.26	2.57631	0.21291	12.1004	1.05046e-33	3.83884e-32
																	TRIM16	protein_coding	766.471	2.98029	0.246377	12.0965	1.10272e-33	4.01903e-32
																	GABRE	protein_coding	824.45	2.84661	0.23546	12.0895	1.19965e-33	4.36064e-32
																	SOCS6	protein_coding	1375.36	-1.08931	0.0901457	-12.0839	1.2843e-33	4.65591e-32
																	ZBTB21	protein_coding	672.263	-1.44678	0.119871	-12.0694	1.53158e-33	5.53767e-32
																	KIAA1522	protein_coding	3209.57	1.50676	0.124925	12.0613	1.6906e-33	6.09644e-32
																	FBXL18	protein_coding	148.813	1.35921	0.112699	12.0605	1.70844e-33	6.14451e-32
																	C17orf53	protein_coding	132.091	1.92393	0.159575	12.0566	1.78945e-33	6.4021e-32
																	VPS72	protein_coding	1744.01	1.06392	0.0882532	12.0554	1.81742e-33	6.48515e-32
																	PLPP3	protein_coding	5392.1	-1.68362	0.139851	-12.0387	2.22454e-33	7.91717e-32
																	DSN1	protein_coding	752.704	1.26213	0.105078	12.0113	3.09797e-33	1.0997e-31
																	NOTCH3	protein_coding	1969.59	2.05236	0.171016	12.001	3.51101e-33	1.24308e-31
																	NAT9	protein_coding	1208.51	1.20827	0.100763	11.9912	3.95082e-33	1.39157e-31
																	ZNF219	protein_coding	1224.79	1.27791	0.106617	11.986	4.20973e-33	1.47894e-31
																	POLD1	protein_coding	927.302	1.27635	0.106529	11.9813	4.4529e-33	1.56035e-31
																	ACBD6	protein_coding	1354.44	1.07504	0.0897894	11.9729	4.92713e-33	1.7221e-31
																	EDIL3	protein_coding	257.852	2.59648	0.217313	11.9481	6.6408e-33	2.3092e-31
																	CXCL12	protein_coding	3334.56	-2.66942	0.223586	-11.9391	7.39954e-33	2.56649e-31
																	CLK2	protein_coding	1358.73	1.03207	0.0865528	11.9242	8.85756e-33	3.0644e-31
																	CHEK1	protein_coding	337.3	1.6443	0.137974	11.9175	9.59887e-33	3.31246e-31
																	EBF1	protein_coding	150.559	2.00023	0.167882	11.9145	9.94642e-33	3.42373e-31
																	NECAB3	protein_coding	1947.25	1.47449	0.123898	11.9008	1.17216e-32	4.0246e-31
																	SCNM1	protein_coding	1162.81	1.39386	0.117163	11.8967	1.23075e-32	4.21518e-31
																	NELFE	protein_coding	3128.86	1.3365	0.112364	11.8944	1.26589e-32	4.32463e-31
																	LYVE1	protein_coding	424.071	-2.97425	0.250222	-11.8864	1.39243e-32	4.74507e-31
																	LEF1	protein_coding	289.381	2.96248	0.249405	11.8782	1.53659e-32	5.22326e-31
																	TMEM106C	protein_coding	2875.52	1.48843	0.125378	11.8715	1.664e-32	5.64228e-31
																	RNF152	protein_coding	1819.67	-1.81461	0.152898	-11.8681	1.73342e-32	5.8631e-31
																	C8orf4	protein_coding	2379.88	-2.25525	0.190144	-11.8608	1.89228e-32	6.38456e-31
																	BAIAP2L2	protein_coding	574.012	3.00901	0.253893	11.8515	2.11452e-32	7.11679e-31
																	TMC7	protein_coding	99.7865	2.16692	0.182934	11.8453	2.27481e-32	7.63741e-31
																	KLHL15	protein_coding	608.251	-1.36936	0.115619	-11.8437	2.31995e-32	7.75079e-31
																	KIAA1524	protein_coding	140.417	2.16814	0.183185	11.8358	2.5491e-32	8.49556e-31
																	NUDT1	protein_coding	464.472	1.83004	0.154661	11.8326	2.64863e-32	8.80572e-31
																	ZNF775	protein_coding	772.783	1.63138	0.138199	11.8046	3.69631e-32	1.2259e-30
																	MCM4	protein_coding	2040.48	1.61957	0.13732	11.7941	4.18503e-32	1.38462e-30
																	ZC2HC1C	protein_coding	196.979	-1.41722	0.12034	-11.7768	5.13851e-32	1.69596e-30
																	NAAA	protein_coding	1039.81	-1.64638	0.139924	-11.7662	5.8261e-32	1.91825e-30
																	ZBTB12	protein_coding	137.095	1.88859	0.160566	11.7621	6.11926e-32	2.00992e-30
																	COLCA2	protein_coding	119.513	2.75647	0.234397	11.7598	6.28636e-32	2.05984e-30
																	CCDC34	protein_coding	487.466	1.65851	0.141395	11.7296	8.98536e-32	2.93716e-30
																	SF3B4	protein_coding	3411.52	1.05277	0.0897638	11.7282	9.14018e-32	2.98062e-30
																	ZADH2	protein_coding	1165.8	-1.07059	0.0912957	-11.7266	9.3109e-32	3.02904e-30
																	DNAH14	protein_coding	294.641	1.26993	0.108317	11.7242	9.58474e-32	3.1107e-30
																	SAPCD2	protein_coding	137.902	2.76837	0.236196	11.7207	9.98839e-32	3.23401e-30
																	RAB11FIP4	protein_coding	1643.26	1.83125	0.156776	11.6807	1.59949e-31	5.15429e-30
																	RHNO1	protein_coding	510.079	1.14106	0.0977219	11.6766	1.67791e-31	5.39423e-30
																	ZNF330	protein_coding	1065.69	-1.02446	0.087749	-11.6749	1.71218e-31	5.49148e-30
																	FOXK1	protein_coding	893.677	1.22065	0.104578	11.6721	1.76991e-31	5.66328e-30
																	SCRIB	protein_coding	4284.51	1.31637	0.112784	11.6716	1.7807e-31	5.68446e-30
																	TAZ	protein_coding	1137.64	1.0548	0.0903881	11.6697	1.82102e-31	5.79961e-30
																	LOXL2	protein_coding	649.534	1.63079	0.139771	11.6675	1.86771e-31	5.93445e-30
																	SPP1	protein_coding	29661.2	4.28966	0.367801	11.663	1.9697e-31	6.24394e-30
																	OSBPL3	protein_coding	370.276	1.77185	0.152024	11.6551	2.1621e-31	6.83797e-30
																	POLA2	protein_coding	610.513	1.28315	0.110141	11.65	2.29453e-31	7.23998e-30
																	PIGU	protein_coding	1215.25	1.1297	0.0969727	11.6497	2.30276e-31	7.24917e-30
																	LIN9	protein_coding	179.09	1.5424	0.132407	11.6489	2.3241e-31	7.29949e-30
																	CRYBG2	protein_coding	144.102	2.55363	0.219325	11.6431	2.4867e-31	7.79222e-30
																	MAP2K3	protein_coding	2993.1	-1.26143	0.108357	-11.6414	2.53819e-31	7.93534e-30
																	WNK4	protein_coding	318.276	3.73381	0.320905	11.6352	2.7282e-31	8.50985e-30
																	TESMIN	protein_coding	110.943	2.31487	0.199047	11.6298	2.90856e-31	9.05172e-30
																	LCAT	protein_coding	3645.75	-2.56103	0.220322	-11.624	3.11072e-31	9.63686e-30
																	FANCE	protein_coding	164.295	1.66076	0.143072	11.6078	3.76146e-31	1.16001e-29
																	CD302	protein_coding	1420.41	-1.70143	0.146702	-11.5978	4.22662e-31	1.30052e-29
																	ITPKA	protein_coding	373.633	2.58118	0.222676	11.5917	4.54216e-31	1.39446e-29
																	KIF24	protein_coding	99.4957	1.88056	0.162377	11.5815	5.11414e-31	1.56654e-29
																	SLC38A2	protein_coding	11874.1	-1.64004	0.141631	-11.5797	5.22469e-31	1.59636e-29
																	ABCC5	protein_coding	688.554	1.08633	0.0939007	11.5689	5.92333e-31	1.79424e-29
																	CCDC28B	protein_coding	252.366	2.37697	0.205607	11.5608	6.51288e-31	1.96845e-29
																	GHR	protein_coding	3679.03	-2.47477	0.214141	-11.5567	6.82461e-31	2.0581e-29
																	ZNF696	protein_coding	335.107	1.20535	0.104369	11.549	7.47104e-31	2.24807e-29
																	BCO2	protein_coding	554.316	-3.11231	0.269597	-11.5443	7.88439e-31	2.36202e-29
																	RASGRF2	protein_coding	281.069	1.87102	0.162149	11.5389	8.40205e-31	2.51159e-29
																	HAUS5	protein_coding	609.172	1.0065	0.0872746	11.5326	9.03669e-31	2.6895e-29
																	COL4A1	protein_coding	9179.06	1.78293	0.154624	11.5307	9.23503e-31	2.74254e-29
																	TSSK6	protein_coding	84.6668	1.38074	0.11983	11.5225	1.01602e-30	3.00421e-29
																	HSF4	protein_coding	436.923	1.7961	0.155917	11.5195	1.05172e-30	3.10303e-29
																	SLC39A14	protein_coding	17686.1	-1.65353	0.143782	-11.5002	1.31581e-30	3.87382e-29
																	ZFP36L1	protein_coding	11089.7	-1.11054	0.0966786	-11.4869	1.53501e-30	4.49971e-29
																	MAST2	protein_coding	1275.27	1.05215	0.0916892	11.4752	1.75718e-30	5.12893e-29
																	C8orf33	protein_coding	2383.99	1.278	0.111589	11.4527	2.27898e-30	6.62362e-29
																	OTUB2	protein_coding	107.508	1.57138	0.137212	11.4522	2.2922e-30	6.64787e-29
																	FOXO1	protein_coding	1579.29	-1.73368	0.151401	-11.4509	2.32756e-30	6.73609e-29
																	IRAK1	protein_coding	5179.52	1.2985	0.113441	11.4465	2.44972e-30	7.07461e-29
																	KPNA2	protein_coding	2498.38	1.413	0.123528	11.4387	2.67852e-30	7.71902e-29
																	PANK1	protein_coding	2531.1	-1.5925	0.139227	-11.4381	2.69751e-30	7.75733e-29
																	MRO	protein_coding	143.146	-2.33476	0.204312	-11.4275	3.04909e-30	8.74993e-29
																	RNF157	protein_coding	743.167	2.55622	0.223807	11.4215	3.26401e-30	9.3274e-29
																	ARHGAP33	protein_coding	254.602	1.54746	0.135621	11.4102	3.71669e-30	1.05988e-28
																	ENAH	protein_coding	3199.94	1.55528	0.136744	11.3737	5.65597e-30	1.60284e-28
																	SLC35D1	protein_coding	3761.19	-1.37387	0.120822	-11.371	5.83104e-30	1.64902e-28
																	LAMA4	protein_coding	1101.03	1.52498	0.134168	11.3662	6.16238e-30	1.73553e-28
																	TRIM59	protein_coding	92.2089	1.94104	0.170811	11.3637	6.34212e-30	1.78246e-28
																	NCOR1	protein_coding	2775.48	-1.15076	0.101275	-11.3628	6.40687e-30	1.79696e-28
																	PLK3	protein_coding	396.832	-1.60665	0.141476	-11.3563	6.89848e-30	1.93087e-28
																	AHSA2	protein_coding	923.371	1.34796	0.118892	11.3378	8.52938e-30	2.37759e-28
																	EGR2	protein_coding	205.38	-2.53834	0.224018	-11.3309	9.22211e-30	2.56544e-28
																	NMB	protein_coding	206.985	2.18351	0.192714	11.3303	9.28964e-30	2.57896e-28
																	ATAD5	protein_coding	131.557	1.63793	0.144615	11.3261	9.74337e-30	2.69943e-28
																	ZKSCAN3	protein_coding	332.954	1.41781	0.125197	11.3246	9.91362e-30	2.74102e-28
																	MAP3K9	protein_coding	265.441	1.30825	0.115625	11.3146	1.11118e-29	3.0599e-28
																	NOL12	protein_coding	168.582	1.15525	0.102109	11.314	1.11932e-29	3.0761e-28
																	GPSM2	protein_coding	217.967	1.58849	0.140415	11.3128	1.13413e-29	3.11054e-28
																	ELFN2	protein_coding	300.521	3.70967	0.328087	11.307	1.21183e-29	3.31031e-28
																	RPS6KL1	protein_coding	234.705	2.01624	0.178386	11.3027	1.27304e-29	3.47055e-28
																	ATAD2	protein_coding	2064.23	1.69754	0.150279	11.2959	1.37448e-29	3.73963e-28
																	TCOF1	protein_coding	1719.81	1.06056	0.0938996	11.2946	1.39513e-29	3.78825e-28
																	SULT1C2	protein_coding	762.87	3.58437	0.317484	11.2899	1.47198e-29	3.98899e-28
																	IGSF3	protein_coding	634.883	2.55176	0.226207	11.2806	1.6354e-29	4.42304e-28
																	LARP1B	protein_coding	1314	-1.12854	0.100117	-11.2722	1.8001e-29	4.84925e-28
																	FLAD1	protein_coding	2407.98	1.01918	0.0904239	11.2712	1.82117e-29	4.89632e-28
																	CDCA4	protein_coding	282.759	1.40297	0.124501	11.2688	1.87198e-29	5.02303e-28
																	ADAM15	protein_coding	3680.17	1.32444	0.117651	11.2574	2.13065e-29	5.69469e-28
																	PAQR4	protein_coding	305.809	1.99776	0.177528	11.2532	2.2331e-29	5.95681e-28
																	TRAF2	protein_coding	1200.8	1.16531	0.103636	11.2443	2.47175e-29	6.56773e-28
																	EPPK1	protein_coding	459.441	3.37616	0.30059	11.2317	2.84783e-29	7.49397e-28
																	GPR158	protein_coding	138.972	3.4006	0.303242	11.2141	3.47587e-29	9.11146e-28
																	YEATS2	protein_coding	691.925	1.04275	0.0929937	11.2131	3.51549e-29	9.19762e-28
																	PXDC1	protein_coding	5438.76	-1.35392	0.120824	-11.2057	3.82409e-29	9.98585e-28
																	PAMR1	protein_coding	196.618	-2.16487	0.193293	-11.1999	4.0803e-29	1.06345e-27
																	COA6	protein_coding	1480.11	1.2685	0.113282	11.1977	4.18232e-29	1.08796e-27
																	AKR1C3	protein_coding	16190.6	1.59655	0.142658	11.1914	4.49046e-29	1.1659e-27
																	RFX5	protein_coding	1494.69	1.15868	0.103594	11.1848	4.83739e-29	1.24926e-27
																	MCM7	protein_coding	3755.98	1.48614	0.132891	11.1831	4.9314e-29	1.2707e-27
																	N4BP2L1	protein_coding	1262.94	-1.46119	0.130721	-11.1779	5.23123e-29	1.34541e-27
																	MPC1	protein_coding	4229.69	-1.53389	0.137326	-11.1698	5.73369e-29	1.47186e-27
																	MESP1	protein_coding	125.792	1.99021	0.178208	11.1679	5.85547e-29	1.5003e-27
																	DTYMK	protein_coding	1167.44	1.31745	0.118056	11.1595	6.43175e-29	1.64178e-27
																	CKS1B	protein_coding	1082.35	1.23815	0.111005	11.154	6.84433e-29	1.74383e-27
																	ARHGEF11	protein_coding	2321.1	1.1306	0.101375	11.1526	6.95154e-29	1.76784e-27
																	ACLY	protein_coding	4203.96	1.04049	0.0933011	11.1519	7.00843e-29	1.77899e-27
																	MCM5	protein_coding	2525.33	1.3966	0.125241	11.1513	7.05598e-29	1.78773e-27
																	BICDL1	protein_coding	550.913	2.27195	0.203814	11.1472	7.39161e-29	1.8693e-27
																	PSMC3IP	protein_coding	79.1027	1.60545	0.144028	11.1468	7.42264e-29	1.87367e-27
																	NDRG2	protein_coding	9954.77	-1.51617	0.136157	-11.1354	8.43405e-29	2.12504e-27
																	CD200	protein_coding	140.369	1.87358	0.168282	11.1336	8.60829e-29	2.16494e-27
																	CCNE2	protein_coding	94.6636	2.09815	0.188464	11.1329	8.67603e-29	2.17795e-27
																	NETO2	protein_coding	134.063	2.28364	0.205133	11.1325	8.71858e-29	2.18461e-27
																	SUCO	protein_coding	1593.79	1.11395	0.100164	11.1213	9.87903e-29	2.47085e-27
																	FAM222A	protein_coding	632.863	1.73029	0.155607	11.1196	1.00693e-28	2.51383e-27
																	FOXD2	protein_coding	109.699	2.09929	0.188887	11.114	1.07229e-28	2.6721e-27
																	CDC25A	protein_coding	179.738	2.14276	0.193007	11.102	1.22695e-28	3.05193e-27
																	NAA40	protein_coding	503.442	1.08154	0.0974225	11.1016	1.23252e-28	3.0602e-27
																	ALDH2	protein_coding	43790.6	-1.69173	0.152595	-11.0864	1.4601e-28	3.60554e-27
																	GSTZ1	protein_coding	2542.6	-2.02652	0.182848	-11.0831	1.51538e-28	3.7353e-27
																	RASGEF1B	protein_coding	1048.34	-1.84306	0.166319	-11.0815	1.54261e-28	3.79554e-27
																	TLDC2	protein_coding	118.96	2.35786	0.212882	11.0759	1.6424e-28	4.03378e-27
																	ID2	protein_coding	8077.77	-1.459	0.131736	-11.0752	1.65505e-28	4.05755e-27
																	SLC7A6	protein_coding	168.338	1.81014	0.163499	11.0713	1.72965e-28	4.23283e-27
																	SERTAD1	protein_coding	868.744	-1.55779	0.140784	-11.0651	1.85272e-28	4.52589e-27
																	CENPO	protein_coding	279.936	1.55852	0.141	11.0533	2.11195e-28	5.1499e-27
																	ACADSB	protein_coding	12467.1	-1.77915	0.160989	-11.0514	2.15883e-28	5.25481e-27
																	NCAPD2	protein_coding	1255.17	1.41383	0.127944	11.0503	2.18373e-28	5.29652e-27
																	KDM8	protein_coding	1331.41	-2.42369	0.219331	-11.0504	2.18315e-28	5.29652e-27
																	LIG1	protein_coding	1304.74	1.12861	0.102179	11.0454	2.30695e-28	5.57553e-27
																	THEM5	protein_coding	149.078	1.74258	0.158002	11.0288	2.77409e-28	6.65733e-27
																	C1R	protein_coding	65870.8	-1.77329	0.160873	-11.0229	2.96305e-28	7.0983e-27
																	IQCE	protein_coding	648.643	1.15641	0.105004	11.013	3.30623e-28	7.90654e-27
																	TRIM65	protein_coding	645.044	1.03671	0.0942177	11.0034	3.68095e-28	8.78723e-27
																	CRIP3	protein_coding	336.594	2.13677	0.194237	11.0008	3.78583e-28	9.0218e-27
																	SSR2	protein_coding	12093	1.20211	0.1094	10.9883	4.35257e-28	1.03362e-26
																	ZNF605	protein_coding	413.973	1.1085	0.101027	10.9723	5.19533e-28	1.22947e-26
																	SMG9	protein_coding	969.106	1.17818	0.107391	10.9709	5.27291e-28	1.24567e-26
																	N4BP3	protein_coding	84.6762	1.99909	0.18228	10.9671	5.49803e-28	1.2966e-26
																	RAB24	protein_coding	393.009	1.06588	0.0973876	10.9447	7.04624e-28	1.6503e-26
																	GPAA1	protein_coding	10398.9	1.4214	0.129918	10.9408	7.35535e-28	1.71974e-26
																	FBF1	protein_coding	128.012	1.43142	0.130839	10.9402	7.39965e-28	1.72713e-26
																	CYP17A1	protein_coding	3247.21	4.20372	0.384292	10.9389	7.51425e-28	1.75088e-26
																	SNRPE	protein_coding	2494.18	1.18619	0.108472	10.9354	7.80418e-28	1.81225e-26
																	MTHFD1L	protein_coding	518.93	1.52494	0.139486	10.9326	8.05483e-28	1.86727e-26
																	SOGA1	protein_coding	742.205	1.48617	0.13608	10.9213	9.12004e-28	2.10704e-26
																	FERMT2	protein_coding	2675.09	-1.08377	0.0993147	-10.9124	1.00523e-27	2.3185e-26
																	AGL	protein_coding	1867.03	-1.50901	0.138361	-10.9063	1.07503e-27	2.4753e-26
																	FXN	protein_coding	636.039	-1.19594	0.109699	-10.902	1.12777e-27	2.59235e-26
																	TAPT1	protein_coding	1613.59	-1.0456	0.0959182	-10.901	1.14012e-27	2.61634e-26
																	PDGFA	protein_coding	1054.39	1.96551	0.180366	10.8974	1.18645e-27	2.71806e-26
																	UBD	protein_coding	3321.52	2.57366	0.236196	10.8963	1.20028e-27	2.74514e-26
																	IER2	protein_coding	3369.81	-1.33493	0.122517	-10.8959	1.20591e-27	2.7534e-26
																	FBXL19	protein_coding	374.816	1.0719	0.098419	10.8912	1.26976e-27	2.87987e-26
																	CNIH4	protein_coding	1616.21	1.08611	0.0997718	10.886	1.3447e-27	3.04478e-26
																	FAHD2A	protein_coding	1604.94	-1.15655	0.10625	-10.8852	1.35561e-27	3.0644e-26
																	BCKDHB	protein_coding	1579.88	-1.52717	0.140445	-10.8738	1.53671e-27	3.46803e-26
																	TMEM132A	protein_coding	591.768	2.68796	0.247415	10.8642	1.70696e-27	3.84588e-26
																	SCN4A	protein_coding	79.249	2.11872	0.195022	10.864	1.71035e-27	3.84716e-26
																	NDOR1	protein_coding	366.809	1.01057	0.0930537	10.86	1.78652e-27	4.01187e-26
																	TLX1	protein_coding	155.199	2.84615	0.262254	10.8526	1.93787e-27	4.33943e-26
																	ALDH3A1	protein_coding	4710.87	4.88596	0.450439	10.8471	2.05872e-27	4.57788e-26
																	KRTCAP2	protein_coding	1403.49	1.17054	0.107912	10.8472	2.05725e-27	4.57788e-26
																	LDLR	protein_coding	5173.66	-1.53115	0.141276	-10.838	2.27287e-27	5.04585e-26
																	GATS	protein_coding	314.575	1.56156	0.144153	10.8326	2.41104e-27	5.34388e-26
																	ACAA1	protein_coding	10867.2	-1.5419	0.142429	-10.8258	2.59899e-27	5.74178e-26
																	TCF3	protein_coding	1490.11	1.03679	0.0958395	10.818	2.82994e-27	6.23181e-26
																	ZC3H3	protein_coding	1561.63	1.12523	0.104057	10.8136	2.96824e-27	6.52581e-26
																	CBX8	protein_coding	491.901	1.18597	0.109728	10.8083	3.14495e-27	6.9032e-26
																	JCAD	protein_coding	972.554	1.75453	0.16239	10.8044	3.28016e-27	7.1884e-26
																	GNE	protein_coding	4180.72	-1.58365	0.146643	-10.7994	3.46633e-27	7.5842e-26
																	FOSB	protein_coding	1993.27	-3.22427	0.298582	-10.7986	3.4955e-27	7.63577e-26
																	COL7A1	protein_coding	759.587	3.21526	0.297834	10.7954	3.61699e-27	7.87591e-26
																	KLC2	protein_coding	619.621	1.1356	0.105242	10.7904	3.82126e-27	8.2942e-26
																	CYR61	protein_coding	3089.14	-1.99621	0.185231	-10.7769	4.42665e-27	9.56254e-26
																	GINS2	protein_coding	366.049	1.77687	0.16505	10.7656	5.00312e-27	1.07907e-25
																	PLPPR2	protein_coding	1252.06	1.17286	0.108961	10.764	5.09216e-27	1.09654e-25
																	GOLGA8B	protein_coding	835.23	1.62329	0.150854	10.7607	5.27862e-27	1.1349e-25
																	PEG10	protein_coding	8069.19	4.58161	0.425849	10.7588	5.38823e-27	1.15664e-25
																	EFNA3	protein_coding	137.07	2.12089	0.197187	10.7558	5.56674e-27	1.19309e-25
																	RBP7	protein_coding	503.878	1.99531	0.185529	10.7547	5.63038e-27	1.20483e-25
																	LPL	protein_coding	158.901	2.07253	0.192784	10.7505	5.89209e-27	1.25886e-25
																	PYGB	protein_coding	3450.55	1.42288	0.132402	10.7467	6.14471e-27	1.31077e-25
																	POLE2	protein_coding	193.869	1.6069	0.149547	10.7451	6.24885e-27	1.33091e-25
																	DNMT3A	protein_coding	1071.95	1.29784	0.120822	10.7418	6.4775e-27	1.37745e-25
																	PLOD3	protein_coding	5806.31	1.02994	0.0960868	10.7189	8.29862e-27	1.76197e-25
																	SNRPB	protein_coding	6289.81	1.1558	0.107878	10.7139	8.75732e-27	1.85647e-25
																	IL1RN	protein_coding	3320.64	-2.14268	0.200021	-10.7123	8.91184e-27	1.88629e-25
																	PABPC1L	protein_coding	949.838	1.69021	0.157798	10.7112	9.01491e-27	1.90515e-25
																	CACYBP	protein_coding	2408.12	1.04642	0.0977857	10.7012	1.00503e-26	2.12067e-25
																	SOCS2	protein_coding	1087.34	-2.19819	0.205431	-10.7004	1.01363e-26	2.13553e-25
																	ARHGAP39	protein_coding	187.162	1.55308	0.145172	10.6982	1.03787e-26	2.18322e-25
																	LRRC1	protein_coding	449.782	2.32694	0.217663	10.6906	1.12641e-26	2.36217e-25
																	RBM24	protein_coding	256.665	2.54722	0.238312	10.6886	1.15112e-26	2.40659e-25
																	H2AFZ	protein_coding	4279.54	1.16477	0.109015	10.6846	1.20207e-26	2.50925e-25
																	ACYP1	protein_coding	116.553	1.12392	0.105241	10.6795	1.26903e-26	2.6369e-25
																	LILRB5	protein_coding	358.444	-1.92617	0.180404	-10.677	1.30391e-26	2.70527e-25
																	SLC38A6	protein_coding	390.071	1.18388	0.110978	10.6677	1.44168e-26	2.98203e-25
																	MMAA	protein_coding	901.689	-1.18728	0.111385	-10.6593	1.57796e-26	3.25404e-25
																	MT-ATP6	protein_coding	269382	-1.40485	0.131916	-10.6496	1.75125e-26	3.60594e-25
																	CD109	protein_coding	571.527	2.45882	0.230903	10.6487	1.76753e-26	3.63397e-25
																	TYMS	protein_coding	853.253	1.77555	0.16679	10.6454	1.83184e-26	3.76051e-25
																	BRSK1	protein_coding	111.406	1.7893	0.16814	10.6418	1.90517e-26	3.90516e-25
																	HMGA1	protein_coding	3605.55	1.71007	0.160745	10.6384	1.97531e-26	4.04287e-25
																	TLCD1	protein_coding	570.587	1.63117	0.153359	10.6362	2.02101e-26	4.13019e-25
																	PGM1	protein_coding	8697.66	-1.26723	0.119163	-10.6345	2.05984e-26	4.20324e-25
																	GINS3	protein_coding	156.77	1.41691	0.133256	10.633	2.09206e-26	4.25625e-25
																	MROH1	protein_coding	1808.14	1.32835	0.124937	10.6322	2.11062e-26	4.28761e-25
																	ZNF789	protein_coding	243.974	1.03503	0.0974309	10.6232	2.32465e-26	4.70836e-25
																	SNCG	protein_coding	860.911	3.13049	0.294811	10.6186	2.44109e-26	4.92955e-25
																	IVD	protein_coding	8326.73	-1.22714	0.115589	-10.6164	2.50059e-26	5.04224e-25
																	ADM2	protein_coding	740.405	2.18252	0.205587	10.616	2.50969e-26	5.05312e-25
																	PODXL	protein_coding	1696.2	1.58776	0.149748	10.6029	2.88788e-26	5.80601e-25
																	ZBED8	protein_coding	128.748	1.22884	0.115991	10.5942	3.17083e-26	6.35612e-25
																	DBT	protein_coding	1715.38	-1.12257	0.106012	-10.5891	3.34801e-26	6.68574e-25
																	MS4A6A	protein_coding	1200.01	-1.80933	0.170934	-10.585	3.4987e-26	6.97233e-25
																	LAMC1	protein_coding	6218.28	1.379	0.130311	10.5824	3.59481e-26	7.1534e-25
																	JAG2	protein_coding	524.34	1.68545	0.15949	10.5677	4.20683e-26	8.34691e-25
																	NPEPL1	protein_coding	433.558	1.17736	0.111421	10.5668	4.24962e-26	8.40734e-25
																	CCDC71L	protein_coding	1332.26	-1.75676	0.166306	-10.5634	4.40494e-26	8.70198e-25
																	PDLIM5	protein_coding	4096.17	-1.09131	0.103322	-10.5622	4.45961e-26	8.79723e-25
																	GADD45B	protein_coding	7603.48	-1.94507	0.184162	-10.5618	4.48158e-26	8.8278e-25
																	SERPINB9	protein_coding	617.117	-1.60167	0.151687	-10.5591	4.61281e-26	9.07318e-25
																	ADGRG7	protein_coding	265.679	-2.69798	0.255615	-10.5549	4.8229e-26	9.43648e-25
																	STXBP6	protein_coding	526.395	1.65409	0.156789	10.5498	5.08959e-26	9.93928e-25
																	MAFG	protein_coding	873.342	1.27355	0.120931	10.5312	6.20203e-26	1.20771e-24
																	TUBG1	protein_coding	1577.26	1.07422	0.10201	10.5305	6.24827e-26	1.21498e-24
																	DNAJC25	protein_coding	1032.88	-1.25986	0.119642	-10.5302	6.26764e-26	1.21537e-24
																	TP53I3	protein_coding	1390.51	1.83633	0.174386	10.5302	6.26812e-26	1.21537e-24
																	HRCT1	protein_coding	401.163	2.84426	0.270147	10.5286	6.37812e-26	1.23494e-24
																	HSPB1	protein_coding	24471.7	1.66047	0.157715	10.5283	6.3993e-26	1.23729e-24
																	CENPJ	protein_coding	225.767	1.25046	0.118782	10.5274	6.46274e-26	1.24778e-24
																	ITGA6	protein_coding	2780.18	1.39203	0.132253	10.5255	6.59e-26	1.27056e-24
																	JUN	protein_coding	7881.05	-1.55858	0.148171	-10.5188	7.07419e-26	1.36006e-24
																	GNPNAT1	protein_coding	2024.35	-1.09853	0.104476	-10.5147	7.39491e-26	1.41972e-24
																	IL3RA	protein_coding	294.097	1.26775	0.120584	10.5134	7.49563e-26	1.43703e-24
																	NFIL3	protein_coding	2408.6	-1.43137	0.136172	-10.5114	7.6513e-26	1.46482e-24
																	MTHFD2L	protein_coding	410.306	-1.40968	0.134119	-10.5106	7.71773e-26	1.47546e-24
																	STX1A	protein_coding	100.029	1.57015	0.149503	10.5024	8.41819e-26	1.60712e-24
																	P4HA2	protein_coding	1541.94	1.44514	0.137637	10.4996	8.67285e-26	1.65342e-24
																	TSEN54	protein_coding	1196.37	1.03307	0.0983952	10.4992	8.71114e-26	1.6584e-24
																	B3GNTL1	protein_coding	262.483	1.46927	0.140038	10.492	9.40589e-26	1.78568e-24
																	IGFBP3	protein_coding	10797.6	-1.97122	0.187995	-10.4855	1.00717e-25	1.90943e-24
																	COL4A2	protein_coding	10377.7	1.6473	0.157127	10.4839	1.02458e-25	1.93973e-24
																	SLC6A8	protein_coding	1333.47	2.93434	0.280094	10.4763	1.11004e-25	2.0957e-24
																	SEZ6L2	protein_coding	1579.22	3.45302	0.329629	10.4755	1.11976e-25	2.11112e-24
																	ITGA9	protein_coding	663.554	-1.8291	0.174625	-10.4745	1.13174e-25	2.13077e-24
																	DDIAS	protein_coding	94.4319	1.56165	0.149115	10.4728	1.15194e-25	2.16581e-24
																	HMGB2	protein_coding	1946.36	1.36802	0.130883	10.4522	1.43102e-25	2.67575e-24
																	C8orf44	protein_coding	97.3899	1.23062	0.117757	10.4505	1.45731e-25	2.72118e-24
																	PHF19	protein_coding	527.106	1.4318	0.137094	10.4439	1.56251e-25	2.89777e-24
																	UGT2B11	protein_coding	1310.66	3.17046	0.303567	10.444	1.56081e-25	2.89777e-24
																	RIPK4	protein_coding	1176.75	-1.39184	0.133276	-10.4433	1.5728e-25	2.91289e-24
																	TPM2	protein_coding	2045.65	1.92489	0.184626	10.4259	1.88868e-25	3.4743e-24
																	NAT1	protein_coding	242.809	-1.30547	0.125234	-10.4243	1.92049e-25	3.52806e-24
																	MUT	protein_coding	5895.09	-1.34631	0.129164	-10.4232	1.94227e-25	3.56327e-24
																	WHRN	protein_coding	356.89	1.46531	0.140664	10.417	2.07292e-25	3.78766e-24
																	ETV4	protein_coding	937.739	3.00547	0.288593	10.4142	2.13483e-25	3.89557e-24
																	SLC22A11	protein_coding	818.188	4.21194	0.405031	10.3991	2.50397e-25	4.55696e-24
																	SFRP4	protein_coding	227.529	2.98998	0.287638	10.3949	2.61448e-25	4.74541e-24
																	FAM83H	protein_coding	4551.61	1.46836	0.141257	10.395	2.61302e-25	4.74541e-24
																	SOCS3	protein_coding	2351.12	-2.31545	0.222928	-10.3866	2.85446e-25	5.16722e-24
																	DNMT3B	protein_coding	125.54	1.69539	0.163313	10.3812	3.01818e-25	5.45634e-24
																	ARID3A	protein_coding	785.035	2.51672	0.242445	10.3806	3.03813e-25	5.47788e-24
																	RIPOR3	protein_coding	150.409	-2.43358	0.234596	-10.3735	3.27292e-25	5.89341e-24
																	PSPH	protein_coding	1000.55	1.45346	0.140171	10.3692	3.42244e-25	6.13833e-24
																	CTBS	protein_coding	1221.62	-1.0711	0.103319	-10.367	3.50495e-25	6.27804e-24
																	SYNE1	protein_coding	1174.49	-1.30916	0.126298	-10.3657	3.5531e-25	6.34761e-24
																	CCL14	protein_coding	174.49	-1.88009	0.181686	-10.348	4.27253e-25	7.57332e-24
																	HPS5	protein_coding	1645.33	-1.53042	0.14793	-10.3456	4.38283e-25	7.75875e-24
																	IL6ST	protein_coding	10193	-1.01382	0.0980034	-10.3447	4.42304e-25	7.81978e-24
																	ACAT1	protein_coding	15471.4	-1.40802	0.136207	-10.3374	4.77455e-25	8.41778e-24
																	TSC22D2	protein_coding	1199.07	-1.01214	0.0979114	-10.3373	4.77981e-25	8.41778e-24
																	ACAA2	protein_coding	16319.1	-1.59744	0.154573	-10.3345	4.91786e-25	8.64971e-24
																	SOWAHC	protein_coding	1954.84	-1.18465	0.114674	-10.3305	5.12838e-25	8.99677e-24
																	NSD2	protein_coding	1469.66	1.11117	0.107586	10.3282	5.25358e-25	9.20457e-24
																	CHML	protein_coding	587.391	1.71784	0.166623	10.3097	6.36783e-25	1.11139e-23
																	SMYD3	protein_coding	304.641	1.50528	0.14604	10.3073	6.5296e-25	1.13817e-23
																	RMI2	protein_coding	295.722	1.93121	0.187373	10.3067	6.56904e-25	1.14358e-23
																	C4orf46	protein_coding	156.288	1.15646	0.112222	10.3051	6.68274e-25	1.16189e-23
																	EME2	protein_coding	314.739	1.20497	0.116947	10.3036	6.7867e-25	1.17846e-23
																	SPRYD4	protein_coding	3013.25	-1.32368	0.128504	-10.3007	6.9924e-25	1.21264e-23
																	CD163	protein_coding	1671.95	-1.97964	0.192231	-10.2983	7.1752e-25	1.24276e-23
																	SLC50A1	protein_coding	3580.61	1.22721	0.119213	10.2943	7.47429e-25	1.29292e-23
																	MBNL2	protein_coding	2721.22	-1.37626	0.133803	-10.2857	8.17089e-25	1.41163e-23
																	BCL9	protein_coding	880.328	1.3361	0.130063	10.2727	9.35186e-25	1.61157e-23
																	ARL16	protein_coding	923.774	1.17173	0.114156	10.2643	1.02047e-24	1.7541e-23
																	SH3PXD2B	protein_coding	600.233	1.31275	0.127992	10.2565	1.10643e-24	1.89946e-23
																	ANKS3	protein_coding	496.864	1.0686	0.104295	10.246	1.23393e-24	2.11303e-23
																	ZGRF1	protein_coding	93.8539	1.34615	0.131431	10.2423	1.28135e-24	2.19147e-23
																	DHODH	protein_coding	3080.31	-1.77038	0.172895	-10.2396	1.31731e-24	2.24734e-23
																	USP38	protein_coding	1232.96	-1.01256	0.0989418	-10.2339	1.3972e-24	2.37768e-23
																	H2AFX	protein_coding	1188.87	1.4402	0.140728	10.234	1.39691e-24	2.37768e-23
																	ALKBH6	protein_coding	123.926	1.21639	0.118862	10.2336	1.40237e-24	2.38351e-23
																	JUNB	protein_coding	5416.46	-1.54743	0.151325	-10.2259	1.51835e-24	2.57742e-23
																	ZCCHC24	protein_coding	1895.83	-1.10962	0.108581	-10.2193	1.6256e-24	2.75604e-23
																	BOP1	protein_coding	3718.1	1.67445	0.163871	10.2181	1.64529e-24	2.78596e-23
																	SLC26A2	protein_coding	402.722	1.21489	0.118897	10.2179	1.64813e-24	2.7873e-23
																	MLYCD	protein_coding	1418.44	-1.28112	0.125446	-10.2126	1.74166e-24	2.93819e-23
																	CMTM6	protein_coding	4050.95	-1.03498	0.101351	-10.2119	1.75418e-24	2.95565e-23
																	CCDC163	protein_coding	97.7001	1.42839	0.139878	10.2117	1.75712e-24	2.95696e-23
																	ADRA1A	protein_coding	506.326	-3.12511	0.306119	-10.2088	1.81086e-24	3.04363e-23
																	CENPP	protein_coding	123.951	1.09202	0.106995	10.2063	1.85895e-24	3.1206e-23
																	CAT	protein_coding	19055.7	-1.43631	0.14082	-10.1996	1.99035e-24	3.32482e-23
																	RNF125	protein_coding	606.007	-1.89204	0.185784	-10.1841	2.33503e-24	3.8863e-23
																	CEP152	protein_coding	113.43	1.37293	0.134929	10.1752	2.55827e-24	4.23715e-23
																	KLF10	protein_coding	2698.73	-1.45537	0.143036	-10.1749	2.56744e-24	4.24718e-23
																	NEU1	protein_coding	5441.78	1.1486	0.113012	10.1635	2.88417e-24	4.76535e-23
																	ANTXR2	protein_coding	1498.07	-1.26754	0.124734	-10.162	2.93113e-24	4.83708e-23
																	ARL5B	protein_coding	2236.95	-1.05186	0.103516	-10.1613	2.95172e-24	4.86515e-23
																	KIAA1614	protein_coding	86.4395	1.84441	0.181548	10.1593	3.01096e-24	4.95084e-23
																	PLPBP	protein_coding	2238.59	-1.09081	0.107577	-10.1399	3.67599e-24	6.02252e-23
																	CEP72	protein_coding	245.165	1.36016	0.134232	10.1329	3.94704e-24	6.4511e-23
																	2021-09-05	protein_coding	343.942	1.99204	0.196941	10.1149	4.74452e-24	7.71748e-23
																	ZNF341	protein_coding	248.042	1.07626	0.106428	10.1126	4.85972e-24	7.89546e-23
																	PPP2R3B	protein_coding	413.983	1.03855	0.102751	10.1075	5.11816e-24	8.30543e-23
																	EML6	protein_coding	113.872	1.99921	0.197834	10.1055	5.22268e-24	8.4549e-23
																	SAC3D1	protein_coding	712.819	1.28481	0.12718	10.1023	5.39601e-24	8.72516e-23
																	MCM8	protein_coding	352.882	1.34359	0.133036	10.0994	5.55725e-24	8.97522e-23
																	CBFA2T3	protein_coding	188.697	-1.94941	0.193162	-10.0921	5.98767e-24	9.65892e-23
																	SPARCL1	protein_coding	6620.2	2.73322	0.270954	10.0874	6.28206e-24	1.01218e-22
																	NKD1	protein_coding	1479.65	3.8578	0.382491	10.086	6.37234e-24	1.02552e-22
																	POU5F1	protein_coding	85.1914	1.99406	0.197725	10.085	6.43591e-24	1.03453e-22
																	SLC31A1	protein_coding	5380.22	-1.05559	0.104834	-10.0692	7.56232e-24	1.2113e-22
																	KDM6B	protein_coding	1172.64	-1.03956	0.103257	-10.0677	7.67559e-24	1.228e-22
																	MAPK12	protein_coding	472.472	2.19793	0.218527	10.0579	8.47651e-24	1.35297e-22
																	SLC52A2	protein_coding	1303.41	1.42021	0.14125	10.0546	8.76786e-24	1.39783e-22
																	TRAF5	protein_coding	300.459	1.48699	0.147907	10.0536	8.86131e-24	1.41108e-22
																	CCDC137	protein_coding	980.735	1.00124	0.0996052	10.0521	8.99531e-24	1.43075e-22
																	LMNB2	protein_coding	1161.43	1.30766	0.130179	10.045	9.66022e-24	1.53293e-22
																	ATF3	protein_coding	2231.99	-1.74675	0.173921	-10.0434	9.82408e-24	1.55712e-22
																	ZSCAN16	protein_coding	162.129	1.10637	0.110165	10.0428	9.87851e-24	1.56392e-22
																	NEB	protein_coding	913.047	2.91617	0.290463	10.0397	1.01965e-23	1.61053e-22
																	SDC4	protein_coding	20753.6	-1.28162	0.127726	-10.0341	1.07888e-23	1.70212e-22
																	DNM3	protein_coding	72.9782	1.5568	0.155356	10.0208	1.23483e-23	1.94141e-22
																	APOF	protein_coding	5492.76	-2.87212	0.286719	-10.0172	1.28103e-23	2.01172e-22
																	KLF11	protein_coding	1528.45	-1.24748	0.124637	-10.0089	1.39298e-23	2.18501e-22
																	P2RY13	protein_coding	108.58	-1.91788	0.191644	-10.0075	1.41281e-23	2.21357e-22
																	MSRA	protein_coding	1496.29	-1.39179	0.139365	-9.98661	1.74454e-23	2.72705e-22
																	HIVEP1	protein_coding	810.6	-1.16688	0.116907	-9.98126	1.84109e-23	2.87467e-22
																	PCNA	protein_coding	2899.13	1.05305	0.105556	9.97625	1.93643e-23	3.01663e-22
																	PAFAH1B3	protein_coding	800.069	1.98336	0.198884	9.97245	2.01198e-23	3.12717e-22
																	CYB561D1	protein_coding	233.386	1.19755	0.120176	9.96493	2.17023e-23	3.36547e-22
																	PTPN3	protein_coding	2190.17	-1.03193	0.103811	-9.94047	2.77519e-23	4.29382e-22
																	MSX1	protein_coding	91.5126	1.86592	0.18773	9.93939	2.80553e-23	4.33585e-22
																	MASP1	protein_coding	6100.65	-1.62636	0.16373	-9.93318	2.98587e-23	4.60934e-22
																	ARFGEF3	protein_coding	367.156	2.96503	0.298664	9.92764	3.15651e-23	4.86174e-22
																	IDUA	protein_coding	750.697	1.23222	0.124243	9.9178	3.48348e-23	5.35929e-22
																	ANKRD13B	protein_coding	103.828	1.72351	0.1739	9.91093	3.73157e-23	5.7345e-22
																	L3MBTL1	protein_coding	109.674	1.39236	0.140528	9.90808	3.83946e-23	5.88703e-22
																	INCENP	protein_coding	386.451	1.25503	0.126694	9.90596	3.92185e-23	6.0066e-22
																	NSUN6	protein_coding	1152.06	-1.14493	0.115589	-9.90516	3.95354e-23	6.04834e-22
																	ALDH6A1	protein_coding	11951.2	-1.7609	0.177793	-9.90421	3.99101e-23	6.09882e-22
																	FAM212A	protein_coding	66.9518	1.48069	0.149528	9.90243	4.06261e-23	6.20129e-22
																	MT-ND4	protein_coding	686966	-1.30154	0.1315	-9.8977	4.25947e-23	6.48725e-22
																	IGFALS	protein_coding	2425.62	-3.17763	0.321116	-9.8956	4.35008e-23	6.61785e-22
																	ACSM3	protein_coding	1574.68	-2.06773	0.209012	-9.89286	4.47053e-23	6.79352e-22
																	EEF1A2	protein_coding	3980.82	3.95974	0.401205	9.86962	5.63751e-23	8.55734e-22
																	PSMD4	protein_coding	11656.2	1.07638	0.109126	9.86366	5.98275e-23	9.05115e-22
																	MPZ	protein_coding	668.595	2.98133	0.302285	9.86263	6.04435e-23	9.1342e-22
																	GPSM1	protein_coding	591.155	2.0227	0.205183	9.85804	6.32749e-23	9.55149e-22
																	DUOX1	protein_coding	160.515	2.29183	0.232489	9.8578	6.34252e-23	9.5636e-22
																	MAT1A	protein_coding	49591.5	-1.82641	0.185493	-9.84623	7.11618e-23	1.07183e-21
																	FGD1	protein_coding	324.739	1.37448	0.139786	9.83279	8.13365e-23	1.21969e-21
																	SBF1	protein_coding	2154.49	1.01655	0.103454	9.82602	8.69881e-23	1.2973e-21
																	PBLD	protein_coding	5326.48	-1.7743	0.180629	-9.82288	8.97417e-23	1.33545e-21
																	C20orf96	protein_coding	221.883	1.01602	0.103483	9.81821	9.40004e-23	1.39425e-21
																	ACSL1	protein_coding	30859.5	-1.84602	0.188046	-9.81684	9.52848e-23	1.41177e-21
																	NR4A1	protein_coding	1589.4	-2.14876	0.218889	-9.81666	9.54545e-23	1.41275e-21
																	TJP2	protein_coding	3024.89	-1.05047	0.107024	-9.81531	9.67361e-23	1.43016e-21
																	LINGO1	protein_coding	333.32	2.55416	0.260324	9.81147	1.0049e-22	1.48405e-21
																	DLC1	protein_coding	1670.64	-1.27241	0.12983	-9.80062	1.11894e-22	1.65068e-21
																	DNA2	protein_coding	164.79	1.36818	0.139611	9.79994	1.12658e-22	1.66015e-21
																	C1QTNF3	protein_coding	490.754	2.80833	0.286834	9.79078	1.23338e-22	1.81361e-21
																	SLC9B2	protein_coding	1299.39	-1.45068	0.148206	-9.78826	1.26454e-22	1.85744e-21
																	TMEM81	protein_coding	150.899	1.0347	0.105815	9.77839	1.39407e-22	2.0411e-21
																	PKN3	protein_coding	460.548	1.42225	0.145482	9.77618	1.42485e-22	2.08392e-21
																	ATAT1	protein_coding	301.073	1.07528	0.110032	9.77242	1.4788e-22	2.1605e-21
																	CPXM1	protein_coding	138.048	2.39894	0.24562	9.76687	1.562e-22	2.27962e-21
																	RHPN1	protein_coding	323.965	1.87718	0.192329	9.76029	1.66673e-22	2.42726e-21
																	MCAM	protein_coding	2372.66	1.35693	0.139065	9.75752	1.71294e-22	2.4919e-21
																	AKR1B10	protein_coding	25651.5	3.62045	0.371443	9.74698	1.90044e-22	2.75877e-21
																	CYP2C8	protein_coding	21730.2	-2.68453	0.27551	-9.74385	1.95983e-22	2.84196e-21
																	INMT	protein_coding	622.883	-2.44858	0.251414	-9.73924	2.05091e-22	2.96773e-21
																	GRAMD1A	protein_coding	2002.8	1.44259	0.148267	9.72966	2.25346e-22	3.25046e-21
																	IRF8	protein_coding	869.329	-1.56863	0.161263	-9.72714	2.31007e-22	3.3286e-21
																	CYP4V2	protein_coding	4832.92	-1.43854	0.147968	-9.72195	2.43089e-22	3.49531e-21
																	STK39	protein_coding	501.108	2.0094	0.20671	9.72084	2.45753e-22	3.52988e-21
																	PRIM1	protein_coding	364.972	1.27719	0.131481	9.7139	2.63071e-22	3.77069e-21
																	EPM2A	protein_coding	253.3	-1.03185	0.106275	-9.70928	2.75265e-22	3.93306e-21
																	PRRX1	protein_coding	128.127	2.29674	0.236547	9.70946	2.74794e-22	3.93306e-21
																	CBR4	protein_coding	1506.62	-1.19492	0.123069	-9.70933	2.75126e-22	3.93306e-21
																	ADK	protein_coding	2454.82	-1.12271	0.115651	-9.70774	2.79469e-22	3.98894e-21
																	GNAL	protein_coding	256.838	2.02955	0.209103	9.70597	2.84346e-22	4.05431e-21
																	CRYGS	protein_coding	75.5699	1.29972	0.133929	9.70451	2.88449e-22	4.10422e-21
																	SPIRE2	protein_coding	785.919	1.28512	0.132578	9.69332	3.21902e-22	4.57068e-21
																	RMDN2	protein_coding	496.121	-1.16532	0.120221	-9.69316	3.22383e-22	4.57274e-21
																	ETFRF1	protein_coding	1264.64	-1.04142	0.107512	-9.68656	3.43915e-22	4.86297e-21
																	PLA2G6	protein_coding	655.599	1.32127	0.136462	9.68231	3.58522e-22	5.05903e-21
																	HMGCL	protein_coding	8165.93	-1.29001	0.133401	-9.67013	4.03847e-22	5.6927e-21
																	QRICH2	protein_coding	217.203	1.45904	0.150967	9.66462	4.26185e-22	5.99518e-21
																	RHOB	protein_coding	27752.3	-1.4845	0.153634	-9.66258	4.34783e-22	6.09725e-21
																	EPB41L4B	protein_coding	2765.11	-1.58726	0.164358	-9.65729	4.57831e-22	6.40728e-21
																	TMEM150B	protein_coding	467.682	2.23151	0.231097	9.65617	4.62849e-22	6.47087e-21
																	ZNF581	protein_coding	585.762	1.22366	0.12703	9.63284	5.81e-22	8.073e-21
																	MEX3A	protein_coding	279.735	1.87328	0.194789	9.61696	6.78047e-22	9.41187e-21
																	NCAPG2	protein_coding	532.618	1.23023	0.12794	9.61567	6.86621e-22	9.52119e-21
																	KLF6	protein_coding	6634.52	-1.34666	0.140181	-9.60658	7.50011e-22	1.03791e-20
																	KCNN3	protein_coding	148.464	1.50153	0.156377	9.60198	7.84198e-22	1.08412e-20
																	TMEM164	protein_coding	683.448	1.35065	0.140784	9.5938	8.48959e-22	1.17009e-20
																	TRIM16L	protein_coding	1116.55	2.41956	0.252258	9.59161	8.672e-22	1.19402e-20
																	PCBP4	protein_coding	1120.67	1.09671	0.114353	9.59058	8.75898e-22	1.20478e-20
																	DSTYK	protein_coding	508.527	1.01872	0.106241	9.58877	8.91396e-22	1.22486e-20
																	C6orf48	protein_coding	2693.99	1.19586	0.124769	9.58454	9.28723e-22	1.27487e-20
																	YJEFN3	protein_coding	83.0694	1.77124	0.185018	9.57332	1.03523e-21	1.41537e-20
																	GNA14	protein_coding	116.81	-1.76536	0.184628	-9.5617	1.15836e-21	1.57739e-20
																	SCIMP	protein_coding	131.223	-1.65687	0.173405	-9.55492	1.23681e-21	1.68253e-20
																	F2RL3	protein_coding	183.772	2.31703	0.242746	9.54508	1.36005e-21	1.84467e-20
																	MNS1	protein_coding	242.115	2.68202	0.281072	9.54209	1.39976e-21	1.89664e-20
																	DNMT1	protein_coding	1675.24	1.16296	0.121969	9.53487	1.5008e-21	2.03152e-20
																	PLIN2	protein_coding	18574.9	-1.66438	0.174669	-9.52875	1.59192e-21	2.1506e-20
																	PDLIM7	protein_coding	926.557	1.25157	0.131444	9.52169	1.7039e-21	2.29959e-20
																	TLR4	protein_coding	398.299	-1.48224	0.155955	-9.50429	2.01409e-21	2.69686e-20
																	NRM	protein_coding	586.162	1.47441	0.155213	9.49924	2.11435e-21	2.82833e-20
																	DAPK2	protein_coding	540.348	1.60471	0.168936	9.49897	2.11973e-21	2.83275e-20
																	CCDC25	protein_coding	1568.77	-1.00769	0.106123	-9.49548	2.192e-21	2.9236e-20
																	BDH2	protein_coding	1229.74	-1.31425	0.13848	-9.49056	2.29797e-21	3.05895e-20
																	ZNF572	protein_coding	85.5467	1.39746	0.147269	9.48912	2.33003e-21	3.0986e-20
																	CLCN2	protein_coding	311.891	1.03104	0.108713	9.4841	2.44492e-21	3.2436e-20
																	PPP1R3B	protein_coding	4629.76	-1.66949	0.176032	-9.48404	2.44621e-21	3.2436e-20
																	FAM46A	protein_coding	1391	-1.40945	0.148717	-9.4774	2.60694e-21	3.45337e-20
																	SIPA1L3	protein_coding	1161.18	1.17289	0.12386	9.46953	2.81118e-21	3.71671e-20
																	BCAS4	protein_coding	193.367	1.70377	0.179925	9.46932	2.81662e-21	3.72028e-20
																	DUSP1	protein_coding	12466.8	-1.6747	0.176932	-9.46522	2.92941e-21	3.85432e-20
																	GALNT10	protein_coding	879.351	1.03114	0.108989	9.46098	3.05059e-21	4.00603e-20
																	CPT2	protein_coding	3142.11	-1.20238	0.127241	-9.4496	3.40141e-21	4.44531e-20
																	PROS1	protein_coding	9342.96	-1.22987	0.130228	-9.44399	3.58833e-21	4.68063e-20
																	EDNRB	protein_coding	1133.47	-1.45856	0.154477	-9.44194	3.65926e-21	4.76403e-20
																	JDP2	protein_coding	532.407	-1.19654	0.126753	-9.43999	3.72816e-21	4.8491e-20
																	CPED1	protein_coding	777.375	-2.02553	0.214623	-9.43761	3.8137e-21	4.95563e-20
																	STEAP3	protein_coding	6221.27	-1.71796	0.182238	-9.42701	4.21956e-21	5.457e-20
																	AQP3	protein_coding	3160.4	-1.55318	0.164775	-9.42605	4.25806e-21	5.50158e-20
																	UNC119B	protein_coding	625.904	1.17097	0.124441	9.40983	4.96935e-21	6.40844e-20
																	CLN3	protein_coding	1606.79	1.10139	0.117109	9.4048	5.21306e-21	6.71638e-20
																	RBL1	protein_coding	243.525	1.26466	0.134479	9.40417	5.24402e-21	6.74988e-20
																	TMEM220	protein_coding	2132.52	-1.50596	0.160155	-9.40309	5.29849e-21	6.80713e-20
																	CKAP2	protein_coding	492.83	1.21999	0.129793	9.39954	5.48022e-21	7.03398e-20
																	GTF2IRD1	protein_coding	589.696	1.10003	0.117059	9.39725	5.60103e-21	7.18227e-20
																	ELMSAN1	protein_coding	829.036	-1.02088	0.108802	-9.38293	6.41637e-21	8.21235e-20
																	C19orf48	protein_coding	2355.49	1.33509	0.142306	9.38185	6.48229e-21	8.28894e-20
																	MYO1B	protein_coding	11695.7	-1.1682	0.124548	-9.3795	6.62838e-21	8.4678e-20
																	PLXNC1	protein_coding	730.343	1.83642	0.195872	9.37563	6.87634e-21	8.76814e-20
																	HES6	protein_coding	349.791	1.39735	0.149121	9.37054	7.21633e-21	9.18449e-20
																	SOWAHA	protein_coding	557.929	1.85276	0.197776	9.36796	7.39446e-21	9.40242e-20
																	CFL2	protein_coding	3466.38	-1.07515	0.114815	-9.36424	7.65966e-21	9.72149e-20
																	RAB6B	protein_coding	175.104	1.48478	0.158587	9.36258	7.78131e-21	9.86509e-20
																	BHLHE40	protein_coding	7557.4	-1.3941	0.149018	-9.35524	8.34111e-21	1.05178e-19
																	FAM13A	protein_coding	1104.44	-1.88508	0.201532	-9.35373	8.46138e-21	1.06596e-19
																	SLC6A9	protein_coding	225.88	2.08829	0.223299	9.35201	8.59989e-21	1.08141e-19
																	CYP4A11	protein_coding	20679	-2.24792	0.24046	-9.34843	8.89625e-21	1.11559e-19
																	FAM212B	protein_coding	219.295	1.21959	0.130489	9.34631	9.07587e-21	1.13707e-19
																	PPP1R35	protein_coding	764.247	1.08864	0.116535	9.34173	9.47707e-21	1.18515e-19
																	GLA	protein_coding	1010.67	1.17577	0.125885	9.33998	9.6351e-21	1.20271e-19
																	MPP3	protein_coding	99.7139	1.89158	0.202584	9.3373	9.88262e-21	1.23248e-19
																	SFI1	protein_coding	657.737	1.28119	0.137309	9.33076	1.05113e-20	1.3073e-19
																	ATP6V1C1	protein_coding	3268.89	1.00618	0.107899	9.32523	1.1074e-20	1.37477e-19
																	ECHS1	protein_coding	28338.9	-1.21606	0.13043	-9.32344	1.12631e-20	1.39697e-19
																	RBMS3	protein_coding	197.618	-1.52305	0.163373	-9.32256	1.13562e-20	1.40724e-19
																	RFXANK	protein_coding	1362.67	1.09463	0.117431	9.32149	1.14713e-20	1.42021e-19
																	GINS4	protein_coding	124.35	1.74135	0.186946	9.31476	1.22225e-20	1.50911e-19
																	NAT2	protein_coding	586.351	-2.94749	0.316731	-9.30596	1.32783e-20	1.63502e-19
																	ARIH2OS	protein_coding	54.2764	1.04272	0.11205	9.30586	1.32917e-20	1.63519e-19
																	DLG5	protein_coding	687.639	1.60268	0.172297	9.30184	1.38038e-20	1.69208e-19
																	PSRC1	protein_coding	222.285	1.55559	0.167257	9.3006	1.39658e-20	1.7104e-19
																	ACAD11	protein_coding	107.468	-1.72893	0.186074	-9.29163	1.51947e-20	1.8559e-19
																	SERPINE1	protein_coding	9212.05	-2.20798	0.23769	-9.28934	1.55252e-20	1.89458e-19
																	ALB	protein_coding	3.11832e+06	-1.8308	0.197091	-9.28914	1.55535e-20	1.89633e-19
																	SEC24B	protein_coding	1822.03	-1.06991	0.115234	-9.28466	1.62218e-20	1.97428e-19
																	MMRN1	protein_coding	175.797	-1.95263	0.21036	-9.28235	1.65785e-20	2.01589e-19
																	CKS2	protein_coding	768.029	1.34851	0.14528	9.28212	1.66138e-20	2.01839e-19
																	TIGD7	protein_coding	68.5563	1.15787	0.124854	9.27377	1.79681e-20	2.17323e-19
																	AGO2	protein_coding	1235.96	1.01165	0.109155	9.26797	1.89717e-20	2.29055e-19
																	ALDH8A1	protein_coding	4956.22	-1.91294	0.206425	-9.26699	1.91479e-20	2.30978e-19
																	NR4A3	protein_coding	229.753	-2.20724	0.23847	-9.25585	2.12535e-20	2.55924e-19
																	CCDC170	protein_coding	369.127	2.47762	0.267719	9.25458	2.15083e-20	2.58764e-19
																	ZNF300	protein_coding	109.335	2.04668	0.22138	9.24509	2.35054e-20	2.82044e-19
																	PIAS3	protein_coding	504.878	1.00404	0.108645	9.24146	2.43147e-20	2.91243e-19
																	WDYHV1	protein_coding	416.797	1.13866	0.12336	9.23039	2.69651e-20	3.21576e-19
																	NPY1R	protein_coding	180.169	-2.3699	0.256779	-9.22935	2.72289e-20	3.24438e-19
																	FLNC	protein_coding	976.502	3.27586	0.355206	9.22244	2.90425e-20	3.45454e-19
																	FITM1	protein_coding	127.312	-2.06837	0.224276	-9.22243	2.90434e-20	3.45454e-19
																	CYP2B6	protein_coding	8693.11	-2.65828	0.288335	-9.21944	2.98662e-20	3.54623e-19
																	C11orf84	protein_coding	371.375	1.2076	0.131082	9.2126	3.1833e-20	3.77319e-19
																	C1orf198	protein_coding	2344.23	1.14603	0.124492	9.20568	3.3951e-20	4.02073e-19
																	ALPK3	protein_coding	771.638	2.06203	0.224251	9.19521	3.74259e-20	4.42073e-19
																	TNFRSF25	protein_coding	278.142	1.53217	0.166655	9.19367	3.79657e-20	4.47674e-19
																	ANXA2R	protein_coding	100.512	1.52255	0.165674	9.19003	3.92745e-20	4.62706e-19
																	TMEM27	protein_coding	347.387	-2.45469	0.267204	-9.18655	4.05659e-20	4.77507e-19
																	LPA	protein_coding	1766.21	-2.3366	0.254431	-9.18364	4.16777e-20	4.89328e-19
																	REXO5	protein_coding	222.45	1.36272	0.148495	9.17683	4.43953e-20	5.20337e-19
																	WEE1	protein_coding	1631.32	-1.18089	0.1288	-9.16845	4.7989e-20	5.60049e-19
																	PIM1	protein_coding	2071.96	-1.40196	0.152958	-9.16567	4.92388e-20	5.73653e-19
																	MTMR11	protein_coding	552.352	1.8952	0.206971	9.15683	5.34436e-20	6.21049e-19
																	SLC36A1	protein_coding	382.292	1.02386	0.11183	9.15549	5.41127e-20	6.28288e-19
																	SUCLG2	protein_coding	6699.96	-1.06377	0.116259	-9.15	5.69313e-20	6.60451e-19
																	EPHX2	protein_coding	6451.86	-1.53416	0.167766	-9.1446	5.98482e-20	6.92522e-19
																	C11orf54	protein_coding	4629.67	-1.16803	0.127728	-9.14467	5.98095e-20	6.92522e-19
																	RHBDL1	protein_coding	105.221	1.64059	0.179447	9.14245	6.10536e-20	7.05871e-19
																	SERPINI1	protein_coding	273.85	1.7499	0.191483	9.13866	6.32288e-20	7.304e-19
																	TDRKH	protein_coding	493.724	1.20758	0.132172	9.13645	6.45386e-20	7.44899e-19
																	GCNT3	protein_coding	323.751	3.02406	0.33202	9.10809	8.38481e-20	9.61256e-19
																	YPEL2	protein_coding	1254.55	-1.06596	0.117058	-9.1062	8.5317e-20	9.77274e-19
																	PFDN6	protein_coding	2605.31	1.04023	0.114237	9.10587	8.55786e-20	9.79447e-19
																	PDE7B	protein_coding	157.407	-1.67933	0.184826	-9.08602	1.02727e-19	1.1708e-18
																	PLEKHH1	protein_coding	184.578	1.38715	0.152756	9.08088	1.07705e-19	1.22446e-18
																	P3H4	protein_coding	610.953	1.56052	0.172051	9.0701	1.18909e-19	1.34734e-18
																	MAN1A1	protein_coding	7766.75	-1.1841	0.130582	-9.06788	1.21358e-19	1.37281e-18
																	OSBP2	protein_coding	193.795	1.72909	0.190706	9.06676	1.22604e-19	1.38461e-18
																	CFI	protein_coding	20242.9	-1.3751	0.151712	-9.06386	1.25909e-19	1.42075e-18
																	SLC41A2	protein_coding	2558.79	-1.37753	0.152023	-9.06133	1.28869e-19	1.45295e-18
																	SOX12	protein_coding	1203.86	1.39057	0.153488	9.05982	1.30671e-19	1.47205e-18
																	FABP5	protein_coding	286.917	1.69389	0.187032	9.05672	1.34428e-19	1.51188e-18
																	MT-CYB	protein_coding	397155	-1.2403	0.137008	-9.05273	1.39439e-19	1.56436e-18
																	SARDH	protein_coding	5714.81	-1.49708	0.165448	-9.04861	1.44801e-19	1.62052e-18
																	NOCT	protein_coding	335.288	-1.77278	0.19603	-9.04343	1.51835e-19	1.69506e-18
																	RCL1	protein_coding	1788.15	-1.47542	0.163291	-9.03552	1.63222e-19	1.81771e-18
																	VMO1	protein_coding	158.126	-1.40156	0.155175	-9.03209	1.68429e-19	1.87112e-18
																	SEMA6C	protein_coding	845.066	1.47883	0.163939	9.02059	1.8708e-19	2.07325e-18
																	PCDH17	protein_coding	292.043	1.3707	0.151967	9.01971	1.88592e-19	2.0883e-18
																	TESC	protein_coding	1259.13	2.78677	0.309199	9.01287	2.00734e-19	2.21914e-18
																	DCAF13	protein_coding	1629.06	1.03966	0.115667	8.98831	2.51052e-19	2.76197e-18
																	PLXNA1	protein_coding	908.898	1.30938	0.145794	8.98104	2.6823e-19	2.94621e-18
																	ACADM	protein_coding	5340.24	-1.29346	0.144156	-8.97264	2.89489e-19	3.17205e-18
																	MCC	protein_coding	793.632	-1.73325	0.193253	-8.9688	2.99762e-19	3.27934e-18
																	SP5	protein_coding	446.265	2.46214	0.274713	8.96261	3.17081e-19	3.45771e-18
																	NRCAM	protein_coding	495.899	3.26918	0.364831	8.96083	3.2225e-19	3.50846e-18
																	TMEM56	protein_coding	5684.97	-1.41171	0.157703	-8.95174	3.49907e-19	3.80047e-18
																	SPAG5	protein_coding	1252.39	1.34571	0.150439	8.94522	3.71194e-19	4.02206e-18
																	FBP1	protein_coding	16413.8	-2.02825	0.226961	-8.93655	4.01518e-19	4.34028e-18
																	ANKRD65	protein_coding	331.262	2.49451	0.279143	8.9363	4.02431e-19	4.3467e-18
																	BRICD5	protein_coding	91.5734	1.39341	0.156309	8.91444	4.90295e-19	5.26652e-18
																	SCP2	protein_coding	21065.3	-1.39199	0.156155	-8.91413	4.91659e-19	5.27702e-18
																	WFS1	protein_coding	1850.42	1.02275	0.114737	8.91384	4.92958e-19	5.28679e-18
																	CUEDC1	protein_coding	830.756	1.0388	0.116623	8.90739	5.22462e-19	5.57689e-18
																	ACTG2	protein_coding	279.196	1.89249	0.212598	8.90176	5.49701e-19	5.85846e-18
																	C1S	protein_coding	102997	-1.34007	0.150544	-8.90153	5.50835e-19	5.86596e-18
																	ASPA	protein_coding	185.252	-1.9354	0.217508	-8.89808	5.682e-19	6.04145e-18
																	CEMIP	protein_coding	224.386	2.41902	0.271967	8.89454	5.8662e-19	6.22758e-18
																	JPT1	protein_coding	2194.14	1.3168	0.148104	8.8911	6.05089e-19	6.40867e-18
																	STARD5	protein_coding	273.025	-1.51062	0.169968	-8.88763	6.24237e-19	6.60635e-18
																	MT-ND1	protein_coding	250673	-1.1642	0.131033	-8.88477	6.40543e-19	6.76316e-18
																	MYO15B	protein_coding	2326.12	1.4146	0.159399	8.87455	7.02153e-19	7.39077e-18
																	TKT	protein_coding	13491.7	1.49862	0.168958	8.86981	7.32736e-19	7.70079e-18
																	LRRC37A3	protein_coding	129.579	1.39719	0.157537	8.86897	7.38265e-19	7.75292e-18
																	GRAMD1C	protein_coding	534.658	-1.59659	0.18014	-8.86304	7.78599e-19	8.16391e-18
																	PLEKHG2	protein_coding	642.849	1.13389	0.128071	8.85357	8.47604e-19	8.867e-18
																	PYCR1	protein_coding	914.823	2.52727	0.285594	8.84917	8.81744e-19	9.21e-18
																	ITGA2	protein_coding	391.246	1.95368	0.220932	8.84293	9.3241e-19	9.71689e-18
																	NES	protein_coding	1650.09	1.26518	0.14319	8.83567	9.94977e-19	1.03373e-17
																	NECTIN1	protein_coding	766.669	1.24035	0.1404	8.83446	1.00581e-18	1.04418e-17
																	PHPT1	protein_coding	3508.15	1.22959	0.139204	8.83301	1.01893e-18	1.057e-17
																	FAM149A	protein_coding	854.076	-1.3722	0.15537	-8.83178	1.03021e-18	1.06628e-17
																	TNFSF4	protein_coding	161.803	1.75139	0.198336	8.8304	1.04302e-18	1.07871e-17
																	ASS1	protein_coding	50574.1	-1.76278	0.199659	-8.82897	1.05643e-18	1.09175e-17
																	ESR1	protein_coding	598.489	-2.48059	0.281048	-8.8262	1.08289e-18	1.11741e-17
																	VSIG4	protein_coding	506.857	-1.89549	0.214772	-8.82558	1.08896e-18	1.12281e-17
																	BRCA2	protein_coding	136.662	1.30855	0.14848	8.81299	1.21849e-18	1.25447e-17
																	LAMA3	protein_coding	1217.22	2.2555	0.255963	8.81182	1.23127e-18	1.26668e-17
																	SNX22	protein_coding	536.369	1.84507	0.209539	8.80539	1.30394e-18	1.34042e-17
																	CHKA	protein_coding	1865.13	1.11421	0.126577	8.80265	1.33628e-18	1.37263e-17
																	FIGNL1	protein_coding	308.241	1.09115	0.123978	8.80117	1.35399e-18	1.38977e-17
																	CLDN15	protein_coding	2040.83	1.80144	0.204715	8.79975	1.37122e-18	1.4064e-17
																	ABAT	protein_coding	15672.4	-1.62092	0.184233	-8.7982	1.39022e-18	1.42482e-17
																	WDR97	protein_coding	90.0292	1.5542	0.176723	8.79454	1.4364e-18	1.47104e-17
																	TMCO3	protein_coding	1772.23	1.25505	0.14271	8.79442	1.43792e-18	1.47149e-17
																	SLC39A10	protein_coding	443.382	1.26538	0.143916	8.79247	1.46312e-18	1.49615e-17
																	PDE2A	protein_coding	476.448	-1.49388	0.170295	-8.77231	1.75045e-18	1.78062e-17
																	ZNF580	protein_coding	471.829	1.14476	0.130533	8.76988	1.78861e-18	1.81538e-17
																	GCH1	protein_coding	2143.56	-1.52051	0.173466	-8.76547	1.85997e-18	1.8822e-17
																	PNPLA7	protein_coding	570.223	-1.38365	0.157935	-8.7609	1.93704e-18	1.95729e-17
																	KBTBD11	protein_coding	363.424	-2.34488	0.268146	-8.7448	2.23404e-18	2.24905e-17
																	GBP2	protein_coding	3981.46	1.38324	0.158183	8.74457	2.23874e-18	2.25212e-17
																	IRX3	protein_coding	222.41	2.50092	0.286111	8.74109	2.3087e-18	2.31908e-17
																	HEY1	protein_coding	261.68	1.32635	0.151812	8.73682	2.39759e-18	2.40659e-17
																	RFC3	protein_coding	365.652	1.04093	0.119266	8.72785	2.59553e-18	2.59953e-17
																	KLKB1	protein_coding	5093.2	-1.63338	0.187153	-8.72752	2.60315e-18	2.60525e-17
																	SYP	protein_coding	107.785	1.79226	0.205558	8.71896	2.80771e-18	2.7997e-17
																	POC1A	protein_coding	470.206	1.1087	0.127179	8.71767	2.83973e-18	2.82932e-17
																	GAREM1	protein_coding	568.221	-1.32475	0.15215	-8.70688	3.1236e-18	3.10333e-17
																	SMPD3	protein_coding	129.412	-1.93681	0.22278	-8.69382	3.50453e-18	3.46915e-17
																	FAM50A	protein_coding	3892.48	1.08142	0.124498	8.68623	3.74654e-18	3.69798e-17
																	RGS5	protein_coding	4357.96	1.42466	0.164034	8.68519	3.78125e-18	3.72954e-17
																	MAPK11	protein_coding	384.366	1.41797	0.163333	8.68147	3.90691e-18	3.85069e-17
																	CD5L	protein_coding	1055.04	-3.01651	0.347776	-8.67373	4.18193e-18	4.11549e-17
																	SMIM14	protein_coding	9256.99	-1.09698	0.126473	-8.67366	4.18463e-18	4.11549e-17
																	CYP4A22	protein_coding	5546.05	-2.17871	0.251321	-8.66904	4.35762e-18	4.27637e-17
																	SLC35E4	protein_coding	86.0356	1.36282	0.157334	8.66197	4.63688e-18	4.53085e-17
																	BARD1	protein_coding	163.105	1.2605	0.145537	8.66104	4.67479e-18	4.56288e-17
																	HIST1H3H	protein_coding	155.372	1.98737	0.229464	8.66092	4.6797e-18	4.56288e-17
																	CGREF1	protein_coding	1149.43	1.94127	0.224466	8.64836	5.22458e-18	5.0816e-17
																	APOL6	protein_coding	5382.81	-1.12061	0.129581	-8.64793	5.24436e-18	5.09522e-17
																	MS4A7	protein_coding	764.094	-1.47946	0.171198	-8.6418	5.53355e-18	5.37235e-17
																	TTLL4	protein_coding	1009.19	1.44149	0.166842	8.63985	5.62845e-18	5.45671e-17
																	C8A	protein_coding	13269	-1.83907	0.213029	-8.63295	5.97922e-18	5.78854e-17
																	ZNF213	protein_coding	314.608	1.02915	0.119231	8.6316	6.05022e-18	5.85312e-17
																	PGP	protein_coding	1022.72	1.16533	0.135062	8.62808	6.23901e-18	6.03149e-17
																	VSIG10L	protein_coding	409.5	2.08502	0.241697	8.62657	6.3221e-18	6.10748e-17
																	MMS22L	protein_coding	188.741	1.29722	0.150403	8.62492	6.41362e-18	6.1915e-17
																	PRRT3	protein_coding	75.7461	1.0603	0.123059	8.61614	6.92498e-18	6.65687e-17
																	ID1	protein_coding	1529.94	-1.79923	0.208969	-8.61003	7.30404e-18	7.01137e-17
																	GLYATL1	protein_coding	5320.39	-2.06588	0.240077	-8.60507	7.62716e-18	7.3061e-17
																	SLC45A4	protein_coding	449.76	1.99653	0.232036	8.60441	7.67135e-18	7.34327e-17
																	DBN1	protein_coding	1184.68	1.75396	0.20392	8.60119	7.88944e-18	7.54144e-17
																	HAMP	protein_coding	6453.86	-3.59102	0.417656	-8.59804	8.1092e-18	7.72982e-17
																	CNDP1	protein_coding	764.037	-3.27953	0.381673	-8.59252	8.50852e-18	8.0822e-17
																	MCMDC2	protein_coding	71.5875	1.22082	0.142109	8.59073	8.64206e-18	8.20334e-17
																	C11orf80	protein_coding	235.49	1.26439	0.147259	8.58615	8.99302e-18	8.5246e-17
																	BACH2	protein_coding	152.369	-1.71788	0.200142	-8.58332	9.21708e-18	8.73092e-17
																	TMEM198	protein_coding	288.109	1.43921	0.167799	8.57701	9.73728e-18	9.2045e-17
																	PRDM15	protein_coding	365.073	1.28861	0.150377	8.56921	1.04201e-17	9.82951e-17
																	MT2A	protein_coding	38649.5	-2.44327	0.285454	-8.55925	1.13601e-17	1.06866e-16
																	SQLE	protein_coding	4250.32	1.62282	0.189642	8.55726	1.15585e-17	1.08658e-16
																	GCDH	protein_coding	3596.27	-1.30785	0.152873	-8.55514	1.17722e-17	1.10514e-16
																	DSE	protein_coding	363.502	-1.40418	0.164438	-8.53927	1.35074e-17	1.26282e-16
																	EPHB2	protein_coding	473.939	2.48022	0.290523	8.53711	1.37621e-17	1.28487e-16
																	NAMPT	protein_coding	8646.06	-1.51671	0.177883	-8.5264	1.50971e-17	1.40662e-16
																	CDKN2AIPNL	protein_coding	1015.95	1.00167	0.117536	8.52222	1.56523e-17	1.45736e-16
																	BSG	protein_coding	20146.9	1.01937	0.119619	8.52182	1.57062e-17	1.46137e-16
																	PFKFB4	protein_coding	182.013	1.63276	0.19161	8.52129	1.57782e-17	1.46707e-16
																	PHLDB2	protein_coding	1455.69	-1.0221	0.119951	-8.52095	1.58254e-17	1.47045e-16
																	DDX11	protein_coding	510.314	1.25219	0.146992	8.51872	1.61333e-17	1.49703e-16
																	ALDH1B1	protein_coding	7033.48	-1.35306	0.159054	-8.50692	1.78614e-17	1.64728e-16
																	AXL	protein_coding	607.462	-1.35502	0.159306	-8.50582	1.8032e-17	1.66189e-16
																	DNASE1	protein_coding	284.611	1.06848	0.12567	8.50228	1.859e-17	1.71101e-16
																	GPHN	protein_coding	1412.6	-1.23147	0.144854	-8.50143	1.87273e-17	1.72248e-16
																	NR3C2	protein_coding	374.542	-1.37472	0.161963	-8.48786	2.10473e-17	1.93065e-16
																	PTK7	protein_coding	616.528	2.21884	0.261468	8.48609	2.13709e-17	1.95903e-16
																	F8	protein_coding	690.419	-1.30726	0.154079	-8.48433	2.1696e-17	1.98616e-16
																	DMD	protein_coding	1711.53	-1.31629	0.155174	-8.48269	2.20042e-17	2.01301e-16
																	NME1	protein_coding	2725.51	1.18861	0.140142	8.48151	2.22295e-17	2.03226e-16
																	SLC22A10	protein_coding	1415.92	-2.3136	0.272833	-8.47992	2.25353e-17	2.05884e-16
																	SASS6	protein_coding	151.841	1.03652	0.122288	8.47601	2.33045e-17	2.12626e-16
																	ANXA2	protein_coding	14246.8	1.17104	0.138173	8.47516	2.34748e-17	2.13894e-16
																	ADAMTS1	protein_coding	1411.67	-1.56266	0.18439	-8.47476	2.35562e-17	2.14492e-16
																	FBXO32	protein_coding	573.531	1.68472	0.198856	8.47205	2.41111e-17	2.19252e-16
																	GNB1L	protein_coding	250.305	1.02321	0.120802	8.4702	2.44965e-17	2.22608e-16
																	LZTS1	protein_coding	220.705	1.4046	0.165931	8.465	2.56149e-17	2.32306e-16
																	C6	protein_coding	15752	-1.96525	0.232272	-8.46099	2.65119e-17	2.40122e-16
																	HIST1H2BN	protein_coding	97.3688	1.52183	0.179949	8.45698	2.74398e-17	2.48361e-16
																	ORM1	protein_coding	150608	-1.83422	0.216974	-8.45366	2.82307e-17	2.55181e-16
																	AGTR1	protein_coding	1945.69	-1.46385	0.173335	-8.44521	3.035e-17	2.73974e-16
																	LAPTM4B	protein_coding	5191.54	1.5543	0.184167	8.43961	3.18407e-17	2.86671e-16
																	ACOT2	protein_coding	1648.49	-1.09691	0.130105	-8.43095	3.42871e-17	3.0829e-16
																	BRIP1	protein_coding	210.093	1.37313	0.162923	8.42809	3.51339e-17	3.15488e-16
																	VWF	protein_coding	3596.33	1.54066	0.182832	8.42665	3.55698e-17	3.19192e-16
																	ZNF618	protein_coding	653.735	1.0489	0.124493	8.42538	3.59573e-17	3.22456e-16
																	PKM	protein_coding	7720.18	1.82929	0.217664	8.4042	4.30785e-17	3.85052e-16
																	CYP39A1	protein_coding	1083.74	-2.44919	0.2917	-8.39627	4.60875e-17	4.11408e-16
																	UNKL	protein_coding	366.076	1.03067	0.122804	8.39284	4.74551e-17	4.23338e-16
																	ACVR1C	protein_coding	84.2736	-1.6788	0.200052	-8.39183	4.78644e-17	4.26431e-16
																	TSLP	protein_coding	125.747	-2.34295	0.279462	-8.38381	5.12433e-17	4.56236e-16
																	IGF2BP2	protein_coding	740.897	2.29246	0.273481	8.38252	5.18065e-17	4.60649e-16
																	IDNK	protein_coding	777.548	-1.18391	0.141247	-8.38186	5.20966e-17	4.62927e-16
																	CATSPER2	protein_coding	65.3673	1.23204	0.146996	8.38147	5.22689e-17	4.63993e-16
																	FBXL6	protein_coding	1373.63	1.12285	0.133974	8.38112	5.24265e-17	4.64949e-16
																	PFKFB2	protein_coding	595.751	1.21401	0.144853	8.38096	5.24973e-17	4.65273e-16
																	KCNJ5	protein_coding	214.51	1.90685	0.227554	8.37976	5.30362e-17	4.69744e-16
																	DPF3	protein_coding	98.6689	-1.80331	0.215209	-8.37933	5.32307e-17	4.71161e-16
																	SCML2	protein_coding	146.723	1.32628	0.158304	8.37809	5.37937e-17	4.75526e-16
																	RAP2A	protein_coding	1470.71	1.01177	0.120781	8.37693	5.4328e-17	4.79938e-16
																	NR6A1	protein_coding	299.492	1.25393	0.149735	8.37432	5.55428e-17	4.90352e-16
																	FEZ1	protein_coding	232.199	-1.44723	0.172894	-8.37059	5.73304e-17	5.05479e-16
																	ARHGAP10	protein_coding	322.578	-1.47825	0.176604	-8.37044	5.7403e-17	5.05792e-16
																	SERPING1	protein_coding	125671	-1.22933	0.146906	-8.36818	5.85171e-17	5.15276e-16
																	PLCB1	protein_coding	677.29	1.5268	0.182508	8.36565	5.97845e-17	5.25756e-16
																	PON3	protein_coding	7611.47	-1.53264	0.18321	-8.36547	5.98752e-17	5.26215e-16
																	ASPHD1	protein_coding	302.6	2.76934	0.33153	8.35322	6.6428e-17	5.83052e-16
																	C8orf76	protein_coding	454.374	1.02662	0.122903	8.35311	6.64862e-17	5.83188e-16
																	STC2	protein_coding	420.621	1.88848	0.226297	8.34516	7.11149e-17	6.21788e-16
																	C12orf75	protein_coding	558.847	2.17391	0.2605	8.34517	7.11122e-17	6.21788e-16
																	LIMK1	protein_coding	764.103	1.22454	0.146738	8.34505	7.11848e-17	6.22e-16
																	ATP11C	protein_coding	1360.11	-1.29153	0.154804	-8.343	7.24309e-17	6.32482e-16
																	ZP3	protein_coding	95.743	1.63769	0.196313	8.34225	7.28931e-17	6.36111e-16
																	HOGA1	protein_coding	1198.99	-1.8205	0.218229	-8.34214	7.29566e-17	6.36258e-16
																	CDK5R1	protein_coding	89.8872	1.26355	0.151503	8.34006	7.42538e-17	6.47157e-16
																	DLL4	protein_coding	614.304	1.06641	0.12787	8.3398	7.44152e-17	6.48149e-16
																	ST3GAL6	protein_coding	1347.32	-1.40437	0.168501	-8.33454	7.78023e-17	6.77218e-16
																	CDKN2B	protein_coding	351.561	1.32329	0.158901	8.32771	8.24224e-17	7.14695e-16
																	ZNF607	protein_coding	111.1	1.56076	0.187446	8.32642	8.33208e-17	7.22026e-16
																	PLGLB2	protein_coding	181.154	-1.90196	0.228487	-8.32415	8.49333e-17	7.34597e-16
																	CCR1	protein_coding	253.362	-1.50002	0.180319	-8.31875	8.88956e-17	7.67893e-16
																	CMTM4	protein_coding	545.591	1.26809	0.152494	8.31569	9.12163e-17	7.87441e-16
																	ZSWIM5	protein_coding	307.008	1.89038	0.227459	8.31088	9.49932e-17	8.19527e-16
																	DTNA	protein_coding	781.111	1.73198	0.208553	8.30473	1.00048e-16	8.60416e-16
																	UGP2	protein_coding	14401.5	-1.13093	0.136219	-8.30226	1.02146e-16	8.77344e-16
																	STXBP4	protein_coding	305.851	1.05268	0.126928	8.29355	1.09922e-16	9.41175e-16
																	GRHPR	protein_coding	16794.5	-1.20915	0.14586	-8.28977	1.1347e-16	9.69723e-16
																	PEMT	protein_coding	3165.34	-1.33262	0.160812	-8.28678	1.1636e-16	9.91932e-16
																	SLC7A2	protein_coding	10408.7	-1.72642	0.208336	-8.28669	1.16442e-16	9.9201e-16
																	LONRF1	protein_coding	391.758	-1.00153	0.120864	-8.28643	1.16702e-16	9.9361e-16
																	TMEM136	protein_coding	129.149	1.35814	0.163908	8.28599	1.17126e-16	9.96595e-16
																	PAQR6	protein_coding	103.648	1.57548	0.190285	8.2796	1.23595e-16	1.04865e-15
																	ESCO2	protein_coding	97.9793	1.64693	0.198943	8.27839	1.24847e-16	1.05701e-15
																	NRIP2	protein_coding	128.659	1.15882	0.140342	8.25708	1.49274e-16	1.25602e-15
																	C8B	protein_coding	17890.8	-1.56708	0.189883	-8.25284	1.54668e-16	1.30061e-15
																	KLF13	protein_coding	2735.34	1.0492	0.127168	8.25048	1.57761e-16	1.32579e-15
																	PDZK1IP1	protein_coding	2691.64	2.98803	0.362552	8.24167	1.6983e-16	1.42371e-15
																	CCL3	protein_coding	209.581	-1.59781	0.19399	-8.23655	1.77242e-16	1.48311e-15
																	GJA5	protein_coding	341	1.52107	0.184742	8.23351	1.81813e-16	1.5195e-15
																	FSD1L	protein_coding	91.2179	1.16041	0.141028	8.22819	1.90058e-16	1.58451e-15
																	CITED2	protein_coding	1812.93	-1.13688	0.138251	-8.22334	1.97916e-16	1.64801e-15
																	S100A10	protein_coding	6242.68	1.25261	0.152353	8.22181	2.00457e-16	1.66815e-15
																	UQCC2	protein_coding	1956.02	1.0002	0.121663	8.22102	2.01784e-16	1.67817e-15
																	MT-CO1	protein_coding	871229	-1.0835	0.131803	-8.22058	2.02522e-16	1.68328e-15
																	ZNF71	protein_coding	182.765	1.09408	0.133132	8.21801	2.06913e-16	1.71664e-15
																	IL18R1	protein_coding	226.634	-1.48835	0.181306	-8.20909	2.22877e-16	1.84347e-15
																	ANKRD29	protein_coding	364.761	1.66997	0.203485	8.20684	2.27078e-16	1.87708e-15
																	NR4A2	protein_coding	520.185	-1.89868	0.231459	-8.20308	2.34313e-16	1.93103e-15
																	TEAD2	protein_coding	884.259	1.3914	0.169668	8.2007	2.38982e-16	1.96832e-15
																	FABP4	protein_coding	447.749	2.36633	0.288576	8.20003	2.40323e-16	1.97816e-15
																	C1QTNF6	protein_coding	833.555	1.19883	0.146215	8.19909	2.42223e-16	1.9926e-15
																	PLXNA3	protein_coding	656.676	1.41273	0.172307	8.19893	2.42539e-16	1.994e-15
																	SERPINB8	protein_coding	548.767	-1.46932	0.179267	-8.19625	2.48012e-16	2.03531e-15
																	PLG	protein_coding	71916.4	-1.71571	0.209912	-8.17348	2.99621e-16	2.44706e-15
																	E2F5	protein_coding	239.15	1.17356	0.143843	8.15864	3.3881e-16	2.75227e-15
																	HS3ST3B1	protein_coding	1683.94	-1.55738	0.191043	-8.15199	3.57998e-16	2.89951e-15
																	PSMG3	protein_coding	1201.74	1.06994	0.131256	8.1516	3.59139e-16	2.90702e-15
																	C11orf96	protein_coding	1017.04	-1.88866	0.231698	-8.15138	3.59781e-16	2.91049e-15
																	SIGLEC9	protein_coding	90.9283	-1.39137	0.171065	-8.13358	4.16782e-16	3.35369e-15
																	KAZALD1	protein_coding	136.367	1.75938	0.216346	8.13222	4.21488e-16	3.38756e-15
																	SLC51B	protein_coding	401.783	2.36708	0.291122	8.13087	4.26206e-16	3.42346e-15
																	SORL1	protein_coding	4841.86	-1.35499	0.166767	-8.12508	4.47069e-16	3.58681e-15
																	MAN1C1	protein_coding	1077.17	-1.6864	0.207628	-8.12221	4.5776e-16	3.66827e-15
																	FPR1	protein_coding	139.578	-1.91812	0.236183	-8.12133	4.61117e-16	3.693e-15
																	DUSP10	protein_coding	1865.11	-1.15	0.141774	-8.11145	5.00179e-16	3.99411e-15
																	KAZN	protein_coding	127.436	-1.74014	0.214638	-8.10734	5.17403e-16	4.11717e-15
																	RHBDF2	protein_coding	981.524	1.05372	0.129975	8.10708	5.18527e-16	4.12371e-15
																	BLNK	protein_coding	1077.4	-1.03695	0.127934	-8.10535	5.25941e-16	4.17537e-15
																	C8orf59	protein_coding	1420.47	1.02138	0.126043	8.10348	5.34084e-16	4.23754e-15
																	LAGE3	protein_coding	1100.97	1.13578	0.140325	8.0939	5.77842e-16	4.56867e-15
																	HGH1	protein_coding	2234.82	1.06068	0.131256	8.08099	6.42437e-16	5.05896e-15
																	SLC8A1	protein_coding	160.872	-1.32369	0.163839	-8.07924	6.5171e-16	5.12902e-15
																	DMGDH	protein_coding	4969.09	-1.6253	0.201267	-8.07536	6.72781e-16	5.28874e-15
																	ARHGAP22	protein_coding	75.5158	1.42446	0.176688	8.062	7.50541e-16	5.88643e-15
																	HPX	protein_coding	136616	-1.73721	0.215489	-8.06172	7.52275e-16	5.89665e-15
																	FANCA	protein_coding	365.484	1.01777	0.126252	8.06142	7.54127e-16	5.90776e-15
																	SYDE2	protein_coding	102.855	-1.27424	0.158191	-8.05506	7.94422e-16	6.20242e-15
																	NKX3-1	protein_coding	109.63	-1.5632	0.194073	-8.05469	7.96821e-16	6.21721e-15
																	NGFR	protein_coding	656.372	-2.01651	0.250447	-8.05165	8.16881e-16	6.3628e-15
																	SRD5A1	protein_coding	2575.07	-1.34379	0.167144	-8.03975	9.00251e-16	6.97234e-15
																	ALS2CL	protein_coding	1354.61	1.39633	0.173693	8.03904	9.05474e-16	7.00881e-15
																	CIART	protein_coding	333.696	1.49747	0.186475	8.03044	9.71253e-16	7.49669e-15
																	TXNRD1	protein_coding	7756.14	1.38372	0.172325	8.02968	9.77298e-16	7.53481e-15
																	HBB	protein_coding	1134.95	-2.07484	0.258737	-8.0191	1.06519e-15	8.18929e-15
																	METTL12	protein_coding	94.3113	1.08589	0.13545	8.01686	1.08483e-15	8.33559e-15
																	C19orf57	protein_coding	110.442	1.34576	0.167874	8.0165	1.08797e-15	8.35502e-15
																	LPCAT1	protein_coding	1842.6	1.42655	0.178001	8.01425	1.10808e-15	8.49508e-15
																	LRG1	protein_coding	32527.8	-1.64776	0.205827	-8.00555	1.18933e-15	9.09881e-15
																	GOLGA8A	protein_coding	289.487	1.73924	0.217525	7.9956	1.28947e-15	9.84144e-15
																	AQP7	protein_coding	554.631	-1.25942	0.157657	-7.98837	1.3673e-15	1.04063e-14
																	ACSL4	protein_coding	12343.1	2.16364	0.270898	7.9869	1.38375e-15	1.05256e-14
																	GAL3ST1	protein_coding	741.848	2.49204	0.312114	7.98438	1.41226e-15	1.07365e-14
																	CA12	protein_coding	1090.35	2.86966	0.359626	7.97957	1.46839e-15	1.11446e-14
																	ACACB	protein_coding	4510.78	-1.21715	0.152715	-7.97008	1.58571e-15	1.20082e-14
																	TTC36	protein_coding	1160.36	-2.77349	0.348266	-7.96371	1.6695e-15	1.26077e-14
																	VKORC1	protein_coding	3353.21	-1.02746	0.12909	-7.95926	1.7307e-15	1.30482e-14
																	NIPAL1	protein_coding	401.192	-1.68323	0.211901	-7.9435	1.96554e-15	1.47535e-14
																	MT-ND3	protein_coding	105108	-1.1588	0.146074	-7.93292	2.14046e-15	1.60048e-14
																	PKN1	protein_coding	4959.76	1.05146	0.132632	7.92767	2.23292e-15	1.66413e-14
																	MFGE8	protein_coding	1140.13	1.20354	0.151938	7.92128	2.35081e-15	1.74912e-14
																	RNF24	protein_coding	352.648	1.02083	0.128875	7.92104	2.35529e-15	1.7515e-14
																	ABHD6	protein_coding	1692.52	-1.08183	0.136584	-7.92056	2.36436e-15	1.75729e-14
																	SERPINH1	protein_coding	4412.08	1.09853	0.138799	7.91456	2.4812e-15	1.84111e-14
																	MT1F	protein_coding	3077.07	-2.91033	0.3678	-7.9128	2.5167e-15	1.86644e-14
																	SLC25A47	protein_coding	8614.1	-2.65073	0.335014	-7.91229	2.52697e-15	1.87202e-14
																	ZNF530	protein_coding	90.4137	1.12382	0.14213	7.90699	2.63689e-15	1.94816e-14
																	AP1M2	protein_coding	788.055	3.10269	0.392481	7.90535	2.6719e-15	1.97248e-14
																	CCSAP	protein_coding	362.068	1.016	0.128521	7.90531	2.67271e-15	1.97248e-14
																	CKLF	protein_coding	285.781	1.03796	0.131322	7.90392	2.70276e-15	1.99358e-14
																	KIAA0040	protein_coding	987.517	-1.10296	0.139646	-7.89827	2.82796e-15	2.08142e-14
																	RETREG1	protein_coding	1017.27	-2.28817	0.290156	-7.88601	3.11998e-15	2.28402e-14
																	MT1X	protein_coding	14065.7	-2.53403	0.321718	-7.87657	3.36482e-15	2.45403e-14
																	TRIM31	protein_coding	464.12	2.32714	0.295529	7.87448	3.42169e-15	2.49284e-14
																	BLVRA	protein_coding	917.556	1.26315	0.160528	7.86872	3.5828e-15	2.60187e-14
																	MT-ND2	protein_coding	277234	-1.08547	0.137949	-7.86862	3.58584e-15	2.6027e-14
																	VAMP1	protein_coding	259.078	1.03842	0.132012	7.86607	3.65959e-15	2.65339e-14
																	GC	protein_coding	134668	-1.24112	0.157894	-7.86044	3.82797e-15	2.77253e-14
																	FAH	protein_coding	9255.17	-1.01279	0.12888	-7.8584	3.89067e-15	2.81645e-14
																	CCDC102B	protein_coding	144.31	1.29445	0.164728	7.8581	3.90013e-15	2.8218e-14
																	AFM	protein_coding	9317.32	-1.91404	0.243879	-7.84831	4.21687e-15	3.04611e-14
																	SERPINA11	protein_coding	9585.24	-1.98289	0.252679	-7.84746	4.24542e-15	3.06511e-14
																	BEND3	protein_coding	164.556	1.14934	0.146462	7.84733	4.24994e-15	3.06675e-14
																	GDPD1	protein_coding	108.56	1.14956	0.146674	7.83749	4.59654e-15	3.30635e-14
																	QDPR	protein_coding	5883.46	-1.08641	0.138861	-7.82369	5.12969e-15	3.67628e-14
																	APC2	protein_coding	128.328	1.0405	0.133046	7.82063	5.25611e-15	3.7649e-14
																	DUSP5	protein_coding	1078.17	-1.55322	0.198621	-7.82003	5.28114e-15	3.78084e-14
																	GNAO1	protein_coding	580.623	-2.24955	0.287676	-7.81974	5.29337e-15	3.78761e-14
																	CD81	protein_coding	25551.5	-1.03981	0.132984	-7.81906	5.32213e-15	3.8042e-14
																	FGF13	protein_coding	278.907	1.91391	0.244792	7.81852	5.34498e-15	3.81853e-14
																	LMNB1	protein_coding	1015.52	1.20856	0.154674	7.81355	5.55998e-15	3.96796e-14
																	MYBL1	protein_coding	179.606	1.21116	0.155013	7.81327	5.57243e-15	3.97269e-14
																	TBKBP1	protein_coding	326.977	1.05965	0.135766	7.80501	5.94989e-15	4.23514e-14
																	FBLIM1	protein_coding	1124.61	1.34784	0.172965	7.79256	6.56628e-15	4.66172e-14
																	MFAP3L	protein_coding	1140.84	-1.89319	0.242964	-7.79207	6.5922e-15	4.67768e-14
																	PTGDR2	protein_coding	134.284	1.94766	0.250015	7.79019	6.69109e-15	4.74292e-14
																	FAM3B	protein_coding	848.197	2.97766	0.382307	7.78868	6.77128e-15	4.79726e-14
																	ERRFI1	protein_coding	14997.2	-1.36302	0.17512	-7.78333	7.0638e-15	4.99931e-14
																	PLP2	protein_coding	1696.54	1.51526	0.194763	7.78002	7.25145e-15	5.12679e-14
																	DCN	protein_coding	4724.66	-2.30622	0.296502	-7.77812	7.36113e-15	5.20164e-14
																	IFI27L1	protein_coding	445.548	1.04873	0.134871	7.77583	7.49516e-15	5.2936e-14
																	TTC39B	protein_coding	455.927	-1.16701	0.150197	-7.76986	7.85755e-15	5.54094e-14
																	KIAA1211L	protein_coding	112.225	1.32006	0.169906	7.76936	7.88852e-15	5.5599e-14
																	NADK2	protein_coding	9819.52	-1.06239	0.136772	-7.7676	7.99898e-15	5.63192e-14
																	SORT1	protein_coding	2296.98	1.20361	0.155061	7.76213	8.35131e-15	5.86403e-14
																	ILDR2	protein_coding	305.559	2.27852	0.293605	7.76048	8.46113e-15	5.93585e-14
																	ADGRL1	protein_coding	488.756	1.85234	0.238693	7.76033	8.47089e-15	5.93964e-14
																	RDH5	protein_coding	434.878	-1.54842	0.199609	-7.75725	8.67881e-15	6.07918e-14
																	HAAO	protein_coding	7569.9	-1.37622	0.177564	-7.75055	9.14942e-15	6.39568e-14
																	CP	protein_coding	41470.7	-1.54277	0.199192	-7.74514	9.54803e-15	6.65725e-14
																	A1CF	protein_coding	9219.11	-1.01982	0.131683	-7.74455	9.592e-15	6.68449e-14
																	LY6E	protein_coding	8683.27	-1.99138	0.257145	-7.74419	9.61914e-15	6.69655e-14
																	KMO	protein_coding	1314.74	-1.81355	0.234328	-7.73934	9.99341e-15	6.94646e-14
																	BCAT1	protein_coding	258.686	1.44516	0.186772	7.73759	1.01316e-14	7.03175e-14
																	HP	protein_coding	510161	-2.01567	0.260627	-7.73395	1.04263e-14	7.22896e-14
																	PYCR3	protein_coding	1344.83	1.03186	0.133456	7.73188	1.05972e-14	7.33998e-14
																	TDGF1	protein_coding	388.037	2.4516	0.317255	7.72752	1.09664e-14	7.56873e-14
																	IGFBP4	protein_coding	46459.9	-1.0519	0.136241	-7.72086	1.15546e-14	7.96266e-14
																	NTN4	protein_coding	729.625	-1.28217	0.166103	-7.71908	1.1717e-14	8.07047e-14
																	MANF	protein_coding	4466.19	1.01254	0.131301	7.71156	1.2429e-14	8.53068e-14
																	MAFF	protein_coding	1331.93	-1.24483	0.161509	-7.70753	1.28277e-14	8.78663e-14
																	FAM229A	protein_coding	96.8838	1.04694	0.13606	7.69468	1.41848e-14	9.66762e-14
																	PHYHIPL	protein_coding	416.128	1.98076	0.257549	7.69083	1.46181e-14	9.95304e-14
																	SEMA4F	protein_coding	234.363	1.39619	0.181652	7.68606	1.51731e-14	1.03155e-13
																	TTC9	protein_coding	968.253	1.78866	0.232856	7.68139	1.57376e-14	1.06779e-13
																	CD300A	protein_coding	276.669	-1.26898	0.165234	-7.67987	1.59256e-14	1.08001e-13
																	PLA2G4C	protein_coding	983.978	1.24197	0.161769	7.67743	1.62309e-14	1.10017e-13
																	CNTNAP1	protein_coding	180.771	1.56155	0.203423	7.67635	1.6368e-14	1.10891e-13
																	TMPRSS2	protein_coding	1919.28	-1.29413	0.168632	-7.67428	1.66352e-14	1.12645e-13
																	MICB	protein_coding	197.754	1.26656	0.165203	7.66665	1.76548e-14	1.19312e-13
																	HIC2	protein_coding	309.707	1.2506	0.163265	7.65995	1.86002e-14	1.25329e-13
																	PCK1	protein_coding	48934.1	-2.2198	0.289916	-7.65667	1.90809e-14	1.28504e-13
																	STAB1	protein_coding	2813.05	-1.10434	0.144303	-7.65293	1.96451e-14	1.32226e-13
																	PPM1K	protein_coding	455.594	-1.28726	0.16838	-7.64493	2.09052e-14	1.40098e-13
																	GYS2	protein_coding	2795.97	-2.19055	0.286811	-7.63758	2.21345e-14	1.4819e-13
																	DBNDD1	protein_coding	1539.19	1.57886	0.206792	7.63502	2.25793e-14	1.51094e-13
																	S100A1	protein_coding	282.548	1.96869	0.25841	7.61847	2.56704e-14	1.7069e-13
																	CD14	protein_coding	20326.5	-1.42791	0.18755	-7.61352	2.66721e-14	1.76489e-13
																	FNIP2	protein_coding	2204.13	-1.26868	0.166679	-7.61155	2.70836e-14	1.78778e-13
																	THBS1	protein_coding	6097.61	-1.66418	0.218697	-7.60953	2.75095e-14	1.81501e-13
																	ADH1A	protein_coding	24443.4	-1.80434	0.237397	-7.60055	2.94881e-14	1.94086e-13
																	ENTPD2	protein_coding	204.426	1.6874	0.222067	7.5986	2.99345e-14	1.96739e-13
																	CD1D	protein_coding	338.204	-1.60269	0.211094	-7.59233	3.14196e-14	2.06102e-13
																	ZNF57	protein_coding	156.633	1.18987	0.156742	7.59122	3.16911e-14	2.07783e-13
																	MT-ND5	protein_coding	166048	-1.2828	0.169131	-7.58467	3.33347e-14	2.17826e-13
																	SIGLEC1	protein_coding	576.194	-1.3595	0.179273	-7.58342	3.36554e-14	2.19711e-13
																	AVPI1	protein_coding	1264.9	-1.04434	0.137754	-7.5812	3.42362e-14	2.23182e-13
																	RPL22L1	protein_coding	1954.58	1.44581	0.190811	7.57718	3.5314e-14	2.29879e-13
																	GOT2	protein_coding	13486	-1.01431	0.133884	-7.57609	3.56133e-14	2.31716e-13
																	SMYD2	protein_coding	2565.01	1.00241	0.132477	7.56667	3.82923e-14	2.48317e-13
																	AGXT2	protein_coding	2374.8	-1.80194	0.238206	-7.56463	3.88963e-14	2.51994e-13
																	ADH6	protein_coding	12511.3	-1.54447	0.204186	-7.564	3.90861e-14	2.53103e-13
																	BORA	protein_coding	71.3806	1.03252	0.136638	7.55661	4.13702e-14	2.67513e-13
																	MSC	protein_coding	660.68	2.45402	0.324905	7.55304	4.25229e-14	2.74706e-13
																	MT-ND6	protein_coding	71676.3	-1.31705	0.174526	-7.54642	4.47391e-14	2.88476e-13
																	ARSD	protein_coding	3102.97	-1.00447	0.133165	-7.54306	4.59082e-14	2.95687e-13
																	C15orf48	protein_coding	305.769	2.29838	0.304722	7.54256	4.60844e-14	2.9645e-13
																	COL8A1	protein_coding	301.251	1.6824	0.223106	7.54083	4.67006e-14	2.99847e-13
																	ACSM5	protein_coding	5293.23	-1.86992	0.24807	-7.53787	4.77717e-14	3.0658e-13
																	NAV3	protein_coding	259.687	2.25741	0.29978	7.53022	5.06533e-14	3.24615e-13
																	INAVA	protein_coding	298.168	2.41501	0.320708	7.53024	5.06472e-14	3.24615e-13
																	ARHGEF26	protein_coding	1236.75	-1.29399	0.17199	-7.52363	5.32755e-14	3.40619e-13
																	KCTD17	protein_coding	557.672	1.6851	0.224007	7.52253	5.37263e-14	3.43178e-13
																	ALDOA	protein_coding	18451	1.12797	0.150036	7.51798	5.56286e-14	3.54665e-13
																	PLAG1	protein_coding	109.845	1.83146	0.243973	7.50683	6.0578e-14	3.85139e-13
																	NT5M	protein_coding	131.832	1.28359	0.171029	7.50509	6.13875e-14	3.90104e-13
																	PPP1R16A	protein_coding	4715.75	1.15691	0.154204	7.50246	6.2631e-14	3.97636e-13
																	ADH4	protein_coding	43046.1	-2.38152	0.317876	-7.49197	6.78455e-14	4.29541e-13
																	SRXN1	protein_coding	165.967	1.38283	0.184702	7.48681	7.05692e-14	4.4637e-13
																	FAM78B	protein_coding	116.071	1.26433	0.168922	7.48468	7.17197e-14	4.53437e-13
																	ORM2	protein_coding	42810.3	-1.56279	0.208876	-7.48192	7.32471e-14	4.62451e-13
																	FGB	protein_coding	385117	-1.5854	0.211975	-7.47917	7.47913e-14	4.71545e-13
																	KIF21B	protein_coding	471.075	1.49583	0.200044	7.47752	7.57366e-14	4.77063e-13
																	PINK1	protein_coding	1775.02	-1.03207	0.138025	-7.47746	7.5773e-14	4.77072e-13
																	DHTKD1	protein_coding	7537.3	-1.06153	0.142085	-7.4711	7.95264e-14	4.9955e-13
																	AZGP1	protein_coding	47068.4	-1.57667	0.211234	-7.46406	8.38978e-14	5.25074e-13
																	CDNF	protein_coding	118.447	-1.02293	0.137055	-7.46365	8.41565e-14	5.26451e-13
																	HGF	protein_coding	572.219	-2.05403	0.275276	-7.46171	8.54095e-14	5.34044e-13
																	SPAG4	protein_coding	279.111	1.43641	0.192551	7.4599	8.6591e-14	5.40936e-13
																	C5orf30	protein_coding	155.877	1.70615	0.229091	7.44746	9.51553e-14	5.90647e-13
																	MFSD6	protein_coding	496.443	1.21287	0.162956	7.44291	9.84946e-14	6.10819e-13
																	ARID3C	protein_coding	190.76	-1.59794	0.2147	-7.44265	9.86824e-14	6.11705e-13
																	KCNJ11	protein_coding	135.341	1.73457	0.23348	7.42918	1.09271e-13	6.74273e-13
																	SELENOM	protein_coding	1812.49	1.8032	0.242721	7.42912	1.09321e-13	6.74279e-13
																	CDC25B	protein_coding	2343.59	1.0203	0.137385	7.42656	1.11456e-13	6.86827e-13
																	C1orf162	protein_coding	380.923	-1.20044	0.161715	-7.42314	1.14372e-13	7.0384e-13
																	ADM	protein_coding	1009.5	-1.34278	0.180912	-7.42225	1.15145e-13	7.08278e-13
																	DTX1	protein_coding	1053.79	-1.84026	0.247993	-7.42062	1.16573e-13	7.16414e-13
																	CISH	protein_coding	1810.91	-1.22381	0.164942	-7.41966	1.17426e-13	7.21328e-13
																	MT1E	protein_coding	10011.1	-2.57452	0.347191	-7.41528	1.2137e-13	7.4489e-13
																	LDHD	protein_coding	4570.16	-1.32382	0.178616	-7.41155	1.24835e-13	7.64434e-13
																	PDGFRB	protein_coding	2983.08	1.1505	0.155357	7.40552	1.30642e-13	7.98912e-13
																	SLC38A4	protein_coding	14938.2	-1.51861	0.205215	-7.40009	1.3609e-13	8.30366e-13
																	APOBEC3B	protein_coding	172.321	1.87627	0.253648	7.39717	1.3912e-13	8.4772e-13
																	SLC9A9	protein_coding	205.541	-1.2016	0.162452	-7.39662	1.39695e-13	8.50839e-13
																	CKB	protein_coding	2659.96	2.08379	0.281726	7.3965	1.3982e-13	8.51224e-13
																	FGL2	protein_coding	845.7	-1.27661	0.172729	-7.39085	1.45891e-13	8.86992e-13
																	TSPAN5	protein_coding	370.615	2.03691	0.275663	7.38912	1.47808e-13	8.98248e-13
																	LPIN2	protein_coding	9000.51	-1.07196	0.145116	-7.38689	1.503e-13	9.12577e-13
																	ADGRG6	protein_coding	3046.84	-1.33635	0.181056	-7.38083	1.57302e-13	9.53396e-13
																	MMP14	protein_coding	3849.76	1.34269	0.182098	7.37345	1.66266e-13	1.00683e-12
																	ALAS1	protein_coding	14425.4	-1.2689	0.172447	-7.35817	1.8645e-13	1.12556e-12
																	PGGHG	protein_coding	2686.2	1.65972	0.225697	7.35376	1.92709e-13	1.16128e-12
																	RDH16	protein_coding	10628.6	-2.02659	0.275597	-7.35345	1.93148e-13	1.16341e-12
																	PRKAA2	protein_coding	591.096	1.84565	0.251234	7.34633	2.03728e-13	1.22606e-12
																	MTHFD1	protein_coding	12545.5	-1.23921	0.168703	-7.34553	2.04943e-13	1.23228e-12
																	ZFPM2	protein_coding	91.3186	-1.35659	0.184761	-7.34244	2.0974e-13	1.25945e-12
																	TLR3	protein_coding	394.672	-1.17935	0.160738	-7.33711	2.18251e-13	1.30941e-12
																	PSAT1	protein_coding	4448.1	-1.31005	0.178603	-7.33495	2.218e-13	1.32778e-12
																	IL33	protein_coding	530.561	-1.60151	0.218408	-7.33265	2.25644e-13	1.34961e-12
																	COBLL1	protein_coding	3873.97	-1.10696	0.150972	-7.33221	2.26393e-13	1.35349e-12
																	BEX2	protein_coding	329.677	2.58092	0.352039	7.33134	2.27866e-13	1.35954e-12
																	SLC19A3	protein_coding	815.392	-1.46754	0.200174	-7.33132	2.27903e-13	1.35954e-12
																	SH3D21	protein_coding	80.0371	1.20286	0.164068	7.33147	2.27645e-13	1.35954e-12
																	FANCC	protein_coding	813.391	-1.05846	0.144437	-7.32819	2.33286e-13	1.38983e-12
																	LYZ	protein_coding	13018.2	2.17593	0.297002	7.32632	2.3656e-13	1.40871e-12
																	SMC4	protein_coding	771.298	1.25383	0.171156	7.32563	2.37784e-13	1.41539e-12
																	CD226	protein_coding	82.1241	-1.42622	0.194722	-7.32436	2.40036e-13	1.42817e-12
																	LOX	protein_coding	393.902	1.64024	0.223992	7.32276	2.42919e-13	1.44406e-12
																	MDGA1	protein_coding	248.971	1.99158	0.272011	7.3217	2.44846e-13	1.45488e-12
																	ADGRA3	protein_coding	2635.3	-1.19643	0.163582	-7.31394	2.59418e-13	1.53811e-12
																	BICD1	protein_coding	155.081	1.2197	0.166874	7.30909	2.68953e-13	1.59257e-12
																	FERMT1	protein_coding	210.853	2.19481	0.300602	7.30137	2.84859e-13	1.68383e-12
																	NAALADL1	protein_coding	225.03	1.90763	0.261381	7.29829	2.91444e-13	1.72126e-12
																	NNMT	protein_coding	32356.2	-2.22231	0.304679	-7.29395	3.00987e-13	1.77455e-12
																	GPR137C	protein_coding	80.05	1.21848	0.167141	7.29016	3.09593e-13	1.82213e-12
																	GAS2L3	protein_coding	245.087	1.16118	0.159469	7.28153	3.30052e-13	1.9392e-12
																	ZEB2	protein_coding	638.456	-1.14956	0.158385	-7.25801	3.92814e-13	2.29706e-12
																	SHMT1	protein_coding	13701.5	-1.28758	0.177573	-7.25101	4.13685e-13	2.4129e-12
																	RSAD2	protein_coding	331.838	-1.64086	0.226357	-7.24902	4.19811e-13	2.44444e-12
																	SAA4	protein_coding	5788.45	-1.84067	0.254056	-7.24513	4.32013e-13	2.5112e-12
																	SRPX	protein_coding	227.636	-2.00094	0.276343	-7.24079	4.46095e-13	2.58864e-12
																	ABLIM2	protein_coding	232.478	1.45725	0.201463	7.23335	4.71233e-13	2.73103e-12
																	CD24	protein_coding	5624.18	2.05316	0.283937	7.23104	4.79312e-13	2.77196e-12
																	GPR146	protein_coding	88.0044	-1.2307	0.170327	-7.22552	4.99189e-13	2.88324e-12
																	SLC16A3	protein_coding	1095.97	1.71229	0.237193	7.21898	5.23789e-13	3.01893e-12
																	ADRA1B	protein_coding	201.197	-1.57757	0.218542	-7.21861	5.25232e-13	3.02597e-12
																	ARHGEF37	protein_coding	401.675	1.44139	0.199829	7.21313	5.46792e-13	3.14221e-12
																	DEPDC7	protein_coding	1275.37	-1.24144	0.172127	-7.21237	5.49874e-13	3.15859e-12
																	ASNS	protein_coding	448.048	1.74343	0.241811	7.20991	5.59896e-13	3.20805e-12
																	ABCC9	protein_coding	1374.32	-1.56709	0.217375	-7.20914	5.6307e-13	3.22487e-12
																	FGF12	protein_coding	191.754	1.99037	0.276233	7.2054	5.7875e-13	3.31051e-12
																	HIST1H2AG	protein_coding	163.022	2.08893	0.290955	7.17957	6.99289e-13	3.96836e-12
																	CIB2	protein_coding	129.931	1.67678	0.233831	7.1709	7.45088e-13	4.22299e-12
																	MFSD10	protein_coding	1134.01	1.09744	0.153052	7.17037	7.47959e-13	4.2375e-12
																	MAP2	protein_coding	989.8	1.57945	0.220289	7.16991	7.50498e-13	4.25012e-12
																	UGT2B7	protein_coding	17288.6	-1.82	0.253922	-7.16756	7.63457e-13	4.31992e-12
																	SPINK1	protein_coding	15514.9	2.89465	0.403923	7.16634	7.70276e-13	4.35489e-12
																	PEX11G	protein_coding	428.206	-1.12455	0.157031	-7.16133	7.98989e-13	4.51161e-12
																	HAO1	protein_coding	9932.52	-1.46332	0.204356	-7.16064	8.03017e-13	4.53247e-12
																	SLC7A8	protein_coding	366.712	-1.42608	0.199195	-7.1592	8.11477e-13	4.57833e-12
																	ALDH4A1	protein_coding	14985.5	-1.06983	0.14947	-7.15746	8.21867e-13	4.6312e-12
																	NFAM1	protein_coding	239.674	-1.26469	0.177012	-7.14464	9.02322e-13	5.06363e-12
																	ARHGEF2	protein_coding	1256.22	1.03932	0.145674	7.13455	9.71043e-13	5.43585e-12
																	ABCC4	protein_coding	547.829	1.59317	0.223523	7.12753	1.02189e-12	5.70176e-12
																	MOGAT2	protein_coding	1933.54	-2.23277	0.313278	-7.12713	1.02486e-12	5.716e-12
																	SERPINA10	protein_coding	12442.5	-1.16621	0.163799	-7.11972	1.08144e-12	6.01432e-12
																	HOMER3	protein_coding	544.508	1.26545	0.177757	7.11901	1.08706e-12	6.04065e-12
																	SPHK1	protein_coding	912.015	2.1579	0.303231	7.11637	1.10808e-12	6.15244e-12
																	LRRN2	protein_coding	171.752	1.8328	0.257553	7.11622	1.10925e-12	6.15393e-12
																	ABLIM3	protein_coding	3281.12	-1.05488	0.148272	-7.11448	1.12336e-12	6.22714e-12
																	APOL1	protein_coding	10881.9	-1.02567	0.144225	-7.11162	1.14689e-12	6.34984e-12
																	HAO2	protein_coding	3565.54	-2.36558	0.332878	-7.10644	1.19072e-12	6.57915e-12
																	GLUL	protein_coding	141107	2.02209	0.284729	7.10182	1.23124e-12	6.79477e-12
																	BCHE	protein_coding	2636.06	-1.90081	0.267733	-7.09966	1.25065e-12	6.89351e-12
																	CENPX	protein_coding	2645.08	1.04566	0.147341	7.09688	1.27609e-12	7.02237e-12
																	ORAOV1	protein_coding	454.475	1.03093	0.145344	7.09303	1.31207e-12	7.21164e-12
																	FAM167B	protein_coding	269.025	-1.02081	0.143963	-7.09077	1.33367e-12	7.32443e-12
																	COL1A1	protein_coding	18868.3	1.80339	0.254414	7.08841	1.35666e-12	7.44171e-12
																	SERPINF2	protein_coding	61683.4	-1.27123	0.179504	-7.08188	1.42208e-12	7.78487e-12
																	ANXA10	protein_coding	959.285	-1.86691	0.263659	-7.08076	1.4337e-12	7.84221e-12
																	TYRO3	protein_coding	444.536	1.71195	0.241896	7.07724	1.47057e-12	8.04066e-12
																	ZSCAN31	protein_coding	570.525	1.37005	0.193598	7.07679	1.47531e-12	8.05521e-12
																	CAPN12	protein_coding	638.832	1.52922	0.216279	7.07061	1.54257e-12	8.40733e-12
																	STX11	protein_coding	120.002	-1.33564	0.188986	-7.06741	1.57856e-12	8.58742e-12
																	SPON2	protein_coding	8508.75	1.05868	0.149915	7.06188	1.64262e-12	8.92765e-12
																	SLC22A1	protein_coding	14834.2	-2.37801	0.336754	-7.06155	1.64658e-12	8.94562e-12
																	MMP9	protein_coding	806.26	2.05921	0.291648	7.0606	1.65786e-12	9.0033e-12
																	THBD	protein_coding	558.557	-1.25594	0.178048	-7.05396	1.73902e-12	9.42154e-12
																	MCTP1	protein_coding	331.582	1.55053	0.219947	7.04955	1.79498e-12	9.71312e-12
																	PLCD3	protein_coding	306.966	1.38209	0.196077	7.04872	1.80566e-12	9.76705e-12
																	ZBED6CL	protein_coding	899.277	1.04839	0.148739	7.04855	1.80786e-12	9.77504e-12
																	SCARA3	protein_coding	897.814	1.54515	0.21926	7.04713	1.82642e-12	9.86761e-12
																	RPL8	protein_coding	70597.9	1.17035	0.166154	7.04375	1.87131e-12	1.00981e-11
																	PTPN14	protein_coding	478.377	1.21213	0.172145	7.04131	1.9044e-12	1.02645e-11
																	SHISA4	protein_coding	680.409	1.37469	0.195258	7.04039	1.91709e-12	1.03288e-11
																	PLPPR1	protein_coding	803.361	1.57676	0.224015	7.03861	1.94164e-12	1.04445e-11
																	PXMP2	protein_coding	3436.07	-1.0713	0.152408	-7.02915	2.07798e-12	1.11472e-11
																	TREM2	protein_coding	236.129	1.60973	0.229273	7.02101	2.20267e-12	1.17793e-11
																	SKAP1	protein_coding	465.818	-1.53119	0.21834	-7.01288	2.33457e-12	1.24404e-11
																	FGA	protein_coding	581471	-1.38134	0.196979	-7.01261	2.33913e-12	1.24598e-11
																	PIEZO2	protein_coding	1214.94	1.12016	0.159751	7.01192	2.35067e-12	1.25164e-11
																	NAT14	protein_coding	325.71	1.26442	0.180449	7.00705	2.43396e-12	1.29447e-11
																	MPEG1	protein_coding	1234.28	-1.12051	0.159959	-7.00497	2.47038e-12	1.3123e-11
																	LRRK2	protein_coding	310.686	-1.24264	0.177533	-6.99952	2.5685e-12	1.36124e-11
																	C5AR1	protein_coding	409.853	-1.10666	0.158178	-6.99631	2.62798e-12	1.39061e-11
																	MBL2	protein_coding	5168.82	-1.83525	0.262615	-6.98838	2.78086e-12	1.46808e-11
																	CLTCL1	protein_coding	614.713	1.12922	0.161829	6.97782	2.99793e-12	1.5784e-11
																	FAXDC2	protein_coding	4049.39	-1.17381	0.168311	-6.97408	3.07869e-12	1.61967e-11
																	CYP2C9	protein_coding	23175.5	-1.82994	0.262398	-6.97392	3.0823e-12	1.62094e-11
																	HK3	protein_coding	182.987	-1.39085	0.199631	-6.96713	3.23472e-12	1.69652e-11
																	AMOTL2	protein_coding	1296.4	-1.04464	0.150008	-6.9639	3.30972e-12	1.73252e-11
																	PCK2	protein_coding	22094.9	-1.25835	0.180726	-6.96273	3.33738e-12	1.74633e-11
																	GIPC2	protein_coding	683.713	-1.30907	0.188242	-6.95419	3.54598e-12	1.84838e-11
																	EHHADH	protein_coding	11240.4	-1.31278	0.188801	-6.95325	3.56955e-12	1.85925e-11
																	SPECC1	protein_coding	371.399	1.55222	0.223267	6.95231	3.59353e-12	1.87103e-11
																	GLUD1	protein_coding	25194.5	-1.07569	0.15476	-6.9507	3.63487e-12	1.8911e-11
																	SYTL5	protein_coding	96.9459	-1.6465	0.237048	-6.94584	3.76205e-12	1.95578e-11
																	B9D1	protein_coding	450.142	1.07247	0.154615	6.93641	4.02186e-12	2.08528e-11
																	FRMD3	protein_coding	211.189	1.68646	0.243325	6.93091	4.1814e-12	2.16388e-11
																	ASPSCR1	protein_coding	4314.84	1.19864	0.172958	6.93025	4.20098e-12	2.17319e-11
																	STAMBPL1	protein_coding	203.831	1.15566	0.16677	6.92966	4.21848e-12	2.18141e-11
																	B3GNT5	protein_coding	454.969	1.66605	0.241027	6.91231	4.76828e-12	2.45177e-11
																	ESPL1	protein_coding	470.931	1.35937	0.196691	6.91117	4.80684e-12	2.47066e-11
																	PROZ	protein_coding	1263.64	-1.60945	0.233162	-6.90273	5.10118e-12	2.61505e-11
																	HERC5	protein_coding	511.994	-1.3977	0.202531	-6.90119	5.1568e-12	2.64158e-11
																	F13A1	protein_coding	476.299	1.78807	0.259405	6.89297	5.46412e-12	2.79061e-11
																	PGBD1	protein_coding	214.692	1.037	0.150677	6.88228	5.89024e-12	3.00037e-11
																	C9	protein_coding	22522	-2.5982	0.377588	-6.88105	5.9413e-12	3.02412e-11
																	GSTA4	protein_coding	1211.35	1.064	0.154823	6.87237	6.31426e-12	3.20762e-11
																	MAP1A	protein_coding	138.917	1.4912	0.217023	6.87115	6.36871e-12	3.23201e-11
																	HMOX1	protein_coding	3660.56	-1.374	0.199975	-6.87089	6.3803e-12	3.23669e-11
																	PRTFDC1	protein_coding	123.687	1.24044	0.180671	6.86575	6.61408e-12	3.35279e-11
																	PRR18	protein_coding	197.508	-1.47998	0.215891	-6.8552	7.12121e-12	3.60183e-11
																	OLFML3	protein_coding	550.161	-1.51566	0.221386	-6.84621	7.58345e-12	3.82427e-11
																	FGG	protein_coding	326504	-1.39106	0.203278	-6.84314	7.74772e-12	3.90566e-11
																	AGMAT	protein_coding	3385.46	-1.00315	0.146646	-6.84061	7.88542e-12	3.97214e-11
																	CYP1A2	protein_coding	7001.88	-3.25839	0.476458	-6.83876	7.98798e-12	4.01935e-11
																	GPR65	protein_coding	94.1237	-1.17008	0.171197	-6.83469	8.21831e-12	4.13372e-11
																	GATM	protein_coding	48835.9	-1.21102	0.177251	-6.83225	8.35909e-12	4.20298e-11
																	SERPINA1	protein_coding	1.0715e+06	-1.08914	0.159446	-6.83078	8.44561e-12	4.24335e-11
																	TEK	protein_coding	316.043	-1.37257	0.200959	-6.83011	8.48484e-12	4.25992e-11
																	PRRG4	protein_coding	1297.17	-1.00709	0.147485	-6.8284	8.58693e-12	4.30959e-11
																	CREB3L1	protein_coding	238.612	1.90155	0.278502	6.82777	8.62436e-12	4.32678e-11
																	FRMD6	protein_coding	490.273	-1.11555	0.163486	-6.8235	8.88457e-12	4.44587e-11
																	SPART	protein_coding	430.525	-1.3519	0.198184	-6.82143	9.01356e-12	4.50711e-11
																	OBSCN	protein_coding	467.027	2.00699	0.294552	6.81371	9.51144e-12	4.74042e-11
																	BMP4	protein_coding	503.261	1.69738	0.249155	6.81253	9.5898e-12	4.77772e-11
																	PLCH2	protein_coding	492.49	2.16324	0.317807	6.80676	9.98189e-12	4.96762e-11
																	PELI2	protein_coding	105.809	-1.45446	0.213685	-6.80656	9.99594e-12	4.9728e-11
																	SCGN	protein_coding	610.636	2.16777	0.318658	6.80282	1.02593e-11	5.09265e-11
																	ADH1B	protein_coding	94674.6	-1.82304	0.268196	-6.79742	1.06508e-11	5.2755e-11
																	AMDHD1	protein_coding	3740.35	-1.38382	0.203588	-6.79718	1.06687e-11	5.28241e-11
																	TSPAN8	protein_coding	4092.6	1.8394	0.270624	6.79687	1.06914e-11	5.29175e-11
																	NFATC4	protein_coding	303.788	1.33667	0.196667	6.79659	1.07124e-11	5.30019e-11
																	MT-ATP8	protein_coding	27186.9	-1.14511	0.168553	-6.79374	1.09261e-11	5.40004e-11
																	RIDA	protein_coding	15066.8	-1.23336	0.181569	-6.79276	1.10007e-11	5.43494e-11
																	SRGN	protein_coding	1653.73	-1.1068	0.162949	-6.79231	1.10351e-11	5.44997e-11
																	NPM2	protein_coding	182.002	1.91267	0.281697	6.78981	1.12281e-11	5.53927e-11
																	MC1R	protein_coding	83.5252	1.16858	0.172169	6.78737	1.14195e-11	5.62964e-11
																	RNF144A	protein_coding	271.28	1.13166	0.166904	6.78032	1.19913e-11	5.90084e-11
																	PHGDH	protein_coding	4199.29	-1.51008	0.222768	-6.77872	1.21246e-11	5.95784e-11
																	TDO2	protein_coding	11923.4	-1.81609	0.268189	-6.7717	1.27277e-11	6.23622e-11
																	IYD	protein_coding	1144.82	-1.62165	0.239512	-6.77065	1.28207e-11	6.27952e-11
																	HIST1H1C	protein_coding	6705.68	1.44606	0.213779	6.76427	1.33987e-11	6.55085e-11
																	TTYH3	protein_coding	3300.51	1.01269	0.14974	6.76295	1.35205e-11	6.60805e-11
																	ARL2	protein_coding	908.837	1.01209	0.149692	6.76114	1.36914e-11	6.68434e-11
																	DPYD	protein_coding	2381.59	-1.021	0.151268	-6.74962	1.48235e-11	7.20612e-11
																	GPD1	protein_coding	4417.75	-1.62529	0.240884	-6.74718	1.50743e-11	7.31756e-11
																	HIST1H4I	protein_coding	644.924	1.02765	0.152319	6.74673	1.51215e-11	7.33526e-11
																	PKDCC	protein_coding	866.15	1.2862	0.190658	6.74609	1.51878e-11	7.36482e-11
																	CXCL2	protein_coding	2065.41	-1.55991	0.231268	-6.74502	1.53003e-11	7.41411e-11
																	AVPR1A	protein_coding	1606.27	-2.4915	0.369447	-6.74387	1.54227e-11	7.47073e-11
																	ACOX2	protein_coding	5356.44	-1.15519	0.171535	-6.73447	1.6453e-11	7.96134e-11
																	SSC4D	protein_coding	289.045	1.52711	0.226803	6.73319	1.65986e-11	8.02894e-11
																	FOXF1	protein_coding	101.927	-1.34519	0.199798	-6.73278	1.66447e-11	8.04837e-11
																	AGPAT4	protein_coding	198.421	1.35488	0.201265	6.73184	1.67526e-11	8.0977e-11
																	NCOA7	protein_coding	1879.36	-1.05359	0.156531	-6.73084	1.68684e-11	8.15076e-11
																	FOLH1	protein_coding	630.057	-1.32579	0.197141	-6.72508	1.75491e-11	8.46467e-11
																	ARMC9	protein_coding	136.592	1.04201	0.155085	6.71898	1.82998e-11	8.78946e-11
																	TMEM154	protein_coding	175.376	-1.76578	0.262808	-6.71888	1.83121e-11	8.79022e-11
																	ZNF431	protein_coding	162.531	1.09856	0.163517	6.71836	1.83787e-11	8.81492e-11
																	PLIN1	protein_coding	524.426	-1.65875	0.24706	-6.71397	1.89397e-11	9.07441e-11
																	TNFRSF19	protein_coding	476.747	2.18958	0.326389	6.70849	1.96653e-11	9.40224e-11
																	IGSF1	protein_coding	312.938	2.06141	0.307307	6.70797	1.97353e-11	9.42909e-11
																	CA2	protein_coding	3190.89	-1.33783	0.199522	-6.7052	2.01126e-11	9.59924e-11
																	GABARAPL1	protein_coding	4699.03	-1.07636	0.160629	-6.70091	2.07131e-11	9.86514e-11
																	CCL4	protein_coding	254.301	-1.3543	0.202185	-6.6983	2.10858e-11	1.00321e-10
																	F9	protein_coding	12638.6	-1.88319	0.281348	-6.69346	2.17952e-11	1.03624e-10
																	UROC1	protein_coding	3024.77	-2.29997	0.343934	-6.68724	2.27421e-11	1.07975e-10
																	MT-ND4L	protein_coding	39447.8	-1.21012	0.181076	-6.68292	2.34221e-11	1.11049e-10
																	ABCA3	protein_coding	395.246	1.39049	0.208098	6.68189	2.35879e-11	1.11758e-10
																	PCNX2	protein_coding	178.747	1.45271	0.217769	6.67086	2.54317e-11	1.20076e-10
																	PRR7	protein_coding	125.917	1.24349	0.186432	6.66991	2.55965e-11	1.2077e-10
																	SQSTM1	protein_coding	32276.5	1.06545	0.159936	6.66171	2.70666e-11	1.27618e-10
																	MFSD2A	protein_coding	3161.97	-2.26757	0.34056	-6.65835	2.76925e-11	1.30434e-10
																	RAB3D	protein_coding	295.78	1.58763	0.238469	6.65758	2.78365e-11	1.31067e-10
																	F11	protein_coding	3205.66	-1.23158	0.185129	-6.65255	2.88061e-11	1.35119e-10
																	TMSB10	protein_coding	21474.7	1.2649	0.190457	6.64141	3.10692e-11	1.45285e-10
																	AIFM3	protein_coding	93.7366	1.26388	0.190419	6.63736	3.19342e-11	1.49176e-10
																	SCN4B	protein_coding	118.367	1.19877	0.180621	6.63693	3.20292e-11	1.49528e-10
																	CACNB3	protein_coding	132.311	1.11029	0.16735	6.63456	3.25471e-11	1.51831e-10
																	TBX15	protein_coding	943.801	-1.77876	0.268201	-6.63218	3.3076e-11	1.54245e-10
																	CASS4	protein_coding	83.1319	-1.07182	0.161663	-6.62998	3.35737e-11	1.56406e-10
																	WSCD1	protein_coding	195.666	1.41222	0.213132	6.62603	3.44825e-11	1.6042e-10
																	HKDC1	protein_coding	1734.88	1.65137	0.249294	6.62417	3.4921e-11	1.62251e-10
																	RPL39L	protein_coding	287.953	1.72494	0.260436	6.62328	3.51312e-11	1.63049e-10
																	CYP4F2	protein_coding	5703.17	-1.62145	0.245175	-6.61344	3.75485e-11	1.73735e-10
																	VCAN	protein_coding	1584.8	1.95721	0.296066	6.61073	3.82425e-11	1.76886e-10
																	SEMA3G	protein_coding	459.321	1.10719	0.167512	6.6096	3.8535e-11	1.78179e-10
																	TGFBR3	protein_coding	1215.35	-1.15785	0.175234	-6.60745	3.90998e-11	1.80606e-10
																	SCAMP5	protein_coding	800.63	1.3652	0.206643	6.60659	3.93281e-11	1.81538e-10
																	C1QTNF1	protein_coding	1582.29	-1.61821	0.245011	-6.60466	3.98444e-11	1.83797e-10
																	RHBG	protein_coding	2107.57	2.66258	0.403355	6.60109	4.08135e-11	1.88012e-10
																	SPSB1	protein_coding	2262.79	-1.00572	0.152498	-6.59499	4.25274e-11	1.95511e-10
																	DISP2	protein_coding	115.498	1.54756	0.234764	6.59198	4.34008e-11	1.99392e-10
																	PAX8	protein_coding	168.49	1.2822	0.19459	6.58924	4.42086e-11	2.0283e-10
																	MECOM	protein_coding	279.531	1.16105	0.176207	6.58913	4.42416e-11	2.02913e-10
																	SLC27A2	protein_coding	8080.63	-1.335	0.202682	-6.58666	4.49829e-11	2.06035e-10
																	ITGB4	protein_coding	864.41	1.48204	0.225038	6.58576	4.52567e-11	2.0722e-10
																	CCDC3	protein_coding	729.681	-1.22447	0.186115	-6.57908	4.73368e-11	2.16236e-10
																	RTN2	protein_coding	377.603	1.2629	0.19204	6.57621	4.826e-11	2.20306e-10
																	GLS	protein_coding	1620.75	1.07586	0.163684	6.57278	4.93847e-11	2.25289e-10
																	MYRF	protein_coding	2614.33	1.07849	0.164116	6.57151	4.98061e-11	2.27002e-10
																	KIF7	protein_coding	138.814	1.21791	0.185333	6.5715	4.98103e-11	2.27002e-10
																	CAVIN3	protein_coding	389.074	1.24272	0.189145	6.57019	5.02498e-11	2.28929e-10
																	KITLG	protein_coding	326.901	1.13685	0.173274	6.56097	5.34603e-11	2.43149e-10
																	PWWP2B	protein_coding	658.721	1.04181	0.158954	6.5542	5.59428e-11	2.53678e-10
																	CPLX1	protein_coding	469.285	1.51108	0.230614	6.55242	5.66137e-11	2.56635e-10
																	ACE	protein_coding	302.976	1.00282	0.15306	6.55181	5.68438e-11	2.57592e-10
																	TSPAN7	protein_coding	630.762	-1.05856	0.16158	-6.5513	5.70392e-11	2.58392e-10
																	CHST1	protein_coding	183.588	1.35509	0.206937	6.54833	5.81822e-11	2.63307e-10
																	ZNF320	protein_coding	325.562	1.45039	0.221534	6.54703	5.86927e-11	2.65353e-10
																	ATOH8	protein_coding	868.643	-1.66486	0.254415	-6.54388	5.99437e-11	2.7074e-10
																	CCDC112	protein_coding	109.119	1.03804	0.158726	6.53986	6.1577e-11	2.77749e-10
																	ANKS6	protein_coding	519.161	1.37636	0.21052	6.53789	6.23933e-11	2.81244e-10
																	TMEM74B	protein_coding	195.535	1.39561	0.213602	6.5337	6.41639e-11	2.88653e-10
																	IKBKE	protein_coding	300.192	1.19705	0.183374	6.52793	6.66862e-11	2.99407e-10
																	SLC16A4	protein_coding	212.301	-1.61198	0.247094	-6.52374	6.85771e-11	3.07593e-10
																	SRD5A2	protein_coding	1322.42	-2.01112	0.309515	-6.49765	8.15857e-11	3.63667e-10
																	MTMR7	protein_coding	181.351	1.71936	0.264908	6.49041	8.5602e-11	3.80947e-10
																	SRC	protein_coding	1381.67	1.14914	0.177196	6.48511	8.86667e-11	3.94328e-10
																	GLOD5	protein_coding	87.2087	-1.49612	0.230745	-6.48388	8.93957e-11	3.97311e-10
																	SEMA7A	protein_coding	435.346	1.33276	0.205755	6.47744	9.32892e-11	4.13671e-10
																	CYP2J2	protein_coding	3891.95	-1.13743	0.175892	-6.46668	1.00182e-10	4.42941e-10
																	HAPLN3	protein_coding	145.164	1.39753	0.216239	6.46288	1.02726e-10	4.53453e-10
																	KCND3	protein_coding	817.099	-1.89921	0.293972	-6.46052	1.04342e-10	4.60434e-10
																	CD69	protein_coding	127.788	-1.38013	0.213657	-6.45955	1.05016e-10	4.63261e-10
																	MROH6	protein_coding	484.565	1.34682	0.208788	6.45065	1.11373e-10	4.89717e-10
																	SMARCD3	protein_coding	368.859	1.34098	0.207989	6.44736	1.13814e-10	4.99646e-10
																	DAGLA	protein_coding	209.698	1.42176	0.220538	6.44677	1.14257e-10	5.01267e-10
																	CPT1B	protein_coding	67.0928	1.0599	0.164531	6.44197	1.17931e-10	5.16553e-10
																	KLRD1	protein_coding	92.2853	-1.27696	0.198288	-6.43995	1.1951e-10	5.23134e-10
																	AKR1D1	protein_coding	3985.41	-1.92035	0.298345	-6.43665	1.22137e-10	5.3412e-10
																	AXIN2	protein_coding	467.097	1.96556	0.305796	6.42767	1.2957e-10	5.65176e-10
																	MELTF	protein_coding	473.861	1.69682	0.263991	6.42757	1.29664e-10	5.65402e-10
																	SLC16A2	protein_coding	3614.12	-1.1901	0.185215	-6.42547	1.31463e-10	5.72513e-10
																	CAPG	protein_coding	1389.46	1.34426	0.209278	6.42333	1.33327e-10	5.80446e-10
																	MPDZ	protein_coding	2552.54	-1.13136	0.176782	-6.39972	1.55658e-10	6.73152e-10
																	SSPO	protein_coding	121.298	1.4279	0.223425	6.39098	1.64831e-10	7.11465e-10
																	GOLM1	protein_coding	4039.11	1.26818	0.19865	6.38402	1.72495e-10	7.43605e-10
																	ZNF43	protein_coding	173.225	1.31048	0.205416	6.37962	1.77529e-10	7.63374e-10
																	TMEM98	protein_coding	2006.79	1.20447	0.189015	6.37237	1.86132e-10	7.98603e-10
																	ZNF83	protein_coding	585.982	1.41044	0.221349	6.37202	1.86549e-10	8.00143e-10
																	ALPL	protein_coding	2706.93	-1.5705	0.246617	-6.36817	1.91297e-10	8.20248e-10
																	SLC22A15	protein_coding	155.832	1.71908	0.269951	6.36811	1.91368e-10	8.20296e-10
																	P3H2	protein_coding	213.186	-1.34716	0.211676	-6.36424	1.96258e-10	8.3967e-10
																	CPE	protein_coding	2644.57	1.30375	0.204873	6.36369	1.96959e-10	8.42405e-10
																	GADD45G	protein_coding	3864.31	-1.38013	0.217065	-6.35812	2.04239e-10	8.7245e-10
																	PIGZ	protein_coding	238.311	1.03245	0.162628	6.34855	2.17356e-10	9.25289e-10
																	MRAS	protein_coding	701.146	1.07157	0.168809	6.3478	2.18414e-10	9.29502e-10
																	HES4	protein_coding	162.389	1.21797	0.191909	6.34664	2.20069e-10	9.35672e-10
																	TRNP1	protein_coding	928.122	1.76934	0.27887	6.34469	2.22877e-10	9.46407e-10
																	EIF4E3	protein_coding	502.449	-1.15226	0.181726	-6.34065	2.28795e-10	9.7005e-10
																	MICAL1	protein_coding	674.884	1.05754	0.166796	6.34032	2.29287e-10	9.71531e-10
																	RPL36A	protein_coding	2544.02	1.02399	0.16151	6.34008	2.29647e-10	9.7245e-10
																	COL9A2	protein_coding	169.542	1.63422	0.257843	6.33804	2.327e-10	9.85074e-10
																	CCDC80	protein_coding	1335.72	1.80643	0.285073	6.33673	2.34691e-10	9.92885e-10
																	ZNF703	protein_coding	723.95	1.34002	0.211506	6.33563	2.3637e-10	9.99677e-10
																	DHRS1	protein_coding	3498.32	-1.02455	0.162105	-6.32029	2.61081e-10	1.10009e-09
																	YBX2	protein_coding	230.336	1.96295	0.311371	6.30421	2.89662e-10	1.21377e-09
																	PAIP2B	protein_coding	782.984	-1.39765	0.221734	-6.30325	2.9146e-10	1.22093e-09
																	SATB1	protein_coding	530.774	-1.10466	0.175458	-6.29584	3.05747e-10	1.27842e-09
																	STEAP4	protein_coding	971.438	-1.66352	0.26459	-6.28715	3.23348e-10	1.34746e-09
																	FAM46C	protein_coding	567.657	-1.16787	0.18585	-6.28393	3.30129e-10	1.37488e-09
																	CPB2	protein_coding	26378.9	-1.06168	0.169131	-6.27723	3.44648e-10	1.43316e-09
																	ST6GALNAC4	protein_coding	357.279	1.02386	0.163232	6.27241	3.55496e-10	1.47604e-09
																	RGN	protein_coding	7553.39	-1.10025	0.175814	-6.25804	3.89837e-10	1.61516e-09
																	ASPDH	protein_coding	2595.43	-1.60783	0.256987	-6.25645	3.93839e-10	1.63075e-09
																	RNF180	protein_coding	159.87	-1.15769	0.185105	-6.25425	3.99422e-10	1.65236e-09
																	GBP1	protein_coding	2601.55	-1.04836	0.167639	-6.25368	4.00895e-10	1.65795e-09
																	NCKAP5	protein_coding	133.495	-1.28119	0.2049	-6.25274	4.03323e-10	1.66748e-09
																	KLF9	protein_coding	5148.44	-1.01173	0.161871	-6.25023	4.09851e-10	1.69293e-09
																	SHBG	protein_coding	1863.14	-1.78876	0.28623	-6.24939	4.1207e-10	1.70004e-09
																	FTCD	protein_coding	17681.4	-1.398	0.223711	-6.24913	4.12749e-10	1.70233e-09
																	TSPAN10	protein_coding	115.727	1.05317	0.168578	6.24735	4.17464e-10	1.72073e-09
																	CACNA1C	protein_coding	137.926	1.20975	0.193672	6.2464	4.20028e-10	1.73077e-09
																	INHBC	protein_coding	2408.62	-1.39501	0.223397	-6.24454	4.2504e-10	1.74931e-09
																	OXCT1	protein_coding	229.41	1.65891	0.265735	6.24275	4.29957e-10	1.76795e-09
																	SLC27A5	protein_coding	25406.7	-1.52852	0.245358	-6.22974	4.67209e-10	1.91419e-09
																	SGK1	protein_coding	3258.31	-1.13453	0.182153	-6.22845	4.71078e-10	1.92831e-09
																	LILRB1	protein_coding	178.976	-1.1482	0.18442	-6.226	4.78497e-10	1.9575e-09
																	RIMS3	protein_coding	83.5481	1.12933	0.181482	6.22285	4.8819e-10	1.99596e-09
																	GGT5	protein_coding	1436.2	-1.38168	0.222083	-6.22145	4.92581e-10	2.0127e-09
																	CLIP2	protein_coding	866.307	1.23365	0.198357	6.21935	4.9923e-10	2.0356e-09
																	GPR180	protein_coding	532.403	-1.02316	0.164517	-6.21916	4.99839e-10	2.03747e-09
																	SULT1A1	protein_coding	4631.57	-1.12369	0.180695	-6.2187	5.01293e-10	2.04279e-09
																	SORD	protein_coding	10168.7	-1.10796	0.178279	-6.21474	5.14094e-10	2.09182e-09
																	ADAMTSL2	protein_coding	1258.35	-1.52041	0.244807	-6.21062	5.27759e-10	2.14615e-09
																	C7	protein_coding	4934.22	-2.04182	0.328813	-6.20965	5.31017e-10	2.15811e-09
																	CRYBG1	protein_coding	733.024	-1.01746	0.163998	-6.20409	5.5016e-10	2.23191e-09
																	ANGPT2	protein_coding	317.26	1.03281	0.166837	6.19051	5.99686e-10	2.42346e-09
																	FCN1	protein_coding	178.096	-1.29228	0.208897	-6.18622	6.16252e-10	2.48672e-09
																	HSD17B6	protein_coding	22862.1	-1.39166	0.22505	-6.18376	6.25912e-10	2.52279e-09
																	EVA1A	protein_coding	2632.25	-1.05729	0.170976	-6.18385	6.25573e-10	2.52279e-09
																	UGT2B10	protein_coding	11482.4	-1.61906	0.261827	-6.1837	6.2618e-10	2.52305e-09
																	MMP24	protein_coding	165.023	1.53936	0.248982	6.18261	6.30522e-10	2.53904e-09
																	EXOSC4	protein_coding	1879.11	1.05495	0.170786	6.17702	6.53213e-10	2.62576e-09
																	TMEM82	protein_coding	994.944	-1.74353	0.282362	-6.17481	6.62446e-10	2.66052e-09
																	GLYAT	protein_coding	4704.62	-1.97657	0.32022	-6.17252	6.72107e-10	2.69693e-09
																	IL4I1	protein_coding	187.515	1.5452	0.250338	6.17245	6.72384e-10	2.69725e-09
																	PGF	protein_coding	343.229	1.00271	0.162556	6.16839	6.89883e-10	2.76338e-09
																	NDRG1	protein_coding	10435.8	1.18867	0.192713	6.16807	6.91275e-10	2.76815e-09
																	SOX6	protein_coding	412.35	-1.37993	0.223729	-6.16788	6.92124e-10	2.77037e-09
																	FAM198A	protein_coding	230.639	-1.84559	0.299252	-6.16735	6.94425e-10	2.77831e-09
																	CDH11	protein_coding	350.984	1.5787	0.255994	6.16697	6.96118e-10	2.78427e-09
																	PAQR5	protein_coding	506.156	1.81513	0.294896	6.15518	7.49931e-10	2.99248e-09
																	FAT4	protein_coding	309.716	-1.2415	0.201807	-6.15192	7.65527e-10	3.05025e-09
																	ARHGAP4	protein_coding	1325	1.06945	0.173979	6.14702	7.895e-10	3.13843e-09
																	FHL1	protein_coding	950.785	-1.07321	0.174782	-6.14031	8.23627e-10	3.26933e-09
																	TMEM119	protein_coding	198.921	1.69777	0.276548	6.13917	8.29551e-10	3.29188e-09
																	APOA5	protein_coding	13335.6	-1.5128	0.246763	-6.1306	8.75462e-10	3.46597e-09
																	FXYD1	protein_coding	1172.18	-1.84047	0.300341	-6.12794	8.90236e-10	3.51836e-09
																	BSN	protein_coding	186.561	1.27252	0.207703	6.1266	8.9774e-10	3.54493e-09
																	FHL2	protein_coding	611.105	-1.19879	0.195726	-6.12485	9.07698e-10	3.58114e-09
																	GCKR	protein_coding	2568.25	-1.1222	0.183245	-6.12405	9.12246e-10	3.59804e-09
																	TMIGD3	protein_coding	149.813	-1.22334	0.200018	-6.11616	9.58545e-10	3.76648e-09
																	RAB34	protein_coding	932.306	1.50436	0.246014	6.11492	9.66056e-10	3.7949e-09
																	ATP8B3	protein_coding	114.002	1.1036	0.180519	6.11348	9.74808e-10	3.82708e-09
																	GJB2	protein_coding	1453.02	-1.09444	0.179029	-6.11316	9.76751e-10	3.8336e-09
																	OGDHL	protein_coding	5005.26	-1.42247	0.232857	-6.10876	1.00407e-09	3.93628e-09
																	NAALADL2	protein_coding	159.49	-1.288	0.21096	-6.10543	1.02525e-09	4.01703e-09
																	MST1	protein_coding	12122.4	-1.01751	0.166684	-6.10444	1.0316e-09	4.03956e-09
																	ZG16	protein_coding	708.673	-1.75834	0.288267	-6.09969	1.06271e-09	4.15782e-09
																	ALDOB	protein_coding	213404	-1.55849	0.255854	-6.09132	1.11981e-09	4.36868e-09
																	MAP1B	protein_coding	658.595	1.09008	0.178991	6.09014	1.1281e-09	4.39848e-09
																	SEMA3B	protein_coding	717.223	1.53145	0.251553	6.08798	1.14342e-09	4.45442e-09
																	HEY2	protein_coding	272.739	-1.00245	0.164719	-6.08583	1.15891e-09	4.51216e-09
																	EIF5A2	protein_coding	294.681	1.39769	0.229701	6.08482	1.16625e-09	4.53947e-09
																	KIF26B	protein_coding	203.047	1.75555	0.289333	6.06757	1.29858e-09	5.02297e-09
																	MYC	protein_coding	2746.74	-1.20179	0.198084	-6.0671	1.30243e-09	5.03502e-09
																	PLPP2	protein_coding	1023.32	2.0971	0.345693	6.06638	1.30828e-09	5.05619e-09
																	TSPAN15	protein_coding	750.861	1.24582	0.205427	6.06456	1.32312e-09	5.10918e-09
																	TLE6	protein_coding	156.965	1.32116	0.217885	6.06357	1.33136e-09	5.1352e-09
																	ASPG	protein_coding	1935.18	-2.06471	0.340508	-6.06361	1.33104e-09	5.1352e-09
																	PAQR8	protein_coding	291.61	1.31271	0.216539	6.06225	1.34232e-09	5.17602e-09
																	CA5B	protein_coding	175.861	1.11584	0.184087	6.06149	1.34866e-09	5.19897e-09
																	COL1A2	protein_coding	11096.5	1.42139	0.234649	6.05751	1.38241e-09	5.32457e-09
																	MAPK13	protein_coding	784.061	1.59246	0.263021	6.05447	1.40877e-09	5.41997e-09
																	AIF1L	protein_coding	406.497	1.18621	0.195965	6.05318	1.42016e-09	5.46072e-09
																	COL21A1	protein_coding	146.046	1.40497	0.232519	6.0424	1.51839e-09	5.81546e-09
																	AOX1	protein_coding	39669.2	-1.46432	0.242672	-6.03414	1.5981e-09	6.1053e-09
																	AMBP	protein_coding	306196	-1.03422	0.171694	-6.02363	1.70548e-09	6.50457e-09
																	ZNF467	protein_coding	500.71	1.13706	0.188815	6.02207	1.72196e-09	6.56561e-09
																	VNN2	protein_coding	720.843	1.70611	0.283398	6.0202	1.74204e-09	6.63661e-09
																	CSF1R	protein_coding	1390.3	-1.03272	0.171566	-6.01939	1.75074e-09	6.66417e-09
																	GDAP1	protein_coding	230.168	1.01902	0.169325	6.01814	1.76431e-09	6.71207e-09
																	TTR	protein_coding	125723	-1.50444	0.249995	-6.01787	1.76731e-09	6.71974e-09
																	KRBA1	protein_coding	191.533	1.07215	0.178237	6.01529	1.79568e-09	6.82379e-09
																	NUPR1	protein_coding	12689.9	1.06123	0.17652	6.01197	1.83287e-09	6.95348e-09
																	KRT23	protein_coding	1619.09	2.52626	0.42025	6.01133	1.84011e-09	6.97511e-09
																	ENO3	protein_coding	2013.02	-1.602	0.266503	-6.0112	1.84159e-09	6.97878e-09
																	TRIM6	protein_coding	93.4636	1.30013	0.216457	6.00642	1.89662e-09	7.17337e-09
																	TNXB	protein_coding	443.379	-1.37903	0.229653	-6.00483	1.91529e-09	7.23996e-09
																	SLAIN1	protein_coding	133.367	-1.59034	0.265094	-5.99915	1.98352e-09	7.48956e-09
																	SELP	protein_coding	111.993	-1.48124	0.247041	-5.99594	2.02311e-09	7.6264e-09
																	SLCO1B1	protein_coding	6590.12	-1.30827	0.218332	-5.99212	2.07121e-09	7.79691e-09
																	NPNT	protein_coding	668.937	1.56195	0.260692	5.99154	2.07862e-09	7.82264e-09
																	HMGCS2	protein_coding	64198	-1.19893	0.200197	-5.98872	2.11495e-09	7.95062e-09
																	ANO9	protein_coding	213.359	1.63976	0.273888	5.98695	2.13815e-09	8.03359e-09
																	CLIC5	protein_coding	146.975	1.41007	0.235668	5.98328	2.18682e-09	8.20945e-09
																	SLC46A3	protein_coding	2426.19	-1.37053	0.229374	-5.97509	2.29957e-09	8.61137e-09
																	COLEC11	protein_coding	2184.86	-1.41821	0.237695	-5.96651	2.42376e-09	9.05655e-09
																	PODXL2	protein_coding	430.819	2.08338	0.349648	5.95851	2.54551e-09	9.48546e-09
																	CCL2	protein_coding	787.582	-1.3663	0.229384	-5.95638	2.57884e-09	9.60179e-09
																	ANGPTL3	protein_coding	17445	-1.16671	0.195915	-5.95519	2.59769e-09	9.66407e-09
																	CHST10	protein_coding	138.643	1.24824	0.209618	5.9548	2.60384e-09	9.68164e-09
																	ENPEP	protein_coding	2222.52	-1.06852	0.179578	-5.95017	2.67864e-09	9.9462e-09
																	DNAJC12	protein_coding	841.454	-1.42279	0.239348	-5.94446	2.77372e-09	1.02909e-08
																	TRPM8	protein_coding	1213.84	-1.48352	0.249772	-5.9395	2.85888e-09	1.05924e-08
																	CDA	protein_coding	962.946	-1.35722	0.228536	-5.93877	2.87164e-09	1.06339e-08
																	ABCA8	protein_coding	1371.35	-1.49589	0.251931	-5.9377	2.89043e-09	1.07006e-08
																	FCGR3A	protein_coding	1572.05	-1.16721	0.196728	-5.93312	2.97232e-09	1.09888e-08
																	PLGLB1	protein_coding	131.843	-1.24126	0.209267	-5.93145	3.00263e-09	1.10918e-08
																	PTGFR	protein_coding	305.717	2.07935	0.350927	5.92531	3.11709e-09	1.15022e-08
																	FBLN1	protein_coding	2068.02	1.49026	0.252233	5.90825	3.45761e-09	1.269e-08
																	PFKP	protein_coding	837.423	1.51518	0.256498	5.9072	3.47976e-09	1.27679e-08
																	B3GNT3	protein_coding	668.183	1.88797	0.320154	5.89707	3.70011e-09	1.354e-08
																	COL5A3	protein_coding	2627.51	1.2931	0.219395	5.89392	3.77148e-09	1.37937e-08
																	PLA2G16	protein_coding	2770.73	-1.0179	0.172982	-5.88445	3.99378e-09	1.45598e-08
																	CHST7	protein_coding	314.862	-1.04471	0.177582	-5.88294	4.03044e-09	1.46817e-08
																	ITIH1	protein_coding	84074.1	-1.0972	0.186807	-5.87342	4.26896e-09	1.55133e-08
																	PON1	protein_coding	16504.4	-1.37358	0.234051	-5.86873	4.39152e-09	1.59459e-08
																	PGLYRP2	protein_coding	8322.65	-1.56023	0.265876	-5.86826	4.4039e-09	1.59866e-08
																	C2orf82	protein_coding	1089.2	1.43204	0.244065	5.86748	4.42478e-09	1.60581e-08
																	TFR2	protein_coding	38003.1	-1.03538	0.176593	-5.86306	4.54417e-09	1.64738e-08
																	HSD17B13	protein_coding	9138.64	-2.25769	0.385277	-5.85992	4.6309e-09	1.67838e-08
																	SPTBN2	protein_coding	1702.55	-1.24725	0.212857	-5.85956	4.64085e-09	1.68154e-08
																	RARRES1	protein_coding	454.102	1.53189	0.261535	5.8573	4.7046e-09	1.70373e-08
																	AKR7A3	protein_coding	3887.61	-1.47458	0.251945	-5.85279	4.83384e-09	1.74821e-08
																	GOT1	protein_coding	15352.8	-1.00178	0.171221	-5.8508	4.89225e-09	1.76746e-08
																	SLC1A3	protein_coding	333.607	1.18014	0.201723	5.85033	4.9061e-09	1.77199e-08
																	TTYH2	protein_coding	218.252	1.14104	0.195338	5.84136	5.17779e-09	1.86419e-08
																	KHK	protein_coding	10434.4	-1.0263	0.175706	-5.84103	5.18783e-09	1.86732e-08
																	CBLN1	protein_coding	107.273	1.52226	0.260668	5.83985	5.22463e-09	1.87957e-08
																	CMBL	protein_coding	8423.71	-1.08623	0.186023	-5.83923	5.24434e-09	1.88571e-08
																	BGN	protein_coding	11992.3	-1.21856	0.208922	-5.8326	5.45698e-09	1.95851e-08
																	RNASE4	protein_coding	1032.67	-1.0512	0.180239	-5.83225	5.46835e-09	1.96155e-08
																	KIAA1549	protein_coding	237.703	1.47321	0.252639	5.83129	5.50004e-09	1.97188e-08
																	SCUBE1	protein_coding	922.96	2.00433	0.34374	5.83095	5.51115e-09	1.97535e-08
																	NRSN2	protein_coding	589.359	1.3257	0.227655	5.82328	5.77044e-09	2.06394e-08
																	NFE2L3	protein_coding	337.954	1.04596	0.179623	5.82308	5.77734e-09	2.06587e-08
																	TMEM47	protein_coding	851.912	-1.06376	0.182703	-5.82234	5.80311e-09	2.07345e-08
																	FCGR2B	protein_coding	332.613	-1.69964	0.292726	-5.80626	6.38853e-09	2.26954e-08
																	IL2RB	protein_coding	380.057	-1.14206	0.196757	-5.80439	6.46007e-09	2.29435e-08
																	SNCAIP	protein_coding	153.827	1.49483	0.257844	5.79744	6.73357e-09	2.38776e-08
																	USP54	protein_coding	300.473	1.09134	0.188326	5.79493	6.83497e-09	2.42119e-08
																	SOAT2	protein_coding	444.697	2.03578	0.351382	5.79365	6.88746e-09	2.43852e-08
																	SLC2A2	protein_coding	19666.2	-1.18593	0.204736	-5.79249	6.93495e-09	2.45469e-08
																	CRACR2B	protein_coding	337.537	1.336	0.231004	5.78346	7.31804e-09	2.58291e-08
																	SUCNR1	protein_coding	176.774	-1.16046	0.200906	-5.77613	7.64363e-09	2.69435e-08
																	BCAM	protein_coding	8288.25	1.00727	0.174627	5.76812	8.01593e-09	2.82193e-08
																	SLC1A1	protein_coding	2065.17	-1.42086	0.246368	-5.7672	8.0599e-09	2.83595e-08
																	GAL3ST4	protein_coding	114.048	1.2201	0.211622	5.76548	8.14266e-09	2.86285e-08
																	SLC39A4	protein_coding	954.974	1.74219	0.302339	5.76235	8.29489e-09	2.91111e-08
																	PRKCB	protein_coding	196.514	-1.15295	0.200157	-5.76023	8.39996e-09	2.94647e-08
																	GLS2	protein_coding	491.726	-1.99947	0.347509	-5.75373	8.72943e-09	3.0534e-08
																	PTGIR	protein_coding	142.651	-1.09624	0.190956	-5.74079	9.42373e-09	3.28445e-08
																	LTBP2	protein_coding	1309.46	1.2297	0.214307	5.73802	9.57875e-09	3.33678e-08
																	BDKRB2	protein_coding	276.731	1.39282	0.242922	5.73359	9.83244e-09	3.42078e-08
																	GREB1	protein_coding	671.477	1.45213	0.253344	5.73184	9.93454e-09	3.45453e-08
																	DPT	protein_coding	373.868	-1.99125	0.347882	-5.72393	1.04087e-08	3.60836e-08
																	LIPG	protein_coding	2058.58	-1.12234	0.196671	-5.70667	1.15211e-08	3.97378e-08
																	LEAP2	protein_coding	5579.3	-1.16448	0.204337	-5.69882	1.2064e-08	4.14548e-08
																	ABCA4	protein_coding	108.67	1.15729	0.203247	5.69402	1.24081e-08	4.25602e-08
																	ASRGL1	protein_coding	317.446	1.20803	0.212243	5.69172	1.25766e-08	4.30948e-08
																	DGAT2	protein_coding	8459.04	-1.06883	0.187883	-5.68878	1.27949e-08	4.383e-08
																	PDZD2	protein_coding	117.715	1.05548	0.185598	5.6869	1.29368e-08	4.42956e-08
																	C1QC	protein_coding	4743.03	-1.05906	0.186267	-5.6857	1.30275e-08	4.45839e-08
																	UAP1L1	protein_coding	391.703	1.36975	0.240915	5.68559	1.30359e-08	4.45902e-08
																	KLF4	protein_coding	573.724	-1.15357	0.202924	-5.68475	1.31003e-08	4.47993e-08
																	RBP4	protein_coding	261442	-1.03698	0.182663	-5.67704	1.37044e-08	4.67712e-08
																	SIPA1L2	protein_coding	1400.06	1.10222	0.195076	5.65019	1.60274e-08	5.43457e-08
																	CPN2	protein_coding	12054.1	-1.11468	0.197282	-5.65019	1.60272e-08	5.43457e-08
																	MT1G	protein_coding	19291.3	-2.48335	0.440504	-5.63753	1.72511e-08	5.82773e-08
																	CPT1C	protein_coding	86.2995	1.00477	0.178708	5.62242	1.88296e-08	6.33587e-08
																	TKFC	protein_coding	8462.91	-1.09573	0.194899	-5.62206	1.88694e-08	6.34614e-08
																	G0S2	protein_coding	5007.82	-1.50155	0.267934	-5.60416	2.09263e-08	7.00334e-08
																	SOX4	protein_coding	1581.39	1.22835	0.219239	5.6028	2.10921e-08	7.05191e-08
																	SLC2A6	protein_coding	450.567	1.10982	0.198117	5.60181	2.1212e-08	7.09026e-08
																	SAMD5	protein_coding	398.598	-1.60735	0.286968	-5.60116	2.1292e-08	7.11525e-08
																	BBOX1	protein_coding	877.055	-1.76635	0.315368	-5.6009	2.13242e-08	7.12427e-08
																	JCHAIN	protein_coding	1069.07	-1.83416	0.327492	-5.60062	2.13584e-08	7.13221e-08
																	MLLT11	protein_coding	274.036	1.32059	0.235878	5.59862	2.16065e-08	7.20798e-08
																	HSD17B3	protein_coding	117.82	1.23115	0.220131	5.5928	2.23437e-08	7.43752e-08
																	SYNPO2	protein_coding	494.825	-1.08124	0.193405	-5.59055	2.26356e-08	7.52919e-08
																	FNDC4	protein_coding	2529.72	-1.08212	0.19359	-5.58974	2.27413e-08	7.56248e-08
																	ERICH5	protein_coding	1715.34	1.56578	0.280137	5.58932	2.2796e-08	7.57882e-08
																	KCNIP3	protein_coding	162.856	1.55877	0.279453	5.57793	2.43391e-08	8.06041e-08
																	GPR161	protein_coding	117.399	1.0061	0.180542	5.57267	2.50871e-08	8.292e-08
																	PTGIS	protein_coding	345.601	-1.61648	0.290103	-5.57208	2.51723e-08	8.31612e-08
																	ZNF726	protein_coding	102.165	1.25168	0.22504	5.56201	2.66684e-08	8.78485e-08
																	COL4A5	protein_coding	356.939	1.75402	0.315761	5.5549	2.7777e-08	9.13678e-08
																	NOTUM	protein_coding	4548.36	2.20866	0.398016	5.54918	2.87019e-08	9.42736e-08
																	CD180	protein_coding	108.947	-1.01197	0.182419	-5.54749	2.89795e-08	9.51626e-08
																	XDH	protein_coding	3304.42	-1.29093	0.232751	-5.54642	2.9158e-08	9.57255e-08
																	BHMT	protein_coding	19621.7	-1.63	0.293963	-5.54493	2.94074e-08	9.64978e-08
																	A1BG	protein_coding	5164.82	-1.23777	0.223525	-5.5375	3.06824e-08	1.00488e-07
																	IGFBP1	protein_coding	37922.3	-1.3966	0.252332	-5.53477	3.11635e-08	1.02039e-07
																	APOA1	protein_coding	400514	-1.35369	0.244587	-5.53459	3.11964e-08	1.02123e-07
																	SH3RF3	protein_coding	286.717	1.27718	0.23086	5.53228	3.16094e-08	1.0335e-07
																	SALL2	protein_coding	202.72	1.46409	0.264941	5.52611	3.27411e-08	1.06987e-07
																	ULK4	protein_coding	308.821	1.10966	0.200935	5.52249	3.34236e-08	1.09151e-07
																	STC1	protein_coding	598.449	1.07397	0.194475	5.52243	3.34347e-08	1.09161e-07
																	ANG	protein_coding	23688.4	-1.16642	0.212024	-5.50135	3.76885e-08	1.22288e-07
																	NOV	protein_coding	120.259	1.1333	0.206119	5.49829	3.83493e-08	1.24314e-07
																	TAGAP	protein_coding	119.731	-1.09261	0.1989	-5.49329	3.94521e-08	1.27646e-07
																	FUT1	protein_coding	149.078	1.0022	0.182595	5.48864	4.05043e-08	1.30913e-07
																	DPYS	protein_coding	12593.3	-1.22806	0.223951	-5.48358	4.16795e-08	1.34565e-07
																	FRZB	protein_coding	378.251	1.11022	0.202785	5.47489	4.37786e-08	1.41041e-07
																	S100A8	protein_coding	222.257	-1.51793	0.277255	-5.47483	4.37927e-08	1.41054e-07
																	SEMA6D	protein_coding	126.653	-1.1546	0.211122	-5.46886	4.52927e-08	1.45713e-07
																	PHLDA3	protein_coding	896.941	1.27327	0.232828	5.4687	4.53355e-08	1.45816e-07
																	SERPINA4	protein_coding	12661.5	-1.17772	0.215867	-5.45574	4.87684e-08	1.56354e-07
																	AGXT	protein_coding	65297.3	-1.21412	0.222663	-5.45273	4.96029e-08	1.58867e-07
																	ITGA11	protein_coding	204.901	1.09162	0.200431	5.44636	5.14098e-08	1.6423e-07
																	CDHR2	protein_coding	1961.52	-1.90283	0.349463	-5.445	5.18052e-08	1.65299e-07
																	SLC4A4	protein_coding	1463.39	-1.25472	0.230713	-5.43846	5.37434e-08	1.70963e-07
																	PKIB	protein_coding	362.307	1.52628	0.280645	5.43847	5.37396e-08	1.70963e-07
																	SAA2-SAA4	protein_coding	2779.07	-2.25565	0.414788	-5.43808	5.38583e-08	1.71249e-07
																	ANK3	protein_coding	376.779	-1.27087	0.233725	-5.43747	5.40412e-08	1.7179e-07
																	TF	protein_coding	372899	-1.046	0.19248	-5.43433	5.50022e-08	1.74479e-07
																	SLC25A25	protein_coding	4285.85	-1.0206	0.188211	-5.42263	5.87283e-08	1.85737e-07
																	CYP2C18	protein_coding	2552.83	-1.21727	0.224559	-5.42073	5.93572e-08	1.87552e-07
																	RAVER2	protein_coding	277.931	1.06848	0.197263	5.41655	6.076e-08	1.91785e-07
																	MTTP	protein_coding	8481.34	-1.09403	0.202126	-5.41263	6.21075e-08	1.95788e-07
																	WNT11	protein_coding	235.383	-1.48686	0.275342	-5.40005	6.66216e-08	2.09582e-07
																	EFHD1	protein_coding	1064.63	-1.35831	0.252112	-5.38772	7.1359e-08	2.23865e-07
																	SVEP1	protein_coding	334.208	-1.47015	0.272982	-5.38551	7.22404e-08	2.26422e-07
																	EXPH5	protein_coding	322.576	-1.48405	0.27595	-5.37796	7.53345e-08	2.35849e-07
																	GPX8	protein_coding	201.362	1.02738	0.191197	5.37341	7.72633e-08	2.41443e-07
																	NRG1	protein_coding	329.005	-1.90145	0.354507	-5.36365	8.15565e-08	2.54218e-07
																	DMRTA1	protein_coding	490.489	-1.0092	0.188892	-5.34272	9.15619e-08	2.84171e-07
																	SLCO2A1	protein_coding	565.802	1.21285	0.227018	5.34252	9.16627e-08	2.84419e-07
																	ELOVL7	protein_coding	400.397	1.70054	0.318323	5.34217	9.18388e-08	2.84901e-07
																	TMED3	protein_coding	1570.87	1.23066	0.23117	5.32362	1.01724e-07	3.14565e-07
																	OAS2	protein_coding	1866.28	-1.14293	0.214694	-5.32351	1.01782e-07	3.14673e-07
																	SAMSN1	protein_coding	162.741	-1.01681	0.191044	-5.32241	1.02402e-07	3.16445e-07
																	FKBP10	protein_coding	1368.91	1.29838	0.24396	5.32209	1.02584e-07	3.16937e-07
																	DMKN	protein_coding	476.454	2.07499	0.390155	5.31838	1.04698e-07	3.23028e-07
																	NR1I2	protein_coding	1759.71	-1.37859	0.259237	-5.31788	1.04986e-07	3.2377e-07
																	APOH	protein_coding	215373	-1.02496	0.192874	-5.31415	1.07155e-07	3.29712e-07
																	FGL1	protein_coding	78393.2	-1.29492	0.243672	-5.31421	1.07118e-07	3.29712e-07
																	CYP7A1	protein_coding	3643.88	1.84266	0.347489	5.3028	1.14041e-07	3.49404e-07
																	FAM110C	protein_coding	787.775	-1.20516	0.227379	-5.30021	1.15672e-07	3.54002e-07
																	SAA2	protein_coding	27879.3	-2.27855	0.430519	-5.29255	1.20622e-07	3.67993e-07
																	SPP2	protein_coding	5196.68	-1.6103	0.304316	-5.29153	1.21297e-07	3.69888e-07
																	ART4	protein_coding	1035.12	-1.11899	0.211531	-5.28996	1.22342e-07	3.72659e-07
																	MYO16	protein_coding	129.613	-1.09889	0.207811	-5.28793	1.23707e-07	3.76564e-07
																	ADGRG1	protein_coding	1148.1	1.07242	0.202908	5.28525	1.25534e-07	3.81698e-07
																	KDELR3	protein_coding	1054.42	1.00674	0.190483	5.28519	1.25575e-07	3.81738e-07
																	SLC16A11	protein_coding	1112.46	1.45785	0.276032	5.28144	1.28171e-07	3.89196e-07
																	TM6SF2	protein_coding	818.23	-1.14399	0.216686	-5.27948	1.29552e-07	3.93038e-07
																	GNMT	protein_coding	4620.82	-1.55202	0.294214	-5.27515	1.32646e-07	4.02156e-07
																	SLC6A12	protein_coding	2640.16	-1.17514	0.22285	-5.27324	1.34039e-07	4.06199e-07
																	CD274	protein_coding	105.45	-1.01353	0.192339	-5.26949	1.368e-07	4.14199e-07
																	DCDC2	protein_coding	1430.36	1.65174	0.313594	5.26714	1.38565e-07	4.18982e-07
																	CES5A	protein_coding	122.328	-1.4577	0.27681	-5.26608	1.3937e-07	4.21232e-07
																	PDGFRA	protein_coding	678.529	-1.57961	0.300191	-5.26203	1.42473e-07	4.30229e-07
																	EHF	protein_coding	330.124	1.46869	0.279552	5.25374	1.49039e-07	4.48763e-07
																	C1QB	protein_coding	6134.34	-1.04788	0.199763	-5.24562	1.55761e-07	4.67557e-07
																	SNAP25	protein_coding	213.868	1.66609	0.317658	5.24491	1.56355e-07	4.69236e-07
																	ATP10A	protein_coding	160.926	1.33897	0.2557	5.23649	1.6366e-07	4.90189e-07
																	CES3	protein_coding	1868.19	-1.14966	0.219559	-5.23622	1.63898e-07	4.90795e-07
																	LRP12	protein_coding	196.982	1.06591	0.203768	5.23101	1.6859e-07	5.04175e-07
																	PRR15L	protein_coding	324.719	1.68867	0.322861	5.23033	1.6921e-07	5.057e-07
																	VLDLR	protein_coding	355.593	1.55935	0.298195	5.22929	1.70164e-07	5.0844e-07
																	EGLN3	protein_coding	437.365	1.43954	0.275529	5.22464	1.74498e-07	5.20933e-07
																	HK2	protein_coding	480.063	1.54323	0.295589	5.22085	1.78099e-07	5.30871e-07
																	CFHR3	protein_coding	6772.17	-1.58139	0.302967	-5.21969	1.79223e-07	5.33754e-07
																	HID1	protein_coding	663.684	1.0799	0.206923	5.21883	1.80054e-07	5.35995e-07
																	SULF1	protein_coding	761.139	1.39073	0.266615	5.21625	1.82578e-07	5.43034e-07
																	SOX9	protein_coding	1523.44	1.25473	0.240826	5.21009	1.88752e-07	5.60541e-07
																	ADH1C	protein_coding	27468.3	-1.55377	0.298259	-5.20946	1.89387e-07	5.62302e-07
																	HABP2	protein_coding	17997.1	-1.11748	0.214729	-5.20412	1.94915e-07	5.77334e-07
																	TMEM25	protein_coding	392.637	-1.06927	0.205669	-5.19899	2.0037e-07	5.91947e-07
																	CNGA1	protein_coding	658.252	-1.27058	0.244749	-5.19137	2.0875e-07	6.15371e-07
																	IGF1	protein_coding	457.301	-1.30961	0.252287	-5.19096	2.09208e-07	6.16587e-07
																	DERL3	protein_coding	430.396	1.25486	0.241962	5.18622	2.14609e-07	6.31412e-07
																	SDK1	protein_coding	182.399	1.56869	0.302493	5.18586	2.15015e-07	6.3247e-07
																	HTRA3	protein_coding	349.71	1.35797	0.262113	5.18084	2.20885e-07	6.48757e-07
																	RND1	protein_coding	2938.82	-1.03094	0.199271	-5.17355	2.29684e-07	6.72862e-07
																	MT1M	protein_coding	2157.08	-2.24735	0.434502	-5.17223	2.3132e-07	6.77214e-07
																	APOC3	protein_coding	208161	-1.18791	0.229754	-5.17036	2.33645e-07	6.83437e-07
																	CU639417.2	protein_coding	814.486	-1.13952	0.220544	-5.16685	2.38073e-07	6.95642e-07
																	RUNDC3B	protein_coding	383.588	-1.05517	0.204647	-5.15602	2.5226e-07	7.34578e-07
																	LIPC	protein_coding	5825.6	-1.00304	0.194556	-5.15554	2.52903e-07	7.36292e-07
																	C10orf35	protein_coding	187.638	1.04786	0.203263	5.1552	2.53364e-07	7.37477e-07
																	GPAT3	protein_coding	770.065	-1.07979	0.209543	-5.15305	2.56277e-07	7.45479e-07
																	HBA2	protein_coding	516.1	-1.47892	0.287076	-5.15166	2.58197e-07	7.50582e-07
																	ACADL	protein_coding	576.241	-1.44319	0.280548	-5.1442	2.6867e-07	7.79199e-07
																	VNN1	protein_coding	7229.72	-1.4554	0.283628	-5.13139	2.87611e-07	8.31126e-07
																	ACSM2A	protein_coding	10773.5	-1.19926	0.233721	-5.13118	2.87938e-07	8.31895e-07
																	CNTD2	protein_coding	173.09	1.46309	0.285308	5.12811	2.92658e-07	8.44816e-07
																	HSPB8	protein_coding	833.646	1.45285	0.284447	5.10762	3.26247e-07	9.36422e-07
																	MPPED1	protein_coding	556.271	-1.46232	0.286802	-5.09873	3.41946e-07	9.78804e-07
																	PARM1	protein_coding	319.145	1.12888	0.221822	5.08912	3.59736e-07	1.028e-06
																	RTL5	protein_coding	255.925	-1.07812	0.2123	-5.07827	3.80887e-07	1.08526e-06
																	TRABD2A	protein_coding	261.556	1.46918	0.289524	5.07446	3.88602e-07	1.10585e-06
																	AR	protein_coding	4347.9	-1.15983	0.228803	-5.06912	3.99667e-07	1.13568e-06
																	NR0B2	protein_coding	3330.65	-1.07355	0.212002	-5.06384	4.10898e-07	1.16492e-06
																	IFIT1	protein_coding	2352.15	-1.11767	0.22083	-5.0612	4.16616e-07	1.17991e-06
																	HOPX	protein_coding	122.803	1.04969	0.207576	5.05688	4.26162e-07	1.20544e-06
																	NBL1	protein_coding	313.457	1.18376	0.234373	5.05076	4.40064e-07	1.24193e-06
																	FMO3	protein_coding	18160.9	-1.15059	0.228037	-5.0456	4.52089e-07	1.27428e-06
																	ZNF468	protein_coding	341.067	1.01784	0.201897	5.04138	4.62184e-07	1.30112e-06
																	AHNAK2	protein_coding	208.462	1.62647	0.322964	5.03607	4.75199e-07	1.33611e-06
																	CHRM3	protein_coding	167.661	1.26554	0.251511	5.03174	4.86051e-07	1.36493e-06
																	FCGBP	protein_coding	521.478	1.35003	0.268331	5.03122	4.8736e-07	1.36832e-06
																	APCS	protein_coding	44160.4	-1.16685	0.232198	-5.02524	5.02807e-07	1.41024e-06
																	PDK4	protein_coding	8397.65	-1.22533	0.244134	-5.01909	5.19158e-07	1.45251e-06
																	SNAI2	protein_coding	548.534	1.08301	0.21596	5.01486	5.30729e-07	1.48336e-06
																	GLIS2	protein_coding	513.21	1.02478	0.204428	5.01292	5.36093e-07	1.49669e-06
																	CMPK2	protein_coding	377.711	-1.02636	0.204886	-5.00943	5.45925e-07	1.52271e-06
																	RNF43	protein_coding	1368.98	1.05508	0.211285	4.99361	5.92612e-07	1.64653e-06
																	HGFAC	protein_coding	5083.27	-1.76952	0.354746	-4.98812	6.09687e-07	1.69053e-06
																	KLHDC7B	protein_coding	89.7042	1.10905	0.222334	4.98819	6.09489e-07	1.69053e-06
																	ACOT12	protein_coding	1923.08	-1.18168	0.237365	-4.97834	6.41321e-07	1.77319e-06
																	PHYHD1	protein_coding	1094.42	-1.24872	0.25158	-4.96352	6.92258e-07	1.9063e-06
																	SAA1	protein_coding	73331.4	-2.02716	0.40883	-4.95844	7.10616e-07	1.95393e-06
																	MYO7B	protein_coding	293.871	1.34542	0.272255	4.94174	7.74267e-07	2.12184e-06
																	WFDC1	protein_coding	92.9136	-1.06649	0.215816	-4.94165	7.74636e-07	2.12243e-06
																	RAMP1	protein_coding	4604.85	1.08704	0.220011	4.94085	7.77822e-07	2.12987e-06
																	PRG4	protein_coding	7959.72	-1.3481	0.272887	-4.94015	7.80632e-07	2.1367e-06
																	RBP5	protein_coding	5300.89	-1.02852	0.208487	-4.93328	8.08605e-07	2.20972e-06
																	KCNJ4	protein_coding	171.775	1.52258	0.30881	4.93048	8.20277e-07	2.23893e-06
																	TTPA	protein_coding	2749.98	-1.06981	0.217192	-4.92564	8.40837e-07	2.29137e-06
																	RASD1	protein_coding	2601.74	-1.23416	0.251119	-4.91466	8.89375e-07	2.41929e-06
																	SLC10A1	protein_coding	8249.21	-1.52268	0.309913	-4.91325	8.95785e-07	2.43624e-06
																	ATF5	protein_coding	33252.4	-1.28644	0.262313	-4.90421	9.38017e-07	2.54653e-06
																	TMEM54	protein_coding	617.432	1.0862	0.221497	4.9039	9.39534e-07	2.55014e-06
																	SERPINA3	protein_coding	1100.41	-1.12253	0.229273	-4.89606	9.77775e-07	2.64813e-06
																	LGR5	protein_coding	494.619	2.09585	0.428144	4.89521	9.82027e-07	2.65912e-06
																	PAPLN	protein_coding	615.193	1.33949	0.273785	4.89249	9.95683e-07	2.69449e-06
																	PIK3C2G	protein_coding	473.686	-1.22677	0.250753	-4.89233	9.96503e-07	2.69617e-06
																	PRR5L	protein_coding	273.907	1.12268	0.229588	4.88997	1.00851e-06	2.72701e-06
																	CAMK2B	protein_coding	234.033	-1.60794	0.329113	-4.88567	1.03076e-06	2.78444e-06
																	NUGGC	protein_coding	827.494	-1.19096	0.243773	-4.88552	1.03155e-06	2.78602e-06
																	IHH	protein_coding	283.912	1.23491	0.252878	4.88343	1.04257e-06	2.81467e-06
																	TRPV4	protein_coding	377.513	-1.27571	0.262299	-4.86356	1.15292e-06	3.09725e-06
																	WDR72	protein_coding	1289.18	-1.30762	0.269153	-4.8583	1.18398e-06	3.1763e-06
																	OASL	protein_coding	1294.21	-1.10257	0.227215	-4.85255	1.21883e-06	3.26594e-06
																	HMGN5	protein_coding	250.502	-1.02094	0.21059	-4.848	1.24714e-06	3.33525e-06
																	ITPR3	protein_coding	534.225	1.3246	0.273331	4.84612	1.25897e-06	3.36556e-06
																	ST6GALNAC2	protein_coding	197.211	1.02747	0.212447	4.83636	1.32241e-06	3.52618e-06
																	ADRB2	protein_coding	366.141	-1.02898	0.212799	-4.83545	1.32846e-06	3.53954e-06
																	DDR1	protein_coding	1740.5	1.1747	0.242999	4.83417	1.33701e-06	3.55953e-06
																	S100A6	protein_coding	3932.92	1.1703	0.242792	4.82018	1.43427e-06	3.80878e-06
																	CLGN	protein_coding	561.891	1.34652	0.279598	4.81591	1.46533e-06	3.88447e-06
																	INHBA	protein_coding	636.09	-1.01881	0.211568	-4.81553	1.46807e-06	3.88946e-06
																	CYP3A43	protein_coding	224.941	-1.43627	0.29896	-4.80423	1.55351e-06	4.10782e-06
																	SLCO1B3	protein_coding	1300.23	-2.03336	0.424194	-4.79346	1.63931e-06	4.328e-06
																	SLC1A7	protein_coding	399.207	1.68315	0.351657	4.78634	1.69851e-06	4.47649e-06
																	PRODH2	protein_coding	4323.71	-1.04625	0.219104	-4.77514	1.79581e-06	4.71787e-06
																	DKK3	protein_coding	1349.88	1.16718	0.244569	4.77239	1.82053e-06	4.77407e-06
																	PYCARD	protein_coding	711.714	1.01578	0.21288	4.77159	1.82777e-06	4.79029e-06
																	MFAP4	protein_coding	928.449	-1.4946	0.313722	-4.76407	1.89727e-06	4.96195e-06
																	ARG2	protein_coding	188.625	1.24034	0.260504	4.76129	1.92358e-06	5.02402e-06
																	ZNF813	protein_coding	162.624	1.02862	0.217853	4.72164	2.33946e-06	6.05108e-06
																	QPCT	protein_coding	132.608	1.06736	0.226767	4.70685	2.5158e-06	6.47523e-06
																	SULT1A2	protein_coding	867.649	-1.02462	0.217853	-4.70324	2.56059e-06	6.58183e-06
																	ACSL6	protein_coding	640.603	1.32362	0.281544	4.70128	2.58536e-06	6.643e-06
																	FXYD2	protein_coding	973.516	2.01268	0.428442	4.69768	2.63137e-06	6.75358e-06
																	DCXR	protein_coding	34479.5	-1.03215	0.220192	-4.68749	2.76582e-06	7.07822e-06
																	SERPINE2	protein_coding	1124.79	1.1959	0.255599	4.67882	2.88529e-06	7.37057e-06
																	CYP8B1	protein_coding	18995.6	-1.51761	0.325374	-4.66421	3.09811e-06	7.8788e-06
																	CRISPLD2	protein_coding	904.679	-1.06217	0.227773	-4.66327	3.1122e-06	7.91167e-06
																	NEURL3	protein_coding	216.03	1.19166	0.255876	4.65718	3.20572e-06	8.13273e-06
																	EFCAB12	protein_coding	214.929	1.14853	0.247223	4.64574	3.38864e-06	8.57603e-06
																	ANGPTL1	protein_coding	351.792	-1.30984	0.282268	-4.64041	3.47718e-06	8.78218e-06
																	ZDBF2	protein_coding	125.924	-1.14301	0.246472	-4.63748	3.52683e-06	8.8977e-06
																	LAMB3	protein_coding	1314.62	1.08029	0.233178	4.63291	3.6056e-06	9.08296e-06
																	GBP7	protein_coding	1418.24	-1.25255	0.270646	-4.62799	3.69226e-06	9.28755e-06
																	MYH3	protein_coding	162.016	1.10058	0.237885	4.62652	3.71857e-06	9.34854e-06
																	UGT1A1	protein_coding	4125.28	-1.31992	0.28537	-4.62528	3.74101e-06	9.40323e-06
																	MGP	protein_coding	1829.7	1.0503	0.227375	4.61926	3.85117e-06	9.66586e-06
																	ITGA3	protein_coding	881.645	1.12816	0.244317	4.61759	3.88219e-06	9.73655e-06
																	MCHR1	protein_coding	198.723	1.22082	0.265042	4.60614	4.10214e-06	1.02618e-05
																	SLC28A1	protein_coding	2125.9	-1.25325	0.272578	-4.59777	4.27039e-06	1.06611e-05
																	SLC38A1	protein_coding	1705.83	1.02483	0.223528	4.58478	4.54472e-06	1.13087e-05
																	USH2A	protein_coding	510.726	-1.2436	0.2716	-4.57879	4.67679e-06	1.16331e-05
																	OTC	protein_coding	5256.12	-1.14863	0.252479	-4.54943	5.37923e-06	1.32978e-05
																	MLIP	protein_coding	778.665	-1.07953	0.237709	-4.5414	5.58811e-06	1.37817e-05
																	SULT2A1	protein_coding	27266	-1.13504	0.250014	-4.53992	5.62763e-06	1.38691e-05
																	POSTN	protein_coding	894.264	1.39077	0.306441	4.53844	5.66711e-06	1.39564e-05
																	LARGE2	protein_coding	323.416	1.22163	0.269665	4.53019	5.89312e-06	1.44967e-05
																	HMCN2	protein_coding	460.366	1.4015	0.309785	4.5241	6.06522e-06	1.49018e-05
																	ARG1	protein_coding	18560.2	-1.08669	0.241706	-4.49591	6.92727e-06	1.69161e-05
																	MOGAT3	protein_coding	1096.34	1.04185	0.231924	4.4922	7.04899e-06	1.72041e-05
																	CLRN3	protein_coding	631.455	-1.55063	0.345302	-4.49067	7.10007e-06	1.73163e-05
																	GSPT2	protein_coding	375.382	-1.10325	0.246716	-4.47175	7.75823e-06	1.88038e-05
																	DAO	protein_coding	2827.97	-1.04395	0.23417	-4.45809	8.26939e-06	2e-05
																	TMEM45A	protein_coding	1962.55	-1.1914	0.267471	-4.4543	8.41676e-06	2.03312e-05
																	RANBP17	protein_coding	126.702	1.15115	0.258552	4.45227	8.49675e-06	2.05026e-05
																	SSC5D	protein_coding	148.859	-1.07116	0.240948	-4.44562	8.7637e-06	2.11057e-05
																	SLC29A4	protein_coding	1124.53	1.39694	0.314784	4.43778	9.08906e-06	2.18506e-05
																	SH2D3A	protein_coding	198.897	1.00046	0.22545	4.43761	9.09633e-06	2.18642e-05
																	PPARGC1A	protein_coding	2986.42	-1.0829	0.244047	-4.43727	9.11086e-06	2.18953e-05
																	SYNGR1	protein_coding	619.84	1.07064	0.24141	4.43495	9.20938e-06	2.21204e-05
																	ANO1	protein_coding	3450.47	-1.12622	0.254159	-4.43116	9.37277e-06	2.24811e-05
																	ATAD3C	protein_coding	170.971	-1.2479	0.282218	-4.42177	9.78959e-06	2.34355e-05
																	S100A14	protein_coding	1267.2	1.39453	0.31678	4.40221	1.07153e-05	2.55458e-05
																	FOXQ1	protein_coding	293.508	1.52159	0.345812	4.40005	1.08225e-05	2.57814e-05
																	BSPRY	protein_coding	159.553	1.22359	0.278582	4.39222	1.12198e-05	2.66626e-05
																	RHOBTB1	protein_coding	1134.44	1.17153	0.266838	4.39042	1.1313e-05	2.68749e-05
																	ARHGEF16	protein_coding	695.674	1.02992	0.234903	4.38445	1.16277e-05	2.75646e-05
																	SLC39A5	protein_coding	5852.32	-1.15519	0.264194	-4.37248	1.22841e-05	2.90349e-05
																	SUSD4	protein_coding	741.498	1.41257	0.323467	4.36697	1.25984e-05	2.97521e-05
																	ME1	protein_coding	1205.95	1.00219	0.229589	4.36515	1.27035e-05	2.99691e-05
																	SLC13A5	protein_coding	14325	-1.12976	0.258949	-4.36286	1.28371e-05	3.02685e-05
																	LY96	protein_coding	380.645	1.05049	0.242282	4.33581	1.45223e-05	3.4024e-05
																	TACSTD2	protein_coding	296.806	-1.48462	0.342729	-4.33176	1.47921e-05	3.46385e-05
																	FETUB	protein_coding	5091.24	-1.2196	0.284681	-4.2841	1.83479e-05	4.23037e-05
																	PDE11A	protein_coding	320.661	-1.09728	0.256231	-4.2824	1.84892e-05	4.25997e-05
																	G6PC	protein_coding	27407.7	-1.05647	0.246785	-4.28094	1.86106e-05	4.28587e-05
																	CYP2E1	protein_coding	159260	-1.56353	0.365616	-4.27642	1.89927e-05	4.36944e-05
																	AMN	protein_coding	1923.21	-1.2586	0.295467	-4.25969	2.0471e-05	4.69212e-05
																	TMEM246	protein_coding	378.502	1.02883	0.24196	4.25208	2.11794e-05	4.84309e-05
																	AKR1C2	protein_coding	15050.2	1.01893	0.240227	4.24154	2.21986e-05	5.05918e-05
																	HRG	protein_coding	118143	-1.18548	0.279695	-4.23849	2.25032e-05	5.12345e-05
																	TAT	protein_coding	49620.1	-1.32699	0.3143	-4.22205	2.42092e-05	5.4853e-05
																	MRC1	protein_coding	1567.01	-1.09777	0.26137	-4.20005	2.66854e-05	6.01657e-05
																	CCL20	protein_coding	1734.2	1.33314	0.317447	4.19956	2.67432e-05	6.02838e-05
																	TFF3	protein_coding	360.417	1.24399	0.297206	4.18563	2.84373e-05	6.38913e-05
																	RASL10B	protein_coding	551.462	1.47217	0.354199	4.15632	3.23416e-05	7.21755e-05
																	PPP1R1A	protein_coding	3872.91	-1.14087	0.274573	-4.15508	3.25171e-05	7.25434e-05
																	BACE2	protein_coding	1533.05	1.19206	0.286977	4.15387	3.26905e-05	7.29065e-05
																	PLEK2	protein_coding	531.994	-1.1779	0.284963	-4.13352	3.57246e-05	7.92582e-05
																	CYP3A4	protein_coding	69134.2	-1.68977	0.409725	-4.12416	3.72087e-05	8.23097e-05
																	VNN3	protein_coding	828.223	-1.01782	0.247297	-4.11576	3.85898e-05	8.52125e-05
																	EPCAM	protein_coding	2009.91	1.76194	0.428253	4.11425	3.88448e-05	8.5748e-05
																	SPATA18	protein_coding	239.112	-1.12003	0.272299	-4.11322	3.90176e-05	8.61015e-05
																	CLDN4	protein_coding	1660.47	1.43854	0.350205	4.1077	3.99612e-05	8.80983e-05
																	SAMD12	protein_coding	131.232	-1.14042	0.277763	-4.10573	4.03039e-05	8.87533e-05
																	CPS1	protein_coding	80288.8	-1.18149	0.287891	-4.10394	4.06177e-05	8.94154e-05
																	GCGR	protein_coding	2068.8	-1.44855	0.354705	-4.08382	4.43012e-05	9.70227e-05
																	SLCO4C1	protein_coding	239.676	-1.49752	0.368589	-4.06285	4.84768e-05	0.000105612
																	LRCOL1	protein_coding	351.86	-1.38578	0.341426	-4.05881	4.93237e-05	0.000107315
																	SPINT1	protein_coding	1381.16	1.40912	0.349645	4.03015	5.57422e-05	0.000120454
																	PRELP	protein_coding	1029.86	-1.1042	0.275075	-4.01418	5.96535e-05	0.000128579
																	MXRA5	protein_coding	437.66	-1.01377	0.252842	-4.0095	6.08473e-05	0.000131008
																	WNT4	protein_coding	317.443	1.32797	0.332065	3.99913	6.35746e-05	0.000136621
																	BATF	protein_coding	222.36	1.04026	0.260942	3.98654	6.70446e-05	0.000143602
																	CDS1	protein_coding	242.214	1.20426	0.302605	3.97964	6.90206e-05	0.000147533
																	RASEF	protein_coding	399.866	1.12431	0.284885	3.94652	7.92945e-05	0.000168411
																	ADGRG5	protein_coding	307.012	1.14111	0.289294	3.94445	7.99819e-05	0.000169686
																	LOXL4	protein_coding	1274.6	1.1313	0.288735	3.91813	8.92397e-05	0.000187807
																	CYP2A6	protein_coding	40471.9	-1.49281	0.382436	-3.90343	9.4839e-05	0.000198946
																	CRYAB	protein_coding	632.869	1.05471	0.270237	3.9029	9.5047e-05	0.000199352
																	THRSP	protein_coding	3221.93	-1.55096	0.398449	-3.8925	9.92162e-05	0.000207585
[truncated: 31 more rows]

## Sheet: S2
Table S2. Hypergeometric testing and correlation analysis results of ceRNAs network.
lncRNAs	Genes	miRNAs	corPValue	hyperPValue
SNHG1	HMMR	hsa-miR-421	2.93371e-27	0.0429289
SNHG1	E2F8	hsa-miR-421	8.58865e-31	0.00784745
SNHG1	MSH2	hsa-miR-21-5p	1.54818e-24	0.0429289
SNHG1	CRYBG2	hsa-miR-21-5p	9.00723e-19	0.0429289
SNHG1	FANCE	hsa-miR-326,hsa-miR-330-5p	6.37741e-30	0.000392403
SNHG1	NMB	hsa-miR-421	1.9713e-25	0.0429289
SNHG1	NETO2	hsa-miR-21-5p	1.71971e-08	0.041029
SNHG1	LMNB2	hsa-miR-326,hsa-miR-330-5p	1.56875e-38	0.00230894
SNHG1	ANKRD13B	hsa-miR-326,hsa-miR-330-5p	3.34609e-20	0.041029
SNHG1	S100A10	hsa-miR-21-5p	5.98165e-05	0.0429289
PVT1	ANKRD52	hsa-miR-17-5p,hsa-miR-20a-5p,hsa-miR-93-5p,hsa-miR-106b-5p,hsa-miR-20b-5p	1.04891e-08	0.00704417
PVT1	ABCC5	hsa-miR-17-5p,hsa-miR-93-5p	1.97873e-13	0.0268763
PVT1	RNF24	hsa-miR-17-5p,hsa-miR-20a-5p,hsa-miR-93-5p,hsa-miR-20b-5p	3.03984e-09	0.000133481
PVT1	PLAG1	hsa-miR-17-5p,hsa-miR-20a-5p,hsa-miR-93-5p,hsa-miR-106b-5p,hsa-miR-20b-5p	0.000120269	0.000138113
KCNQ1OT1	ANKRD52	hsa-miR-214-3p,hsa-miR-326,hsa-miR-330-5p	2.38934e-13	0.0382755
KCNQ1OT1	CDC7	hsa-miR-335-5p	1.13552e-09	0.00814759
KCNQ1OT1	FANCE	hsa-miR-326,hsa-miR-330-5p	6.25071e-06	0.00661853
KCNQ1OT1	NDOR1	hsa-miR-214-3p	8.40638e-11	0.00661853
KCNQ1OT1	KLC2	hsa-miR-214-3p	8.95697e-05	0.000409319
KCNQ1OT1	LMNB2	hsa-miR-326,hsa-miR-330-5p	6.64665e-15	0.00191099
KCNQ1OT1	ANKRD13B	hsa-miR-326,hsa-miR-330-5p	4.41844e-06	0.00598274
KCNQ1OT1	RAP2A	hsa-miR-326,hsa-miR-330-5p	6.77642e-06	0.0208882
KCNQ1OT1	CDC25B	hsa-miR-214-3p	0.00176162	0.020801
KCNQ1OT1	ARL2	hsa-miR-214-3p	0.000207007	0.040952
KCNQ1OT1	MECOM	hsa-miR-214-3p,hsa-miR-338-3p	0.0343345	0.0153988

## Sheet: S3
Table S3: The results of KEGG analysis of DEmRNAs
ID	Description	GeneRatio	BgRatio	pvalue	p.adjust	qvalue	geneID	Count
hsa04110	Cell cycle	43/956	124/8111	1.60061e-11	3.44921e-09	2.69777e-09	CDC25C/CCNB2/CDC20/CCNB1/PTTG1/CDK1/BUB1/E2F1/PLK1/CDKN2A/TTK/PKMYT1/BUB1B/CDC6/CDC45/CCNA2/ORC1/E2F2/ORC6/CCNE1/CDKN2C/MCM2/MAD2L1/MCM6/MCM3/CDC7/SFN/CHEK1/MCM4/MCM7/MCM5/CCNE2/CDC25A/GADD45B/PCNA/RBL1/WEE1/CDKN2B/E2F5/CDC25B/ESPL1/GADD45G/MYC	43
hsa04610	Complement and coagulation cascades	34/956	85/8111	2.42454e-11	3.44921e-09	2.69777e-09	C1R/MASP1/F2RL3/PROS1/SERPINE1/CFI/C1S/VSIG4/KLKB1/C8A/F8/C6/VWF/SERPING1/C8B/PLG/FGB/SERPINF2/THBD/FGA/C5AR1/MBL2/F13A1/C9/FGG/SERPINA1/F9/F11/CPB2/C7/BDKRB2/C1QC/C1QB/CFHR3	34
hsa00071	Fatty acid degradation	23/956	43/8111	3.2036e-11	3.44921e-09	2.69777e-09	ACADS/ALDH2/ACADSB/ACAA1/ACAT1/ACAA2/ACSL1/CPT2/ECHS1/ACADM/GCDH/ALDH1B1/ACSL4/ADH1A/ADH6/ADH4/EHHADH/ADH1B/CPT1B/CPT1C/ADH1C/ACADL/ACSL6	23
hsa03320	PPAR signaling pathway	30/956	76/8111	5.36728e-10	4.33408e-08	3.38986e-08	ACAA1/LPL/ACSL1/PLIN2/CPT2/FABP5/ACADM/SCP2/FABP4/AQP7/ACSL4/PCK1/PCK2/EHHADH/ACOX2/PLIN1/SLC27A2/CPT1B/SLC27A5/APOA5/HMGCS2/CPT1C/APOA1/CYP7A1/APOC3/ACADL/ACSL6/CYP8B1/ME1/FABP1	30
hsa00280	Valine, leucine and isoleucine degradation	22/956	48/8111	3.94012e-09	2.54531e-07	1.9908e-07	ACADS/ALDH2/ACADSB/BCKDHB/ACAA1/IVD/DBT/ACAT1/ACAA2/ALDH6A1/HMGCL/ECHS1/ACADM/ABAT/ALDH1B1/BCAT1/AGXT2/EHHADH/OXCT1/IL4I1/AOX1/HMGCS2	22
hsa03030	DNA replication	18/956	36/8111	1.87851e-08	1.01126e-06	7.9095e-07	MCM2/RNASEH2A/RFC4/FEN1/MCM6/PRIM2/MCM3/POLD1/MCM4/POLA2/MCM7/MCM5/LIG1/POLE2/PCNA/DNA2/PRIM1/RFC3	18
hsa00250	Alanine, aspartate and glutamate metabolism	18/956	37/8111	3.25837e-08	1.50351e-06	1.17595e-06	CAD/ASPA/ASS1/ABAT/GOT2/AGXT2/ASNS/ALDH4A1/GLUL/GLUD1/FOLH1/GLS/IL4I1/GOT1/GLS2/ASRGL1/AGXT/CPS1	18
hsa01200	Carbon metabolism	34/956	115/8111	1.98753e-07	8.02464e-06	6.2764e-06	ACADS/G6PD/PSPH/ACAT1/CAT/ALDH6A1/ECHS1/SUCLG2/FBP1/TKT/PGP/PKM/IDNK/GOT2/ALDOA/PSAT1/SHMT1/HAO1/HAO2/HK3/GLUD1/PHGDH/HKDC1/RGN/OGDHL/ALDOB/ENO3/PFKP/GOT1/TKFC/AGXT/HK2/ME1/CPS1	34
hsa00380	Tryptophan metabolism	17/956	42/8111	2.03952e-06	7.3196e-05	5.72496e-05	AADAT/ALDH2/ACAT1/CAT/INMT/ECHS1/ALDH8A1/GCDH/ALDH1B1/HAAO/KMO/DHTKD1/EHHADH/CYP1A2/TDO2/IL4I1/AOX1	17
hsa00650	Butanoate metabolism	13/956	28/8111	5.33932e-06	0.00017246	0.000134888	ACADS/ACAT1/ACSM3/HMGCL/BDH2/ECHS1/ABAT/ACSM5/EHHADH/OXCT1/HMGCS2/ACSM2A/ACSM1	13
hsa01230	Biosynthesis of amino acids	23/956	75/8111	9.53494e-06	0.000279981	0.000218984	PSPH/MAT1A/TKT/PYCR1/ASS1/PKM/BCAT1/PYCR3/GOT2/ALDOA/PSAT1/SHMT1/ASNS/GLUL/PHGDH/ALDOB/ENO3/PFKP/GOT1/ARG2/OTC/ARG1/CPS1	23
hsa00220	Arginine biosynthesis	11/956	22/8111	1.18412e-05	0.000307026	0.000240138	ASS1/GOT2/GLUL/GLUD1/GLS/GOT1/GLS2/ARG2/OTC/ARG1/CPS1	11
hsa00620	Pyruvate metabolism	17/956	47/8111	1.23571e-05	0.000307026	0.000240138	ALDH2/ACYP1/ACAT1/ALDH1B1/PKM/GRHPR/ACACB/PCK1/ADH1A/ADH6/ADH4/LDHD/PCK2/ADH1B/ADH1C/ACOT12/ME1	17
hsa00010	Glycolysis / Gluconeogenesis	21/956	67/8111	1.59327e-05	0.00036759	0.000287507	ALDH2/ALDH3A1/PGM1/FBP1/ALDH1B1/PKM/PCK1/ADH1A/ADH6/ALDOA/ADH4/HK3/PCK2/ADH1B/HKDC1/ALDOB/ENO3/PFKP/HK2/ADH1C/G6PC	21
hsa00830	Retinol metabolism	21/956	68/8111	2.05335e-05	0.000442154	0.000345827	LRAT/UGT2B11/CYP2C8/CYP2B6/RDH5/ADH1A/ADH6/ADH4/RDH16/UGT2B7/CYP2C9/CYP1A2/ADH1B/HSD17B6/UGT2B10/AOX1/CYP2C18/ADH1C/UGT1A1/CYP3A4/CYP2A6	21
hsa00350	Tyrosine metabolism	14/956	36/8111	2.81676e-05	0.000568634	0.000444752	DBH/GSTZ1/ALDH3A1/FAH/ADH1A/GOT2/ADH6/ADH4/ADH1B/IL4I1/AOX1/GOT1/ADH1C/TAT	14
hsa00330	Arginine and proline metabolism	17/956	51/8111	4.20856e-05	0.000799627	0.000625421	ALDH2/P4HA2/PYCR1/CNDP1/ALDH1B1/HOGA1/PYCR3/GOT2/CKB/ALDH4A1/AGMAT/GATM/GOT1/PRODH2/ARG2/ARG1/DAO	17
hsa00051	Fructose and mannose metabolism	13/956	33/8111	4.64022e-05	0.000832662	0.000651259	AKR1B10/FBP1/PFKFB4/PFKFB2/ALDOA/HK3/HKDC1/SORD/ALDOB/PFKP/KHK/TKFC/HK2	13
hsa00982	Drug metabolism - cytochrome P450	21/956	72/8111	5.32407e-05	0.000864992	0.000676546	ALDH3A1/UGT2B11/CYP2C8/CYP2B6/ADH1A/ADH6/ADH4/UGT2B7/CYP2C9/GSTA4/CYP1A2/ADH1B/UGT2B10/AOX1/ADH1C/FMO3/UGT1A1/CYP2E1/CYP3A4/CYP2A6/GSTA2	21
hsa04512	ECM-receptor interaction	24/956	88/8111	5.35599e-05	0.000864992	0.000676546	THBS4/HMMR/SPP1/COL4A1/LAMA4/LAMC1/ITGA6/COL4A2/ITGA9/SDC4/ITGA2/LAMA3/VWF/THBS1/COL1A1/ITGB4/COL9A2/COL1A2/TNXB/NPNT/COL4A5/ITGA11/LAMB3/ITGA3	24
hsa01212	Fatty acid metabolism	18/956	57/8111	5.70397e-05	0.000877324	0.000686192	ACADS/ACADSB/ACAA1/ACAT1/ACAA2/ACSL1/CBR4/CPT2/ECHS1/ACADM/SCP2/ACSL4/EHHADH/CPT1B/CPT1C/ELOVL7/ACADL/ACSL6	18
hsa00410	beta-Alanine metabolism	12/956	30/8111	7.62955e-05	0.00112016	0.000876121	ACADS/ALDH2/ALDH3A1/MLYCD/ALDH6A1/ECHS1/ABAT/CNDP1/ALDH1B1/EHHADH/DPYD/DPYS	12
hsa05204	Chemical carcinogenesis - DNA adducts	20/956	69/8111	8.78812e-05	0.00123416	0.000965286	UGT2B11/NAT1/CYP2C8/NAT2/UGT2B7/CYP2C9/GSTA4/CYP1A2/SULT1A1/UGT2B10/CYP2C18/CYP3A43/SULT1A2/UGT1A1/SULT2A1/CYP2E1/AKR1C2/CYP3A4/CYP2A6/GSTA2	20
hsa01240	Biosynthesis of cofactors	35/956	156/8111	0.000108944	0.0014132	0.00110532	NQO1/PPOX/CAD/PANK1/FLAD1/ALDH2/MTHFD1L/MTHFD2L/UGT2B11/DHODH/MAT1A/GCH1/ALDH1B1/GPHN/NME1/PKM/UGP2/VKORC1/NADK2/HAAO/KMO/BCAT1/ALAS1/MTHFD1/PSAT1/SHMT1/UGT2B7/TDO2/ALPL/RGN/ASPDH/HSD17B6/UGT2B10/CMPK2/UGT1A1	35
hsa00260	Glycine, serine and threonine metabolism	14/956	40/8111	0.000109381	0.0014132	0.00110532	PSPH/SARDH/GRHPR/DMGDH/AGXT2/ALAS1/PSAT1/SHMT1/GATM/PHGDH/BHMT/AGXT/GNMT/DAO	14
hsa04218	Cellular senescence	34/956	156/8111	0.000245115	0.00304508	0.00238169	CCNB2/CCNB1/MYBL2/CDK1/FOXM1/E2F1/CDKN2A/MAP2K1/CCNA2/E2F2/CCNE1/CHEK1/LIN9/MAP2K3/ZFP36L1/FOXO1/CCNE2/CDC25A/GADD45B/IGFBP3/MAPK12/RBL1/SERPINE1/MAPK11/CDKN2B/E2F5/NFATC4/SQSTM1/GADD45G/MRAS/MYC/MAPK13/TRPV4/ITPR3	34
hsa00770	Pantothenate and CoA biosynthesis	9/956	21/8111	0.000331764	0.00384039	0.00300373	PANK1/ALDH2/ALDH1B1/BCAT1/DPYD/VNN2/DPYS/VNN1/VNN3	9
hsa03460	Fanconi anemia pathway	16/956	54/8111	0.000332913	0.00384039	0.00300373	UBE2T/EME1/FANCI/FANCD2/RAD51/BLM/FANCG/FAAP24/FANCE/RMI2/EME2/BRCA2/BRIP1/FANCA/FANCC/CENPX	16
hsa04979	Cholesterol metabolism	15/956	50/8111	0.000437639	0.00487439	0.00381246	CETP/LCAT/LDLR/LPL/LPA/SORT1/ANGPTL3/SOAT2/LIPG/APOA1/APOH/CYP7A1/APOC3/LIPC/APOA4	15
hsa00140	Steroid hormone biosynthesis	17/956	61/8111	0.000487768	0.00525163	0.00410752	AKR1C3/CYP17A1/UGT2B11/SRD5A1/UGT2B7/CYP1A2/SRD5A2/AKR1D1/HSD17B6/UGT2B10/HSD17B3/CYP7A1/UGT1A1/CYP2E1/AKR1C2/CYP3A4/SULT1E1	17
hsa00980	Metabolism of xenobiotics by cytochrome P450	20/956	78/8111	0.000534714	0.00557138	0.0043576	ALDH3A1/UGT2B11/CYP2B6/ADH1A/ADH6/ADH4/UGT2B7/CYP2C9/GSTA4/CYP1A2/ADH1B/UGT2B10/AKR7A3/ADH1C/UGT1A1/SULT2A1/CYP2E1/CYP3A4/CYP2A6/GSTA2	20
hsa04115	p53 signaling pathway	19/956	73/8111	0.000597837	0.00602276	0.00471065	CCNB2/CCNB1/CDK1/CDKN2A/GTSE1/RRM2/CCNE1/TP73/SFN/CHEK1/CCNE2/GADD45B/TP53I3/IGFBP3/STEAP3/SERPINE1/THBS1/GADD45G/IGF1	19
hsa05146	Amoebiasis	24/956	102/8111	0.000615328	0.00602276	0.00471065	COL4A1/LAMA4/LAMC1/SERPINB9/HSPB1/COL4A2/GNAL/GNA14/TLR4/LAMA3/C8A/PLCB1/C8B/CD14/CD1D/COL1A1/C9/CXCL2/COL1A2/PRKCB/COL4A5/ARG2/LAMB3/ARG1	24
hsa00310	Lysine degradation	17/956	63/8111	0.000732894	0.0069625	0.00544566	EZH2/EHMT2/KMT5C/AADAT/ALDH2/PLOD3/ACAT1/NSD2/SMYD3/ECHS1/GCDH/ALDH1B1/SMYD2/DHTKD1/EHHADH/MECOM/BBOX1	17
hsa05222	Small cell lung cancer	22/956	92/8111	0.000810871	0.00748318	0.00585291	E2F1/E2F2/CCNE1/COL4A1/LAMA4/TRAF2/CKS1B/CCNE2/LAMC1/GADD45B/ITGA6/COL4A2/TRAF5/CKS2/ITGA2/LAMA3/CDKN2B/GADD45G/MYC/COL4A5/LAMB3/ITGA3	22
hsa00640	Propanoate metabolism	11/956	34/8111	0.00126094	0.0113134	0.00884868	ACADS/BCKDHB/DBT/ACAT1/MLYCD/ALDH6A1/ECHS1/SUCLG2/ABAT/ACACB/EHHADH	11
hsa00561	Glycerolipid metabolism	16/956	61/8111	0.00144606	0.0126237	0.00987352	PLPP3/ALDH2/LPL/AKR1B10/GLA/ALDH1B1/LPIN2/MOGAT2/AGPAT4/PLPP2/LIPG/DGAT2/TKFC/LIPC/GPAT3/MOGAT3	16
hsa00630	Glyoxylate and dicarboxylate metabolism	10/956	30/8111	0.00161573	0.0137337	0.0107417	ACAT1/CAT/PGP/HOGA1/GRHPR/SHMT1/HAO1/HAO2/GLUL/AGXT	10
hsa00983	Drug metabolism - other enzymes	19/956	80/8111	0.00195635	0.0162026	0.0126727	RRM2/UCK2/TK1/UGT2B11/NAT1/NAT2/NME1/UGT2B7/GSTA4/DPYD/UGT2B10/CDA/XDH/DPYS/UGT1A1/CYP2E1/CYP3A4/CYP2A6/GSTA2	19
hsa00120	Primary bile acid biosynthesis	7/956	17/8111	0.00206375	0.0166648	0.0130342	SCP2/CYP39A1/ACOX2/AKR1D1/SLC27A5/CYP7A1/CYP8B1	7
hsa00340	Histidine metabolism	8/956	22/8111	0.00253325	0.0198952	0.0155609	ALDH2/ALDH3A1/ASPA/CNDP1/ALDH1B1/AMDHD1/UROC1/FTCD	8
hsa05133	Pertussis	18/956	76/8111	0.00262756	0.0198952	0.0155609	FOS/MYD88/IRAK1/C1R/JUN/MAPK12/IRF8/TLR4/CFL2/C1S/MAPK11/SERPING1/CD14/MAPK13/C1QC/C1QB/PYCARD/LY96	18
hsa04146	Peroxisome	19/956	82/8111	0.00264859	0.0198952	0.0155609	ACAA1/MLYCD/CAT/ACSL1/HMGCL/EPHX2/SCP2/ACSL4/PEX11G/HAO1/HAO2/PXMP2/EHHADH/ACOX2/SLC27A2/XDH/AGXT/ACSL6/DAO	19
hsa04976	Bile secretion	20/956	89/8111	0.0030407	0.0223215	0.0174586	ADCY6/LDLR/UGT2B11/SLC51B/UGT2B7/ABCC4/SLC22A1/CA2/SLC27A5/UGT2B10/SLCO1B1/SLC4A4/CYP7A1/NR0B2/SLC10A1/SLCO1B3/FXYD2/UGT1A1/SULT2A1/CYP3A4	20
hsa04978	Mineral absorption	15/956	60/8111	0.00334525	0.0239211	0.0187097	SLC26A6/SLC31A1/CLCN2/MT2A/SLC8A1/MT1F/MT1X/MT1E/HMOX1/SLC39A4/MT1G/TF/MT1M/FXYD2/MT1A	15
hsa00072	Synthesis and degradation of ketone bodies	5/956	10/8111	0.00340672	0.0239211	0.0187097	ACAT1/HMGCL/BDH2/OXCT1/HMGCS2	5
hsa04964	Proximal tubule bicarbonate reclamation	8/956	23/8111	0.00348903	0.0239778	0.018754	PCK1/PCK2/GLUD1/CA2/GLS/GLS2/SLC4A4/FXYD2	8
hsa00270	Cysteine and methionine metabolism	13/956	50/8111	0.00426455	0.0286968	0.022445	DNMT3A/DNMT3B/MAT1A/DNMT1/BCAT1/GOT2/AGXT2/PSAT1/PHGDH/IL4I1/GOT1/BHMT/TAT	13
hsa00030	Pentose phosphate pathway	9/956	30/8111	0.00606617	0.0399872	0.0312756	G6PD/PGM1/FBP1/TKT/IDNK/ALDOA/RGN/ALDOB/PFKP	9
hsa03440	Homologous recombination	11/956	41/8111	0.0064366	0.0415804	0.0325217	EME1/XRCC2/RAD54L/XRCC3/RAD51/BLM/RAD54B/POLD1/BRCA2/BARD1/BRIP1	11
hsa00500	Starch and sucrose metabolism	10/956	36/8111	0.00709335	0.0449246	0.0351374	AGL/PYGB/PGM1/UGP2/GYS2/HK3/HKDC1/HK2/G6PC/TREH	10
hsa00052	Galactose metabolism	9/956	31/8111	0.00767344	0.0476639	0.0372799	PGM1/AKR1B10/GLA/UGP2/HK3/HKDC1/PFKP/HK2/G6PC	9
hsa04114	Oocyte meiosis	25/956	129/8111	0.00793892	0.0483825	0.0378419	CDC25C/CCNB2/CDC20/CCNB1/PTTG1/CDK1/BUB1/PLK1/PKMYT1/AURKA/MAP2K1/SGO1/CCNE1/MAD2L1/CPEB3/ADCY6/CCNE2/MAPK12/MAPK11/ESPL1/MAPK13/IGF1/AR/CAMK2B/ITPR3	25
hsa04975	Fat digestion and absorption	11/956	43/8111	0.0094117	0.0562959	0.0440313	PLPP3/ACAT1/GOT2/MOGAT2/PLPP2/DGAT2/APOA1/MTTP/MOGAT3/FABP1/APOA4	11
hsa00360	Phenylalanine metabolism	6/956	17/8111	0.0103601	0.0597557	0.0467374	ALDH3A1/GOT2/GLYAT/IL4I1/GOT1/TAT	6
hsa00910	Nitrogen metabolism	6/956	17/8111	0.0103601	0.0597557	0.0467374	CA12/GLUL/GLUD1/CA2/CA5B/CPS1	6
hsa04010	MAPK signaling pathway	48/956	294/8111	0.0112465	0.06373	0.0498459	MAP2K1/DUSP9/STMN1/MAPT/FOS/MAPK8IP2/DUSP6/MYD88/EPHA2/EFNA4/IL1RAP/MAP2K3/RASGRF2/IRAK1/TRAF2/PDGFA/EFNA3/GADD45B/HSPB1/JUN/MAPK12/NR4A1/DUSP1/FLNC/MAPK11/DUSP10/NGFR/DUSP5/PLA2G4C/CD14/HGF/CDC25B/PDGFRB/TEK/CACNB3/MECOM/KITLG/GADD45G/MRAS/CACNA1C/ANGPT2/PGF/MYC/MAPK13/CSF1R/PRKCB/PDGFRA/IGF1	48
hsa00240	Pyrimidine metabolism	13/956	56/8111	0.0116715	0.0643988	0.0503689	RRM2/UCK2/TK1/CAD/DTYMK/TYMS/DHODH/NME1/NT5M/DPYD/CDA/DPYS/CMPK2	13
hsa04933	AGE-RAGE signaling pathway in diabetic complications	20/956	100/8111	0.0117632	0.0643988	0.0503689	EGR1/COL4A1/FOXO1/JUN/COL4A2/MAPK12/SERPINE1/PIM1/MAPK11/AGTR1/PLCB1/COL1A1/THBD/PLCD3/COL1A2/MAPK13/CCL2/PRKCB/COL4A5/SELE	20
hsa03430	Mismatch repair	7/956	23/8111	0.0138262	0.074431	0.0582155	EXO1/RFC4/MSH2/POLD1/LIG1/PCNA/RFC3	7
hsa00591	Linoleic acid metabolism	8/956	29/8111	0.0161135	0.0839849	0.0656881	CYP2C8/PLA2G6/PLA2G4C/CYP2C9/CYP1A2/CYP2J2/CYP2E1/CYP3A4	8
hsa04974	Protein digestion and absorption	20/956	103/8111	0.0161209	0.0839849	0.0656881	COL15A1/SLC38A2/COL4A1/COL7A1/COL4A2/SLC36A1/SLC8A1/COL8A1/SLC7A8/COL1A1/COL9A2/CPB2/COL1A2/COL21A1/COL5A3/SLC1A1/COL4A5/FXYD2/SLC3A1/PRSS3	20
hsa04151	PI3K-Akt signaling pathway	55/956	354/8111	0.0182436	0.0935345	0.0731572	THBS4/MAP2K1/CCNE1/MCL1/EPHA2/EFNA4/SPP1/GHR/COL4A1/LAMA4/CCNE2/PDGFA/EFNA3/LAMC1/ITGA6/IL3RA/COL4A2/ITGA9/PPP2R3B/NR4A1/PKN3/TLR4/ITGA2/LAMA3/VWF/NGFR/PKN1/PCK1/GYS2/THBS1/HGF/PDGFRB/PRKAA2/COL1A1/PCK2/TEK/CREB3L1/ITGB4/KITLG/COL9A2/SGK1/ANGPT2/PGF/MYC/COL1A2/CSF1R/TNXB/IL2RB/COL4A5/ITGA11/PDGFRA/IGF1/LAMB3/ITGA3/G6PC	55
hsa01522	Endocrine resistance	19/956	98/8111	0.0189899	0.0958397	0.0749602	E2F1/CDKN2A/MAP2K1/E2F2/CDKN2C/FOS/ADCY6/NOTCH3/NCOR1/JAG2/JUN/MAPK12/ESR1/MAPK11/DLL4/MMP9/SRC/MAPK13/IGF1	19
hsa05171	Coronavirus disease - COVID-19	38/956	232/8111	0.0213475	0.106081	0.08297	FOS/MYD88/IRAK1/C1R/JUN/IL6ST/MAPK12/MASP1/TLR4/C1S/MAPK11/C8A/C6/AGTR1/VWF/C8B/TMPRSS2/RPL22L1/FGB/TLR3/RPL8/FGA/C5AR1/MBL2/F13A1/C9/FGG/ACE/IKBKE/RPL36A/C7/MAPK13/SELP/CCL2/PRKCB/C1QC/OAS2/C1QB	38
hsa04914	Progesterone-mediated oocyte maturation	19/956	100/8111	0.0231625	0.111671	0.0873424	CDC25C/CCNB2/CCNB1/CDK1/BUB1/PLK1/PKMYT1/AURKA/MAP2K1/CCNA2/MAD2L1/CPEB3/ADCY6/CDC25A/MAPK12/MAPK11/CDC25B/MAPK13/IGF1	19
hsa00590	Arachidonic acid metabolism	13/956	61/8111	0.023366	0.111671	0.0873424	AKR1C3/CYP2C8/PLA2G6/CYP2B6/EPHX2/PLA2G4C/CYP2C9/CYP4F2/CYP2J2/GGT5/PTGIS/GPX8/CYP2E1	13
hsa04922	Glucagon signaling pathway	20/956	107/8111	0.0237893	0.111671	0.0873424	FOXO1/PYGB/FBP1/PKM/PLCB1/ACACB/PCK1/GYS2/PRKAA2/PCK2/CREB3L1/CPT1B/PFKP/SLC2A2/CPT1C/CAMK2B/ITPR3/PPARGC1A/G6PC/GCGR	20
hsa00670	One carbon pool by folate	6/956	20/8111	0.0238554	0.111671	0.0873424	MTHFD1L/TYMS/MTHFD2L/MTHFD1/SHMT1/FTCD	6
hsa05143	African trypanosomiasis	9/956	37/8111	0.0248849	0.114096	0.0892395	MYD88/LAMA4/PLCB1/HBB/APOL1/PRKCB/APOA1/HBA2/SELE	9
hsa00860	Porphyrin and chlorophyll metabolism	10/956	43/8111	0.02508	0.114096	0.0892395	PPOX/FXN/UGT2B11/BLVRA/CP/ALAS1/UGT2B7/HMOX1/UGT2B10/UGT1A1	10
hsa05142	Chagas disease	19/956	102/8111	0.0280011	0.125616	0.0982493	FOS/MYD88/IRAK1/JUN/MAPK12/GNAL/GNA14/TLR4/SERPINE1/MAPK11/PLCB1/CCL3/GNAO1/ACE/MAPK13/CCL2/BDKRB2/C1QC/C1QB	19
hsa05144	Malaria	11/956	50/8111	0.0285205	0.126194	0.0987012	THBS4/MYD88/TLR4/HBB/CD81/THBS1/HGF/SELP/CCL2/HBA2/SELE	11
hsa04917	Prolactin signaling pathway	14/956	70/8111	0.0317928	0.135325	0.105844	MAP2K1/SOCS7/FOS/SOCS6/CYP17A1/SOCS2/SOCS3/MAPK12/ESR1/MAPK11/CISH/SRC/MAPK13/SLC2A2	14
hsa05230	Central carbon metabolism in cancer	14/956	70/8111	0.0317928	0.135325	0.105844	MAP2K1/G6PD/PKM/PDGFRB/SLC16A3/HK3/HKDC1/GLS/MYC/PFKP/SLC2A2/GLS2/PDGFRA/HK2	14
hsa04068	FoxO signaling pathway	23/956	131/8111	0.0318413	0.135325	0.105844	CCNB2/CCNB1/PLK1/MAP2K1/PLK4/FOXO1/PLK3/GADD45B/CAT/MAPK12/MAPK11/FBXO32/CDKN2B/PCK1/PRKAA2/HOMER3/PCK2/GABARAPL1/GADD45G/SGK1/MAPK13/IGF1/G6PC	23
hsa05215	Prostate cancer	18/956	97/8111	0.0329842	0.138362	0.108219	E2F1/MAP2K1/E2F2/CCNE1/LEF1/FOXO1/CCNE2/PDGFA/NKX3-1/TMPRSS2/PDGFRB/MMP9/CREB3L1/SRD5A2/PDGFRA/IGF1/AR/SPINT1	18
hsa04750	Inflammatory mediator regulation of TRP channels	18/956	98/8111	0.036133	0.149627	0.11703	ADCY6/IL1RAP/MAP2K3/MAPK12/PLA2G6/MAPK11/PLCB1/PLA2G4C/SRC/CYP2J2/MAPK13/TRPM8/PRKCB/BDKRB2/IGF1/CAMK2B/TRPV4/ITPR3	18
hsa05161	Hepatitis B	27/956	162/8111	0.0387948	0.158617	0.124061	BIRC5/E2F1/MAP2K1/CCNA2/E2F2/CCNE1/FOS/MYD88/MAP2K3/IRAK1/EGR2/CCNE2/JUN/MAPK12/PCNA/TLR4/MAPK11/TLR3/MMP9/CREB3L1/NFATC4/IKBKE/SRC/MYC/MAPK13/PRKCB/SLC10A1	27
hsa00040	Pentose and glucuronate interconversions	8/956	34/8111	0.0402578	0.162541	0.12713	UGT2B11/AKR1B10/UGP2/UGT2B7/SORD/UGT2B10/DCXR/UGT1A1	8
hsa04216	Ferroptosis	9/956	41/8111	0.0458305	0.179149	0.140119	SLC7A11/SLC39A14/ACSL1/STEAP3/ACSL4/CP/HMOX1/TF/ACSL6	9
hsa05219	Bladder cancer	9/956	41/8111	0.0458305	0.179149	0.140119	E2F1/CDKN2A/MAP2K1/E2F2/DAPK2/THBS1/MMP9/SRC/MYC	9
hsa04510	Focal adhesion	32/956	201/8111	0.0460351	0.179149	0.140119	THBS4/MAP2K1/SPP1/COL4A1/LAMA4/PDGFA/LAMC1/ITGA6/JUN/COL4A2/ITGA9/FLNC/ITGA2/LAMA3/VWF/THBS1/HGF/PDGFRB/COL1A1/ITGB4/SRC/COL9A2/PGF/COL1A2/TNXB/PRKCB/COL4A5/ITGA11/PDGFRA/IGF1/LAMB3/ITGA3	32

## Sheet: S4
Table S4: The results of GO analysis of DEmRNAs.
BP										CC										MF
ID	Description	GeneRatio	BgRatio	pvalue	p.adjust	qvalue	geneID	Count		ID	Description	GeneRatio	BgRatio	pvalue	p.adjust	qvalue	geneID	Count		ID	Description	GeneRatio	BgRatio	pvalue	p.adjust	qvalue	geneID	Count
GO:0044282	small molecule catabolic process	116/1830	445/18670	1.65482e-23	9.919e-20	7.7376e-20	HMMR/AADAT/ACADS/ETFDH/LYVE1/NUDT1/FOXK1/AKR1C3/ALDH2/GSTZ1/ACADSB/BCKDHB/ACAA1/MMAA/PGM1/IVD/DBT/ACAT1/ACAA2/MLYCD/IDUA/ALDH6A1/MAT1A/AKR1B10/HMGCL/BDH2/CPT2/CYP4A11/ECHS1/ACAD11/ALDH8A1/SARDH/ACADM/SCP2/ASPA/CEMIP/ABAT/GCDH/ALDH1B1/PKM/CYP39A1/IDNK/PFKFB2/PON3/HOGA1/ACACB/FAH/QDPR/HAAO/KMO/BCAT1/PCK1/PPM1K/ENTPD2/GOT2/AGXT2/ALDOA/NT5M/ADH4/LDHD/APOBEC3B/LPIN2/SHMT1/HAO1/ALDH4A1/HAO2/GLUL/HK3/PC…	116		GO:0062023	collagen-containing extracellular matrix	108/1892	406/19717	2.10421e-23	1.33617e-20	1.14292e-20	THBS4/GPC3/COL15A1/CDH13/MDK/ECM1/ANGPTL6/CFP/CTHRC1/CSPG4/EDIL3/CXCL12/LOXL2/COL4A1/LAMA4/COL7A1/PLOD3/LAMC1/SERPINB9/ITGA6/COL4A2/SPARCL1/SERPINE1/MMRN1/LAMA3/ANXA2/ADAMTS1/ORM1/VWF/PKM/SERPING1/ZP3/S100A10/SERPINB8/PLG/KAZALD1/HPX/MFGE8/SERPINH1/DCN/NTN4/THBS1/ENTPD2/COL8A1/ORM2/FGB/AZGP1/FGL2/SRPX/COL1A1/SERPINF2/MMP9/SCARA3/FGA/MBL2/F13A1/FGG/SERPINA1/F9/VCAN/SEMA7A/P3H2/COL9A2/CCDC80/FCN1/M…	108		GO:0050662	coenzyme binding	80/1838	291/17696	1.35638e-16	1.43505e-13	1.20932e-13	DBH/AADAT/PPOX/ACADS/ETFDH/G6PD/ACBD6/PANK1/ALDH2/ACADSB/NDOR1/PYGB/PLOD3/IVD/DBT/TP53I3/P4HA2/ACAT1/DHODH/CAT/PLPBP/ALDH6A1/DUOX1/ATAT1/CBR4/HMGCL/BDH2/ACAD11/ALB/ACADM/SCP2/ABAT/GCH1/SQLE/GCDH/ALDH1B1/GPHN/GRHPR/SRD5A1/TXNRD1/ACACB/QDPR/KMO/GOT2/AGXT2/ADH4/DHTKD1/LDHD/ALAS1/SHMT1/HAO1/HAO2/GLUD1/PHGDH/IYD/DPYD/GPD1/ACOX2/AIFM3/P3H2/MICAL1/STEAP4/ASPDH/SORD/OGDHL/AOX1/GOT1/SOAT2/XDH/AGXT/GNMT/EG…	80
GO:0016054	organic acid catabolic process	85/1830	275/18670	9.69153e-23	1.93637e-19	1.51052e-19	HMMR/AADAT/ACADS/ETFDH/LYVE1/GSTZ1/ACADSB/BCKDHB/ACAA1/MMAA/IVD/DBT/ACAT1/ACAA2/MLYCD/IDUA/ALDH6A1/MAT1A/HMGCL/BDH2/CPT2/CYP4A11/ECHS1/ACAD11/ALDH8A1/SARDH/ACADM/SCP2/ASPA/CEMIP/ABAT/GCDH/CYP39A1/IDNK/PON3/HOGA1/ACACB/FAH/QDPR/HAAO/KMO/BCAT1/PCK1/PPM1K/GOT2/AGXT2/LDHD/LPIN2/SHMT1/HAO1/ALDH4A1/HAO2/GLUL/PCK2/EHHADH/GLUD1/AMDHD1/RIDA/TDO2/ACOX2/UROC1/CYP4F2/SLC27A2/GLS/CPT1B/AKR1D1/FTCD/SORD/IL4I1/…	85		GO:0000775	chromosome, centromeric region	54/1892	193/19717	2.55003e-13	8.09633e-11	6.92533e-11	CENPF/NUF2/SKA1/BIRC5/HJURP/NEK2/CDCA5/NCAPG/KIF2C/SPC24/CCNB1/NDC80/BUB1/CENPA/SKA3/PLK1/TTK/CDCA8/AURKB/CDT1/BUB1B/SPC25/CENPM/AURKA/CENPE/CENPL/CENPI/KIF18A/SGO1/SPDL1/ZWINT/DSCC1/CENPW/SGO2/CENPK/MAD2L1/CENPH/MTBP/KMT5C/HELLS/CENPU/OIP5/KNTC1/DSN1/ZNF330/CENPO/NCAPD2/DNMT3A/CENPP/INCENP/DNMT1/SPAG5/ESCO2/CENPX	54		GO:0005201	extracellular matrix structural constituent	45/1838	163/17696	5.27668e-10	1.8491e-07	1.55824e-07	COL15A1/ECM1/CTHRC1/CD4/EDIL3/COL4A1/LAMA4/COL7A1/LAMC1/COL4A2/MMRN1/LAMA3/VWF/ZP3/MFGE8/DCN/THBS1/COL8A1/FGB/FGL2/SRPX/COL1A1/FGA/FGG/VCAN/COL9A2/COL1A2/COL21A1/TNXB/NPNT/FBLN1/COL5A3/BGN/LTBP2/DPT/COL4A5/PRG4/MFAP4/LAMB3/MGP/POSTN/HMCN2/PRELP/MXRA5/CHI3L1	45
GO:0046395	carboxylic acid catabolic process	85/1830	275/18670	9.69153e-23	1.93637e-19	1.51052e-19	HMMR/AADAT/ACADS/ETFDH/LYVE1/GSTZ1/ACADSB/BCKDHB/ACAA1/MMAA/IVD/DBT/ACAT1/ACAA2/MLYCD/IDUA/ALDH6A1/MAT1A/HMGCL/BDH2/CPT2/CYP4A11/ECHS1/ACAD11/ALDH8A1/SARDH/ACADM/SCP2/ASPA/CEMIP/ABAT/GCDH/CYP39A1/IDNK/PON3/HOGA1/ACACB/FAH/QDPR/HAAO/KMO/BCAT1/PCK1/PPM1K/GOT2/AGXT2/LDHD/LPIN2/SHMT1/HAO1/ALDH4A1/HAO2/GLUL/PCK2/EHHADH/GLUD1/AMDHD1/RIDA/TDO2/ACOX2/UROC1/CYP4F2/SLC27A2/GLS/CPT1B/AKR1D1/FTCD/SORD/IL4I1/…	85		GO:0000779	condensed chromosome, centromeric region	39/1892	118/19717	1.79738e-12	3.80446e-10	3.25421e-10	CENPF/NUF2/SKA1/BIRC5/HJURP/NEK2/NCAPG/KIF2C/SPC24/CCNB1/NDC80/BUB1/CENPA/SKA3/PLK1/AURKB/CDT1/BUB1B/SPC25/CENPM/AURKA/CENPE/SGO1/SPDL1/ZWINT/CENPW/SGO2/CENPK/MAD2L1/CENPH/KMT5C/CENPU/KNTC1/DSN1/CENPO/NCAPD2/INCENP/SPAG5/CENPX	39		GO:0031406	carboxylic acid binding	50/1838	193/17696	6.75292e-10	1.8491e-07	1.55824e-07	HMMR/LRAT/DBH/CAD/LYVE1/PLOD3/TYMS/DBT/P4HA2/HMGCL/ALB/FABP5/SCP2/CEMIP/STARD5/ASS1/GRHPR/FABP4/ACACB/PCK1/STAB1/GOT2/SHMT1/GLUL/GLUD1/RIDA/TDO2/ACOX2/PRR7/VCAN/HAPLN3/P3H2/FTCD/FCN1/SELP/GOT1/SLC1A3/SLC1A1/DPYS/S100A8/AGXT/GNMT/EGLN3/UGT1A1/OTC/AKR1C2/TAT/CPS1/FABP1/SELE	50
GO:0048285	organelle fission	113/1830	449/18670	1.36046e-21	2.03866e-18	1.59031e-18	CDC25C/CENPF/NUF2/KIFC1/BIRC5/KIF4A/NEK2/CDCA5/CDC20/NCAPG/ASPM/KIF2C/TOP2A/PRC1/KIF18B/UBE2C/CCNB1/PTTG1/MYBL2/NDC80/BUB1/DLGAP5/PLK1/TTK/CDCA8/ANLN/PKMYT1/AURKB/TRIP13/CDT1/MKI67/BUB1B/RACGAP1/EME1/CDC6/AURKA/CENPE/KIF23/NCAPH/KIF14/MND1/MSTO1/KIF18A/SGO1/SPDL1/ZWINT/RAD54L/DSCC1/SGO2/NUSAP1/CCNE1/CENPK/MAPT/XRCC3/FANCD2/MAD2L1/KIF11/TACC3/RAD51/MTBP/RAD54B/MSH5/UBE2S/NSMCE2/CUL7/MYO19/KNTC1/TP…	113		GO:0072562	blood microparticle	44/1892	147/19717	3.33403e-12	5.29278e-10	4.52727e-10	FCN3/C1R/PROS1/ALB/ACTG2/C1S/CD5L/C8A/ORM1/SERPING1/PLG/HPX/HBB/GC/AFM/CP/HP/ORM2/FGB/CIB2/APOL1/BCHE/SERPINF2/FGA/F13A1/C9/FGG/AMBP/ITIH1/PON1/C1QC/CPN2/JCHAIN/A1BG/APOA1/TF/C1QB/CFHR3/HBA2/APCS/SERPINA3/HRG/ACSM1/APOA4	44		GO:0043177	organic acid binding	52/1838	205/17696	6.99093e-10	1.8491e-07	1.55824e-07	HMMR/LRAT/DBH/CAD/LYVE1/PLOD3/TYMS/DBT/P4HA2/HMGCL/ALB/FABP5/SCP2/CEMIP/STARD5/ASS1/GRHPR/FABP4/HBB/ACACB/PCK1/STAB1/GOT2/SHMT1/GLUL/GLUD1/RIDA/TDO2/ACOX2/PRR7/VCAN/HAPLN3/P3H2/FTCD/FCN1/SELP/GOT1/SLC1A3/SLC1A1/DPYS/S100A8/AGXT/GNMT/EGLN3/HBA2/UGT1A1/OTC/AKR1C2/TAT/CPS1/FABP1/SELE	52
GO:0000280	nuclear division	104/1830	407/18670	1.74188e-20	2.08817e-17	1.62893e-17	CDC25C/CENPF/NUF2/KIFC1/BIRC5/KIF4A/NEK2/CDCA5/CDC20/NCAPG/ASPM/KIF2C/TOP2A/PRC1/KIF18B/UBE2C/CCNB1/PTTG1/MYBL2/NDC80/BUB1/DLGAP5/PLK1/TTK/CDCA8/ANLN/PKMYT1/AURKB/TRIP13/CDT1/MKI67/BUB1B/RACGAP1/EME1/CDC6/AURKA/CENPE/KIF23/NCAPH/KIF14/MND1/MSTO1/KIF18A/SGO1/SPDL1/ZWINT/RAD54L/DSCC1/SGO2/NUSAP1/CCNE1/CENPK/XRCC3/FANCD2/MAD2L1/KIF11/TACC3/RAD51/MTBP/RAD54B/MSH5/UBE2S/NSMCE2/CUL7/KNTC1/TPX2/DSN1/CHE…	104		GO:0098687	chromosomal region	76/1892	347/19717	4.59306e-12	5.83318e-10	4.98951e-10	CENPF/NUF2/SKA1/BIRC5/HJURP/NEK2/CDCA5/NCAPG/KIF2C/SPC24/CCNB1/NDC80/CDK1/BUB1/CENPA/SKA3/PLK1/TTK/CDCA8/AURKB/CDT1/BUB1B/EZH2/SPC25/CENPM/AURKA/CENPE/CENPL/CENPI/KIF18A/SGO1/ORC1/SPDL1/RECQL4/ZWINT/DSCC1/CENPW/SGO2/CENPK/PIF1/MCM2/XRCC3/MAD2L1/CENPH/RAD51/FEN1/MTBP/KMT5C/HELLS/CENPU/MSH2/MCM6/BLM/MCM3/OIP5/NSMCE2/KNTC1/DSN1/POLD1/CHEK1/MCM4/ZNF330/MCM7/MCM5/CENPO/NCAPD2/DNMT3A/CENPP/PCNA/INCENP/…	76		GO:0003688	DNA replication origin binding	14/1838	24/17696	1.1616e-08	2.45795e-06	2.07132e-06	CDC6/CDC45/ORC1/ORC6/MCM10/MCM2/MCM6/MCM3/MCM4/MCM7/MCM5/MCM8/MCMDC2/DDX11	14
GO:0046394	carboxylic acid biosynthetic process	90/1830	355/18670	1.19097e-17	1.18978e-14	9.28122e-15	CSPG4/CAD/ERLIN1/OSBPL3/ABCC5/SLC35D1/AKR1C3/ACLY/MTHFD1L/LPL/PLOD3/MTHFD2L/PSPH/MLYCD/ACSM3/CYP2C8/CBR4/ALDH8A1/EPHX2/FABP5/SCP2/ASPA/CEMIP/PYCR1/ASS1/ABAT/GCH1/SMPD3/DSE/PKM/CYP39A1/HOGA1/UGP2/ACACB/DCN/HAAO/KMO/BCAT1/PYCR3/GOT2/AGXT2/ACSM5/PRKAA2/MTHFD1/PSAT1/SHMT1/ASNS/GLUL/CYP2C9/GLUD1/CYP1A2/GATM/PHGDH/DPYD/AVPR1A/ACOX2/FOLH1/VCAN/SLC27A2/GLS/AKR1D1/RGN/SLC27A5/GGT5/APOA5/ASPG/GOT1/SLC1A3/B…	90		GO:0000793	condensed chromosome	55/1892	223/19717	3.68442e-11	3.89934e-09	3.33537e-09	CENPF/NUF2/SKA1/BIRC5/HJURP/NEK2/CDCA5/NCAPG/KIF2C/SPC24/TOP2A/CCNB1/NDC80/BUB1/CENPA/SKA3/PLK1/AURKB/CDT1/MKI67/BUB1B/SPC25/CENPM/AURKA/CENPE/NCAPH/SGO1/SPDL1/ZWINT/CENPW/SGO2/CENPK/FANCD2/MAD2L1/CENPH/RAD51/KMT5C/CENPU/BLM/NSMCE2/KNTC1/DSN1/CHEK1/CENPO/NCAPD2/TUBG1/HMGB2/L3MBTL1/INCENP/NCAPG2/P3H4/SPAG5/BRCA2/SMC4/CENPX	55		GO:0005496	steroid binding	29/1838	95/17696	5.55108e-08	8.42732e-06	7.10172e-06	CETP/ERLIN1/OSBPL3/APOF/GRAMD1A/OSBP2/SCP2/STARD5/GRAMD1C/ESR1/SYP/NR3C2/PAQR6/GC/CD81/AKR1D1/SHBG/PAQR5/APOA5/PAQR8/SOAT2/APOA1/APOC3/AR/UGT1A1/CYP3A4/GRAMD1B/SULT1E1/APOA4	29
GO:0016053	organic acid biosynthetic process	90/1830	356/18670	1.4449e-17	1.23725e-14	9.6515e-15	CSPG4/CAD/ERLIN1/OSBPL3/ABCC5/SLC35D1/AKR1C3/ACLY/MTHFD1L/LPL/PLOD3/MTHFD2L/PSPH/MLYCD/ACSM3/CYP2C8/CBR4/ALDH8A1/EPHX2/FABP5/SCP2/ASPA/CEMIP/PYCR1/ASS1/ABAT/GCH1/SMPD3/DSE/PKM/CYP39A1/HOGA1/UGP2/ACACB/DCN/HAAO/KMO/BCAT1/PYCR3/GOT2/AGXT2/ACSM5/PRKAA2/MTHFD1/PSAT1/SHMT1/ASNS/GLUL/CYP2C9/GLUD1/CYP1A2/GATM/PHGDH/DPYD/AVPR1A/ACOX2/FOLH1/VCAN/SLC27A2/GLS/AKR1D1/RGN/SLC27A5/GGT5/APOA5/ASPG/GOT1/SLC1A3/B…	90		GO:0005819	spindle	73/1892	347/19717	8.83384e-11	7.02488e-09	6.00885e-09	CENPF/SKA1/KIFC1/BIRC5/KIF4A/NEK2/CDC20/ASPM/PRC1/KIF18B/CCNB1/KIF20A/CDK1/DLGAP5/SKA3/PLK1/TTK/CDCA8/AURKB/BUB1B/RACGAP1/CDC6/AURKA/CENPE/KIF23/CKAP2L/KIF14/KIF18A/SGO1/KIF15/SHCBP1/SPDL1/WDR62/FAM83D/NUSAP1/ECT2/KAT2A/MAD2L1/KIF11/TACC3/CDC7/TMEM201/KNTC1/TPX2/DSN1/RAB11FIP4/HAUS5/NCOR1/PLK3/GPSM2/YEATS2/FBF1/SNCG/TUBG1/HSPB1/SAC3D1/INCENP/ATAT1/RMDN2/CKAP2/PSRC1/SPAG5/POC1A/DDX11/CCSAP/BORA/CD…	73		GO:0016614	oxidoreductase activity, acting on CH-OH group of donors	35/1838	128/17696	5.57573e-08	8.42732e-06	7.10172e-06	G6PD/ZADH2/AKR1C3/ALDH3A1/AKR1B10/CBR4/BDH2/CYP4A22/GRHPR/VKORC1/RDH5/ADH1A/ADH6/ADH4/LDHD/RDH16/HAO1/ABCC4/HAO2/EHHADH/ADH1B/PHGDH/GPD1/SRD5A2/AKR1D1/SORD/HSD17B6/AKR7A3/HSD17B3/ADH1C/DCXR/ME1/AKR1C2/DHRS2/HPGD	35
GO:0140014	mitotic nuclear division	74/1830	264/18670	2.68726e-17	2.01343e-14	1.57063e-14	CDC25C/CENPF/NUF2/KIFC1/BIRC5/KIF4A/NEK2/CDCA5/CDC20/NCAPG/KIF2C/PRC1/KIF18B/UBE2C/CCNB1/PTTG1/MYBL2/NDC80/BUB1/DLGAP5/PLK1/TTK/CDCA8/ANLN/PKMYT1/AURKB/TRIP13/CDT1/MKI67/BUB1B/RACGAP1/CDC6/AURKA/CENPE/KIF23/NCAPH/KIF14/MSTO1/KIF18A/SGO1/SPDL1/ZWINT/DSCC1/NUSAP1/CENPK/XRCC3/MAD2L1/KIF11/TACC3/MTBP/UBE2S/NSMCE2/CUL7/KNTC1/TPX2/DSN1/CHEK1/NCAPD2/TUBG1/L3MBTL1/INCENP/DUSP1/PSRC1/SPAG5/SMPD3/CCSAP/BOR…	74		GO:0000777	condensed chromosome kinetochore	34/1892	105/19717	8.85024e-11	7.02488e-09	6.00885e-09	CENPF/NUF2/SKA1/BIRC5/HJURP/NEK2/KIF2C/SPC24/CCNB1/NDC80/BUB1/CENPA/SKA3/PLK1/CDT1/BUB1B/SPC25/CENPM/CENPE/SGO1/SPDL1/ZWINT/CENPW/SGO2/CENPK/MAD2L1/CENPH/CENPU/KNTC1/DSN1/CENPO/INCENP/SPAG5/CENPX	34		GO:0017116	single-stranded DNA helicase activity	12/1838	20/17696	8.6426e-08	1.14298e-05	9.63195e-06	DSCC1/POLQ/PIF1/MCM2/RFC4/RAD51/MCM6/CHTF18/MCM7/MCM5/DNA2/RFC3	12
GO:1901605	alpha-amino acid metabolic process	63/1830	204/18670	3.59655e-17	2.3953e-14	1.86852e-14	SLC7A11/AADAT/CAD/GSTZ1/PLOD3/IVD/MTHFD2L/PSPH/ACAT1/MSRA/ALDH6A1/MAT1A/HMGCL/ALDH8A1/SARDH/ASPA/PYCR1/ASS1/GLYATL1/GCDH/HOGA1/PEMT/FAH/QDPR/HAAO/KMO/BCAT1/PYCR3/GOT2/AGXT2/MTHFD1/PSAT1/SHMT1/ASNS/ALDH4A1/GLUL/GLUD1/AGMAT/AMDHD1/RIDA/PHGDH/TDO2/IYD/UROC1/GLS/FTCD/GLYAT/IL4I1/GOT1/SLC1A3/GLS2/ASRGL1/BHMT/AGXT/ART4/GNMT/PRODH2/ARG2/OTC/ARG1/DAO/TAT/CPS1	63		GO:0034358	plasma lipoprotein particle	19/1892	37/19717	1.3568e-10	8.61568e-09	7.36957e-09	CETP/LCAT/LDLR/LPL/APOF/LPA/SORL1/SAA4/APOL1/APOA5/PON1/APOA1/APOH/SAA2/VLDLR/APOC3/LIPC/SAA1/APOA4	19		GO:0016616	oxidoreductase activity, acting on the CH-OH group of donors, NAD or NADP as acceptor	32/1838	119/17696	3.09665e-07	3.64028e-05	3.06768e-05	G6PD/ZADH2/AKR1C3/ALDH3A1/AKR1B10/CBR4/BDH2/CYP4A22/GRHPR/RDH5/ADH1A/ADH6/ADH4/LDHD/RDH16/ABCC4/EHHADH/ADH1B/PHGDH/GPD1/SRD5A2/AKR1D1/SORD/HSD17B6/AKR7A3/HSD17B3/ADH1C/DCXR/ME1/AKR1C2/DHRS2/HPGD	32
GO:0006261	DNA-dependent DNA replication	52/1830	151/18670	1.22503e-16	7.3428e-14	5.72796e-14	CDT1/EME1/CDC6/TICRR/CDC45/E2F8/ORC1/GMNN/RECQL4/DSCC1/GINS1/POLQ/ORC6/TONSL/MCM10/CCNE1/MCM2/RFC4/RAD51/FEN1/DBF4B/MCM6/BLM/CHTF18/WDHD1/PRIM2/MCM3/CDC7/POLD1/MCM4/POLA2/ATAD5/MCM7/MCM5/CCNE2/LIG1/GINS2/POLE2/HMGA1/GINS3/EME2/PCNA/DNA2/PRIM1/GINS4/BRCA2/RFC3/MMS22L/MCMDC2/DDX11/CENPX/NUGGC	52		GO:1990777	lipoprotein particle	19/1892	37/19717	1.3568e-10	8.61568e-09	7.36957e-09	CETP/LCAT/LDLR/LPL/APOF/LPA/SORL1/SAA4/APOL1/APOA5/PON1/APOA1/APOH/SAA2/VLDLR/APOC3/LIPC/SAA1/APOA4	19		GO:0004497	monooxygenase activity	28/1838	99/17696	5.46238e-07	5.7792e-05	4.87015e-05	DBH/AKR1C3/CYP17A1/CYP2C8/CYP4V2/CYP4A11/CYP2B6/CYP4A22/SQLE/CYP39A1/KMO/FAXDC2/CYP2C9/CYP1A2/CYP4F2/CYP2J2/AKR1D1/MICAL1/PTGIS/CYP2C18/CYP7A1/FMO3/CYP3A43/CYP8B1/CYP2E1/AKR1C2/CYP3A4/CYP2A6	28
GO:0006260	DNA replication	74/1830	273/18670	2.00661e-16	1.09342e-13	8.52953e-14	EXO1/CDK1/DTL/CDT1/RRM2/EME1/CDC6/TICRR/CDC45/CCNA2/E2F8/ORC1/GMNN/RECQL4/DSCC1/GINS1/POLQ/ORC6/TONSL/MCM10/PCLAF/CCNE1/PIF1/MCM2/RNASEH2A/RFC4/CHAF1B/EHMT2/RAD51/FEN1/DBF4B/MCM6/BLM/CHAF1A/CHTF18/WDHD1/PRIM2/MCM3/CDC7/POLD1/CHEK1/MCM4/RHNO1/POLA2/ATAD5/MCM7/MCM5/CCNE2/LIG1/GINS2/POLE2/CACYBP/HMGA1/GINS3/JUN/RMI2/EME2/MCM8/PCNA/DNA2/PRIM1/GINS4/BRCA2/RFC3/BARD1/MMS22L/MCMDC2/DDX11/BRIP1/ESCO2/NT5…	74		GO:0000776	kinetochore	39/1892	135/19717	1.81984e-10	1.05054e-08	8.98598e-09	CENPF/NUF2/SKA1/BIRC5/HJURP/NEK2/KIF2C/SPC24/CCNB1/NDC80/BUB1/CENPA/SKA3/PLK1/TTK/AURKB/CDT1/BUB1B/SPC25/CENPM/CENPE/CENPI/KIF18A/SGO1/SPDL1/ZWINT/CENPW/SGO2/CENPK/MAD2L1/CENPH/MTBP/CENPU/KNTC1/DSN1/CENPO/INCENP/SPAG5/CENPX	39		GO:0016725	oxidoreductase activity, acting on CH or CH2 groups	9/1838	13/17696	6.69065e-07	6.41147e-05	5.40296e-05	RRM2/CYP2C8/CYP2C9/CYP1A2/ACOX2/AOX1/XDH/CYP3A43/CYP3A4	9
GO:0008202	steroid metabolic process	82/1830	331/18670	1.42759e-15	7.1308e-13	5.56258e-13	AFP/CETP/GBA/G6PD/ERLIN1/EGR1/SPP1/OSBPL3/LCAT/AKR1C3/ACLY/CYP17A1/LDLR/ACAA1/UGT2B11/ACAT1/ACAA2/CAT/APOF/CYP2C8/CYP4V2/CLCN2/CYP2B6/EPHX2/SCP2/ESR1/SQLE/AGTR1/CYP39A1/SORL1/SRD5A1/ACACB/GC/TTC39B/RDH5/ADM/RDH16/PRKAA2/UGT2B7/APOL1/FAXDC2/CYP2C9/CYP1A2/ACOX2/SLC27A2/SRD5A2/AKR1D1/SLC27A5/SULT1A1/HSD17B6/APOA5/HMGCS2/ANGPTL3/PON1/SOAT2/DGAT2/HSD17B3/APOA1/NR1I2/CYP7A1/PDGFRA/VLDLR/LIPC/ACADL/NR0B…	82		GO:0005788	endoplasmic reticulum lumen	66/1892	309/19717	3.60618e-10	1.90827e-08	1.63227e-08	GPC3/ADAMTS13/COL15A1/CFP/AFP/CD4/SPP1/COL4A1/PDGFA/TMEM132A/COL7A1/PLOD3/LAMC1/P4HA2/IGFBP3/COL4A2/SPARCL1/ALB/WFS1/F8/STC2/MFGE8/SERPINH1/RDH5/CP/IGFBP4/MANF/THBS1/ARSD/COL8A1/TSPAN5/SERPINA10/APOL1/BCHE/COL1A1/FGA/PROZ/FGG/SERPINA1/BMP4/F9/VCAN/SLC27A2/MELTF/GOLM1/P3H2/COL9A2/EVA1A/APOA5/TSPAN15/COL1A2/COL21A1/COL5A3/COL4A5/NOTUM/IGFBP1/APOA1/TF/MTTP/GPX8/FKBP10/SPP2/CES3/LIPC/WNT4/APOA4	66		GO:0016627	oxidoreductase activity, acting on the CH-CH group of donors	20/1838	58/17696	7.27199e-07	6.41147e-05	5.40296e-05	PPOX/ACADS/ZADH2/AKR1C3/ACADSB/ACAA1/IVD/DHODH/BDH2/ACAD11/ACADM/GCDH/SRD5A1/BLVRA/DPYD/ACOX2/SRD5A2/AKR1D1/ACADL/AKR1C2	20
GO:0009063	cellular amino acid catabolic process	45/1830	125/18670	2.07614e-15	9.5726e-13	7.46737e-13	AADAT/GSTZ1/ACADSB/BCKDHB/IVD/DBT/ACAT1/ALDH6A1/MAT1A/HMGCL/ALDH8A1/SARDH/ASPA/ABAT/GCDH/HOGA1/FAH/QDPR/HAAO/KMO/BCAT1/PPM1K/GOT2/AGXT2/SHMT1/ALDH4A1/GLUL/GLUD1/AMDHD1/RIDA/TDO2/UROC1/GLS/FTCD/IL4I1/GOT1/GLS2/ASRGL1/AGXT/PRODH2/ARG2/OTC/ARG1/DAO/TAT	45		GO:0032994	protein-lipid complex	19/1892	39/19717	4.38228e-10	2.14057e-08	1.83098e-08	CETP/LCAT/LDLR/LPL/APOF/LPA/SORL1/SAA4/APOL1/APOA5/PON1/APOA1/APOH/SAA2/VLDLR/APOC3/LIPC/SAA1/APOA4	19		GO:0050660	flavin adenine dinucleotide binding	24/1838	79/17696	8.40192e-07	6.83787e-05	5.76229e-05	PPOX/ACADS/ETFDH/ACADSB/NDOR1/IVD/ACAD11/ACADM/SQLE/GCDH/TXNRD1/KMO/LDHD/DPYD/ACOX2/AIFM3/MICAL1/STEAP4/AOX1/XDH/ACADL/FMO3/PRODH2/DAO	24
GO:0000070	mitotic sister chromatid segregation	50/1830	151/18670	2.8898e-15	1.23725e-12	9.65149e-13	CENPF/NUF2/KIFC1/KIF4A/NEK2/CDCA5/CDC20/NCAPG/KIF2C/PRC1/KIF18B/CCNB1/PTTG1/NDC80/BUB1/DLGAP5/PLK1/TTK/CDCA8/AURKB/TRIP13/CDT1/BUB1B/RACGAP1/CDC6/CENPE/KIF23/NCAPH/KIF14/MSTO1/KIF18A/SGO1/SPDL1/ZWINT/DSCC1/NUSAP1/CENPK/XRCC3/MAD2L1/TACC3/NSMCE2/DSN1/NCAPD2/TUBG1/INCENP/DUSP1/PSRC1/SPAG5/SMC4/ESPL1	50		GO:0031093	platelet alpha granule lumen	25/1892	67/19717	9.41482e-10	4.27029e-08	3.65267e-08	PDGFA/PROS1/SERPINE1/ALB/MMRN1/F8/ORM1/VWF/SERPING1/PLG/THBS1/ALDOA/ORM2/FGB/HGF/SERPINF2/FGA/F13A1/FGG/SERPINA1/SRGN/A1BG/IGF1/SERPINA3/HRG	25		GO:0008094	DNA-dependent ATPase activity	30/1838	113/17696	9.6504e-07	7.29295e-05	6.14578e-05	TOP2A/CDC45/XRCC2/RECQL4/RAD54L/DSCC1/GINS1/POLQ/PIF1/MCM2/XRCC3/RFC4/RAD51/MSH2/MCM6/BLM/CHTF18/MCM3/RAD54B/MSH5/MCM4/MCM7/MCM5/GINS2/MCM8/DNA2/GINS4/RFC3/DDX11/BRIP1	30
GO:0000819	sister chromatid segregation	57/1830	189/18670	3.70513e-15	1.48057e-12	1.15496e-12	CENPF/NUF2/KIFC1/KIF4A/NEK2/CDCA5/CDC20/NCAPG/KIF2C/TOP2A/PRC1/KIF18B/CCNB1/PTTG1/NDC80/BUB1/DLGAP5/PLK1/TTK/CDCA8/AURKB/TRIP13/CDT1/BUB1B/RACGAP1/CDC6/CENPE/KIF23/NCAPH/KIF14/MSTO1/KIF18A/SGO1/SPDL1/ZWINT/DSCC1/SGO2/NUSAP1/CENPK/XRCC3/MAD2L1/TACC3/FEN1/NSMCE2/DSN1/NCAPD2/TUBG1/RMI2/INCENP/DUSP1/PSRC1/SPAG5/DDX11/ESCO2/SMC4/ESPL1/AXIN2	57		GO:0005874	microtubule	79/1892	416/19717	2.46085e-09	1.04176e-07	8.91085e-08	SKA1/KIFC1/BIRC5/KIF4A/NEK2/ASPM/KIF2C/PRC1/KIF18B/KIF20A/CDK1/SKA3/PLK1/AURKB/GTSE1/RACGAP1/AURKA/CENPE/KIF23/KIF14/KIF18A/KIF15/STMN1/NUSAP1/MAPT/KIF11/TUBE1/SPRY2/RUSC1/TBCE/KIFC2/CCT3/KNTC1/TPX2/DNAH14/KIF24/HAUS5/KLC2/TUBG1/CENPJ/EML6/DNM3/INCENP/ATAT1/RMDN2/CKAP2/PSRC1/SPAG5/TTLL4/FEZ1/SLC8A1/CCSAP/APC2/FGF13/NAV3/KIF21B/BICD1/GAS2L3/MAP2/ARHGEF2/SKAP1/MAP1A/GABARAPL1/RAB3D/KIF7/NCKAP5/CLIP…	79		GO:0003678	DNA helicase activity	24/1838	81/17696	1.38889e-06	9.79629e-05	8.25536e-05	CDC45/RECQL4/DSCC1/GINS1/POLQ/PIF1/MCM2/RFC4/RAD51/MCM6/BLM/CHTF18/MCM3/RAD54B/MCM4/MCM7/MCM5/GINS2/MCM8/DNA2/GINS4/RFC3/DDX11/BRIP1	24
GO:0072329	monocarboxylic acid catabolic process	45/1830	132/18670	2.10296e-14	7.87821e-12	6.14562e-12	ACADS/ETFDH/ACAA1/MMAA/IVD/ACAT1/ACAA2/MLYCD/IDUA/BDH2/CPT2/CYP4A11/ECHS1/ACAD11/ACADM/SCP2/ABAT/GCDH/CYP39A1/IDNK/PON3/HOGA1/ACACB/FAH/PCK1/AGXT2/LDHD/LPIN2/HAO1/HAO2/PCK2/EHHADH/ACOX2/CYP4F2/SLC27A2/CPT1B/AKR1D1/SORD/ASRGL1/CPT1C/AGXT/ACADL/DCXR/SULT2A1/FABP1	45		GO:0042555	MCM complex	10/1892	12/19717	3.56564e-09	1.41511e-07	1.21044e-07	TONSL/MCM2/MCM6/MCM3/MCM4/MCM7/MCM5/MCM8/MMS22L/MCMDC2	10		GO:0015631	tubulin binding	63/1838	336/17696	2.41511e-06	0.000159699	0.000134579	SKA1/KIFC1/BIRC5/KIF4A/KIF2C/PRC1/KIF18B/KIF20A/PLK1/RACGAP1/CENPE/KIF23/KIF14/KIF18A/KIF15/FAM83D/STMN1/NUSAP1/MAPT/KIF11/TBCE/KIFC2/KIF24/MAST2/GPAA1/CACYBP/BRSK1/CENPJ/EML6/DNM3/PSRC1/SPAG5/BRCA2/TTLL4/NME1/LZTS1/FEZ1/CDK5R1/CCSAP/APC2/FGF13/NAV3/ALDOA/KIF21B/GAS2L3/MAP2/ARHGEF2/SKAP1/LRRK2/MAP1A/GABARAPL1/KIF7/FTCD/CLIP2/NDRG1/MAP1B/KIF26B/S100A8/FAM110C/ATF5/TRPV4/PPARGC1A/CRYAB	63
GO:0098813	nuclear chromosome segregation	68/1830	262/18670	3.43783e-14	1.21214e-11	9.45564e-12	CENPF/NUF2/KIFC1/KIF4A/NEK2/CDCA5/CDC20/NCAPG/KIF2C/TOP2A/PRC1/KIF18B/CCNB1/PTTG1/NDC80/BUB1/DLGAP5/PLK1/TTK/CDCA8/AURKB/TRIP13/CDT1/BUB1B/RACGAP1/EME1/CDC6/CENPE/KIF23/NCAPH/KIF14/MSTO1/KIF18A/SGO1/SPDL1/ZWINT/DSCC1/SGO2/FAM83D/NUSAP1/CCNE1/CENPK/XRCC3/ECT2/FANCD2/MAD2L1/TACC3/FEN1/NSMCE2/DSN1/CCNE2/NCAPD2/TUBG1/RMI2/EME2/INCENP/DUSP1/PSRC1/P3H4/SPAG5/MCMDC2/DDX11/BRIP1/ESCO2/SMC4/CENPX/ESPL1/AX…	68		GO:0031091	platelet alpha granule	28/1892	91/19717	1.42508e-08	5.32311e-07	4.55321e-07	PDGFA/CD109/PROS1/SERPINE1/ALB/MMRN1/F8/ORM1/VWF/SERPING1/PLG/THBS1/ALDOA/ORM2/FGB/HGF/SERPINF2/FGA/F13A1/FGG/SERPINA1/SRGN/SELP/A1BG/IGF1/SERPINA3/SERPINE2/HRG	28		GO:0015485	cholesterol binding	17/1838	49/17696	4.45702e-06	0.000277384	0.000233752	CETP/ERLIN1/OSBPL3/APOF/GRAMD1A/OSBP2/SCP2/STARD5/GRAMD1C/SYP/CD81/APOA5/SOAT2/APOA1/APOC3/GRAMD1B/APOA4	17
GO:0007059	chromosome segregation	77/1830	321/18670	6.64197e-14	2.11943e-11	1.65332e-11	CENPF/NUF2/SKA1/KIFC1/BIRC5/KIF4A/HJURP/NEK2/CDCA5/CDC20/NCAPG/KIF2C/TOP2A/PRC1/KIF18B/CCNB1/PTTG1/NDC80/BUB1/DLGAP5/SKA3/PLK1/TTK/CDCA8/AURKB/TRIP13/CDT1/MKI67/BUB1B/RACGAP1/SPC25/EME1/CDC6/CENPE/KIF23/NCAPH/KIF14/MSTO1/KIF18A/SGO1/SPDL1/ZWINT/DSCC1/CENPW/CDCA2/SGO2/FAM83D/NUSAP1/CCNE1/CENPK/XRCC3/ECT2/FANCD2/MAD2L1/TACC3/FEN1/OIP5/NSMCE2/DSN1/CCNE2/NCAPD2/TUBG1/RMI2/EME2/INCENP/DUSP1/PSRC1/P3H4…	77		GO:0000780	condensed nuclear chromosome, centromeric region	14/1892	26/19717	1.70075e-08	5.68409e-07	4.86198e-07	NUF2/CCNB1/NDC80/BUB1/CENPA/PLK1/AURKB/BUB1B/AURKA/SGO1/CENPK/KMT5C/DSN1/CENPO	14		GO:0008392	arachidonic acid epoxygenase activity	9/1838	16/17696	7.99822e-06	0.000445374	0.000375318	CYP2C8/CYP4A11/CYP2B6/CYP2C9/CYP4F2/CYP2J2/CYP2C18/CYP2E1/CYP2A6	9
GO:1901606	alpha-amino acid catabolic process	39/1830	106/18670	6.71824e-14	2.11943e-11	1.65332e-11	AADAT/GSTZ1/IVD/ACAT1/ALDH6A1/MAT1A/HMGCL/ALDH8A1/SARDH/ASPA/GCDH/HOGA1/FAH/QDPR/HAAO/KMO/GOT2/AGXT2/SHMT1/ALDH4A1/GLUL/GLUD1/AMDHD1/RIDA/TDO2/UROC1/GLS/FTCD/IL4I1/GOT1/GLS2/ASRGL1/AGXT/PRODH2/ARG2/OTC/ARG1/DAO/TAT	39		GO:0034364	high-density lipoprotein particle	14/1892	26/19717	1.70075e-08	5.68409e-07	4.86198e-07	CETP/LCAT/APOF/SAA4/APOL1/APOA5/PON1/APOA1/APOH/SAA2/APOC3/LIPC/SAA1/APOA4	14		GO:0030169	low-density lipoprotein particle binding	9/1838	16/17696	7.99822e-06	0.000445374	0.000375318	CDH13/LDLR/SORL1/STAB1/THBS1/TREM2/LIPC/APCS/CRP	9
GO:0071466	cellular response to xenobiotic stimulus	53/1830	180/18670	1.0118e-13	3.03236e-11	2.36547e-11	E2F1/CCNA2/NQO1/EGR1/GHR/FOXO1/MCM7/ALDH3A1/ACAA1/UGT2B11/NAT1/DNMT3B/SMYD3/PCNA/ACSL1/CYP2C8/NAT2/CYP2B6/EPHX2/ASS1/PDE2A/FBXO32/PON3/SLC8A1/SRD5A1/ERRFI1/PCK1/BCHE/CYP2C9/PCK2/GSTA4/CYP1A2/PHGDH/CYP2J2/SULT1A1/GLYAT/GJB2/AKR7A3/CMBL/CYP2C18/NR1I2/CES3/FMO3/SULT1A2/UGT1A1/ARG1/PPARGC1A/CYP2E1/CYP3A4/CYP2A6/ACSM1/ARNT2/GSTA2	53		GO:0072686	mitotic spindle	31/1892	109/19717	1.96378e-08	6.23499e-07	5.33321e-07	SKA1/KIFC1/ASPM/KIF18B/CDK1/AURKB/RACGAP1/AURKA/CENPE/KIF23/CKAP2L/KIF18A/FAM83D/NUSAP1/ECT2/KAT2A/MAD2L1/KIF11/TACC3/CDC7/TPX2/NCOR1/GPSM2/YEATS2/ATAT1/RMDN2/SPAG5/CCSAP/ESPL1/CAPG/DCDC2	31		GO:0043138	3'-5' DNA helicase activity	10/1838	20/17696	9.88405e-06	0.000522866	0.000440621	CDC45/RECQL4/GINS1/MCM2/MCM6/BLM/MCM7/MCM5/GINS2/GINS4	10
GO:0034754	cellular hormone metabolic process	43/1830	129/18670	1.93698e-13	5.52869e-11	4.31281e-11	LRAT/AFP/EGR1/SPP1/BCO2/AKR1C3/CYP17A1/UGT2B11/AKR1B10/CYP2C8/CLCN2/ALDH8A1/ESR1/SRD5A1/RDH5/ADH1A/ADH6/ADH4/ADM/RDH16/UGT2B7/CYP2C9/CYP1A2/ADH1B/SRD5A2/AKR1D1/SULT1A1/HSD17B6/TTR/DGAT2/RBP4/HSD17B3/CYP2C18/PDGFRA/ADH1C/DKK3/UGT1A1/PPARGC1A/AKR1C2/CYP3A4/WNT4/DHRS2/SULT1E1	43		GO:0060205	cytoplasmic vesicle lumen	63/1892	325/19717	4.58331e-08	1.3859e-06	1.18546e-06	ECM1/CFP/CDC37L1/S100P/DBH/C1orf35/LCN2/DSN1/ACLY/AGL/PDGFA/ACAA1/PYGB/CAT/NEU1/PROS1/GLA/SERPINE1/ALB/MMRN1/SERPINI1/FABP5/F8/ANXA2/ORM1/VWF/PKM/SERPING1/PLG/LRG1/HP/THBS1/ALDOA/ORM2/FGB/HGF/LYZ/SERPINF2/FGA/HK3/F13A1/FGG/SERPINA1/SRGN/FCN1/ZG16/TTR/CDA/A1BG/APOA1/S100A8/SERPINA4/TF/APOH/SPP2/IGF1/SERPINA3/PYCARD/QPCT/CRISPLD2/ARG1/HRG/CHI3L1	63		GO:0005506	iron ion binding	34/1838	152/17696	1.21031e-05	0.00054262	0.000457267	RRM2/LCN2/CYP17A1/FXN/PLOD3/P4HA2/CYP2C8/CYP4V2/CYP4A11/CYP2B6/CYP4A22/CYP39A1/HAAO/FAXDC2/CYP2C9/CYP1A2/CYP4F2/CYP2J2/MELTF/P3H2/AOX1/BBOX1/PTGIS/XDH/TF/CYP2C18/CYP7A1/EGLN3/HBA2/CYP3A43/CYP8B1/CYP2E1/CYP3A4/CYP2A6	34
GO:0006520	cellular amino acid metabolic process	80/1830	348/18670	2.48152e-13	6.76101e-11	5.27412e-11	SLC7A11/NQO1/AADAT/CAD/GSTZ1/SLC7A6/ACADSB/BCKDHB/PLOD3/IVD/DBT/MTHFD2L/PSPH/ACAT1/MSRA/ALDH6A1/PSMD4/MAT1A/HMGCL/CLN3/ALDH8A1/SARDH/ASPA/PYCR1/ASS1/ABAT/GLYATL1/GCDH/HOGA1/PEMT/SLC7A2/FAH/QDPR/HAAO/KMO/BCAT1/PYCR3/PPM1K/GOT2/AGXT2/MTHFD1/PSAT1/SHMT1/ASNS/SLC7A8/ALDH4A1/GLUL/GLUD1/AGMAT/AMDHD1/RIDA/PHGDH/TDO2/IYD/DPYD/FOLH1/UROC1/GLS/FTCD/GGT5/GLYAT/IL4I1/ASPG/GOT1/SLC1A3/GLS2/ASRGL1/BHMT/DPYS/AG…	80		GO:0031983	vesicle lumen	63/1892	327/19717	5.80408e-08	1.67527e-06	1.43297e-06	ECM1/CFP/CDC37L1/S100P/DBH/C1orf35/LCN2/DSN1/ACLY/AGL/PDGFA/ACAA1/PYGB/CAT/NEU1/PROS1/GLA/SERPINE1/ALB/MMRN1/SERPINI1/FABP5/F8/ANXA2/ORM1/VWF/PKM/SERPING1/PLG/LRG1/HP/THBS1/ALDOA/ORM2/FGB/HGF/LYZ/SERPINF2/FGA/HK3/F13A1/FGG/SERPINA1/SRGN/FCN1/ZG16/TTR/CDA/A1BG/APOA1/S100A8/SERPINA4/TF/APOH/SPP2/IGF1/SERPINA3/PYCARD/QPCT/CRISPLD2/ARG1/HRG/CHI3L1	63		GO:0071813	lipoprotein particle binding	13/1838	33/17696	1.2175e-05	0.00054262	0.000457267	CDH13/MAPT/LDLR/LPL/SORL1/STAB1/THBS1/TREM2/APOA1/VLDLR/LIPC/APCS/CRP	13
GO:0006631	fatty acid metabolic process	85/1830	383/18670	3.53625e-13	9.21577e-11	7.18902e-11	ACADS/ETFDH/ERLIN1/NAAA/ZADH2/AKR1C3/ACLY/GSTZ1/ACADSB/THEM5/ACAA1/LPL/MMAA/IVD/ACAT1/ACAA2/MLYCD/ACSM3/ACSL1/CYP2C8/CYP4V2/CBR4/BDH2/CPT2/CYP4A11/ECHS1/ACAD11/NR4A3/CYP2B6/EPHX2/FABP5/ACADM/SCP2/GCDH/ACOT2/PON3/ACSL4/ACACB/PLA2G4C/PCK1/ACSM5/LPIN2/PRKAA2/HAO1/HAO2/CYP2C9/PCK2/EHHADH/CYP1A2/AVPR1A/ACOX2/CYP4F2/SLC27A2/CYP2J2/DAGLA/CPT1B/RGN/SLC27A5/GGT5/APOA5/ANGPTL3/PON1/LIPG/DGAT2/CPT1C/PTGIS/C…	85		GO:0034774	secretory granule lumen	62/1892	321/19717	6.7086e-08	1.85216e-06	1.58427e-06	ECM1/CFP/CDC37L1/S100P/DBH/C1orf35/LCN2/DSN1/ACLY/AGL/PDGFA/ACAA1/PYGB/CAT/NEU1/PROS1/GLA/SERPINE1/ALB/MMRN1/SERPINI1/FABP5/F8/ANXA2/ORM1/VWF/PKM/SERPING1/PLG/LRG1/HP/THBS1/ALDOA/ORM2/FGB/HGF/LYZ/SERPINF2/FGA/HK3/F13A1/FGG/SERPINA1/SRGN/FCN1/TTR/CDA/A1BG/APOA1/S100A8/SERPINA4/TF/APOH/SPP2/IGF1/SERPINA3/PYCARD/QPCT/CRISPLD2/ARG1/HRG/CHI3L1	62		GO:0071814	protein-lipid complex binding	13/1838	33/17696	1.2175e-05	0.00054262	0.000457267	CDH13/MAPT/LDLR/LPL/SORL1/STAB1/THBS1/TREM2/APOA1/VLDLR/LIPC/APCS/CRP	13
GO:0009064	glutamine family amino acid metabolic process	31/1830	74/18670	4.19637e-13	1.04804e-10	8.17555e-11	SLC7A11/AADAT/CAD/PYCR1/ASS1/GLYATL1/FAH/PYCR3/GOT2/ASNS/ALDH4A1/GLUL/GLUD1/AGMAT/AMDHD1/PHGDH/UROC1/GLS/FTCD/GOT1/SLC1A3/GLS2/ASRGL1/ART4/PRODH2/ARG2/OTC/ARG1/DAO/TAT/CPS1	31		GO:0000778	condensed nuclear chromosome kinetochore	10/1892	15/19717	1.23624e-07	3.27089e-06	2.79781e-06	NUF2/CCNB1/NDC80/BUB1/CENPA/PLK1/BUB1B/CENPK/DSN1/CENPO	10		GO:0043178	alcohol binding	23/1838	85/17696	1.2309e-05	0.00054262	0.000457267	LRAT/CETP/ERLIN1/OSBPL3/RBP7/APOF/GRAMD1A/OSBP2/SCP2/STARD5/GRAMD1C/SYP/CD81/ADH4/APOA5/SOAT2/RBP4/APOA1/APOC3/RBP5/ITPR3/GRAMD1B/APOA4	23
GO:0016042	lipid catabolic process	77/1830	333/18670	5.08695e-13	1.21965e-10	9.51419e-11	ACADS/GBA/ETFDH/NAAA/SPP1/BCO2/AKR1C3/LDLR/ACAA1/LPL/MMAA/IVD/ACAT1/ACAA2/MLYCD/NEU1/PAFAH1B3/AKR1B10/PLA2G6/BDH2/CPT2/CYP4A11/GLA/ECHS1/ACAD11/FABP5/ACADM/SCP2/PNPLA7/SMPD3/GCDH/CYP39A1/PLCB1/FABP4/SORL1/SRD5A1/ACACB/ABHD6/GDPD1/PLA2G4C/PCK1/LPIN2/HAO1/SPHK1/HAO2/PLCD3/PCK2/EHHADH/CYP1A2/PLCH2/ACOX2/PLIN1/CYP4F2/SLC27A2/DAGLA/CPT1B/AKR1D1/HSD17B6/APOA5/ASPG/ANGPTL3/LIPG/CPT1C/APOA1/CYP7A1/CES5A/…	77		GO:0000940	condensed chromosome outer kinetochore	9/1892	14/19717	8.66628e-07	2.20123e-05	1.88286e-05	CENPF/SKA1/CCNB1/NDC80/BUB1/SKA3/PLK1/BUB1B/SPDL1	9		GO:0016705	oxidoreductase activity, acting on paired donors, with incorporation or reduction of molecular oxygen	35/1838	159/17696	1.31348e-05	0.000555865	0.000468428	DBH/AKR1C3/KDM8/CYP17A1/PLOD3/P4HA2/CYP2C8/CYP4V2/CYP4A11/CYP2B6/CYP4A22/SQLE/CYP39A1/KMO/FAXDC2/CYP2C9/HMOX1/CYP1A2/CYP4F2/CYP2J2/AKR1D1/P3H2/MICAL1/BBOX1/PTGIS/CYP2C18/CYP7A1/EGLN3/FMO3/CYP3A43/CYP8B1/CYP2E1/AKR1C2/CYP3A4/CYP2A6	35
GO:0033260	nuclear DNA replication	27/1830	60/18670	1.71134e-12	3.94529e-10	3.07763e-10	CDT1/CDC45/GMNN/GINS1/MCM2/RFC4/RAD51/FEN1/DBF4B/MCM6/PRIM2/MCM3/CDC7/POLD1/MCM4/POLA2/ATAD5/MCM7/MCM5/LIG1/POLE2/PCNA/DNA2/PRIM1/BRCA2/RFC3/NUGGC	27		GO:0005581	collagen trimer	24/1892	87/19717	1.39905e-06	3.34268e-05	2.85922e-05	COL15A1/CTHRC1/FCN3/COL4A1/COL7A1/COL4A2/C1QTNF3/C1QTNF6/DCN/COL8A1/LOX/COL1A1/SCARA3/MBL2/C1QTNF1/COL9A2/FCN1/COL1A2/COL21A1/COLEC11/COL5A3/C1QC/COL4A5/C1QB	24		GO:0008395	steroid hydroxylase activity	14/1838	38/17696	1.40433e-05	0.000571456	0.000481567	CYP17A1/CYP2C8/CYP2B6/CYP39A1/CYP2C9/CYP1A2/CYP2J2/CYP2C18/CYP7A1/CYP3A43/CYP8B1/CYP2E1/CYP3A4/CYP2A6	14
GO:0006066	alcohol metabolic process	81/1830	370/18670	2.71864e-12	6.03537e-10	4.70806e-10	PTH1R/LRAT/DBH/CETP/GBA/G6PD/ERLIN1/NAAA/LCAT/ITPKA/AKR1C3/ACLY/ALDH2/LDLR/ACAA2/CAT/APOF/AKR1B10/CBR4/CLCN2/EPHX2/CHKA/GCH1/PGP/SQLE/ALDH1B1/CYP39A1/PLCB1/SORL1/ACACB/GDPD1/QDPR/TTC39B/RDH5/PCK1/ADH1A/ADH6/ADH4/RDH16/PRKAA2/HAO1/MOGAT2/SPHK1/APOL1/PLCD3/PCK2/CYP1A2/PLCH2/ADH1B/GPD1/MTMR7/AKR1D1/SULT1A1/SORD/APOA5/TTR/HMGCS2/ANGPTL3/PON1/GOT1/SOAT2/DGAT2/RBP4/TKFC/APOA1/CYP7A1/VLDLR/ADH1C/IGF1/LI…	81		GO:0005657	replication fork	21/1892	70/19717	1.4213e-06	3.34268e-05	2.85922e-05	CDC45/XRCC2/UHRF1/TONSL/MCM10/PIF1/XRCC3/RFC4/BLM/WDHD1/PRIM2/MCM3/POLD1/POLA2/GINS2/PCNA/PRIM1/DNMT1/GINS4/RFC3/MMS22L	21		GO:0140097	catalytic activity, acting on DNA	43/1838	213/17696	1.46636e-05	0.000574596	0.000484213	TOP2A/EXO1/EME1/CDC45/RECQL4/RAD54L/DSCC1/GINS1/POLQ/PIF1/MCM2/XRCC3/RFC4/RAD51/FEN1/MCM6/BLM/CHTF18/MCM3/RAD54B/DNASE1L3/POLD1/MCM4/POLA2/MCM7/MCM5/LIG1/GINS2/POLE2/DNMT3A/HMGA1/DNMT3B/EME2/MCM8/PCNA/DNA2/DNMT1/GINS4/RFC3/DDX11/DNASE1/NME1/BRIP1	43
GO:0034308	primary alcohol metabolic process	32/1830	85/18670	5.7057e-12	1.22143e-09	9.52809e-10	LRAT/NAAA/AKR1C3/ALDH2/AKR1B10/CBR4/CLCN2/CHKA/ALDH1B1/GDPD1/RDH5/ADH1A/ADH6/ADH4/RDH16/HAO1/CYP1A2/ADH1B/GPD1/SULT1A1/TTR/DGAT2/RBP4/ADH1C/IGF1/DKK3/SULT1A2/SULT2A1/AKR1C2/CYP3A4/WNT4/SULT1E1	32		GO:0005604	basement membrane	25/1892	95/19717	2.19793e-06	4.98459e-05	4.26366e-05	THBS4/COL15A1/LOXL2/COL4A1/LAMA4/COL7A1/LAMC1/ITGA6/COL4A2/LAMA3/ANXA2/ADAMTS1/NTN4/ENTPD2/COL8A1/P3H2/COL9A2/CCDC80/NPNT/FBLN1/COL4A5/ANG/LAMB3/USH2A/HMCN2	25		GO:0008391	arachidonic acid monooxygenase activity	9/1838	17/17696	1.54259e-05	0.000582877	0.000491192	CYP2C8/CYP4A11/CYP2B6/CYP2C9/CYP4F2/CYP2J2/CYP2C18/CYP2E1/CYP2A6	9
GO:0061045	negative regulation of wound healing	30/1830	76/18670	6.30666e-12	1.30352e-09	1.01685e-09	CD34/EPPK1/PDGFA/CD109/PROS1/SERPINE1/ABAT/KLKB1/PHLDB2/ANXA2/SERPING1/PLG/DUSP10/THBS1/FGB/SERPINF2/THBD/FGA/FGG/TSPAN8/F11/C1QTNF1/CPB2/APOH/PDGFRA/APCS/WFDC1/SERPINE2/HRG/WNT4	30		GO:0000922	spindle pole	35/1892	164/19717	4.81883e-06	0.000105516	9.02547e-05	CENPF/NEK2/CDC20/ASPM/PRC1/CCNB1/DLGAP5/PLK1/AURKB/CDC6/AURKA/CKAP2L/SGO1/SPDL1/WDR62/FAM83D/MAD2L1/KIF11/TACC3/TMEM201/KNTC1/TPX2/DSN1/PLK3/GPSM2/FBF1/TUBG1/RMDN2/CKAP2/PSRC1/SPAG5/POC1A/DDX11/CDC25B/FAM110C	35		GO:0048029	monosaccharide binding	21/1838	75/17696	1.6457e-05	0.000587267	0.000494892	DBH/G6PD/PLOD3/GNPNAT1/P4HA2/FBP1/BSG/UGP2/ALDOA/SCARA3/MBL2/HK3/HKDC1/P3H2/ALDOB/SELP/COLEC11/PFKP/EGLN3/HK2/MRC1	21
GO:0015711	organic anion transport	97/1830	495/18670	1.86096e-11	3.61675e-09	2.82135e-09	SLC26A6/SLC7A11/CETP/PLSCR4/SLC38A2/ABCC5/SLC35D1/NCOR1/NMB/MPC1/SLC7A6/LDLR/SLC38A6/STX1A/SLC6A8/SLC22A11/SLC26A2/SLC52A2/ACSL1/PLA2G6/PLIN2/CPT2/CLN3/SLC6A9/CYP4A11/SLC36A1/SCP2/STARD5/ABAT/SLC22A10/ATP11C/SLC7A2/FABP4/SLC51B/HBB/ACSL4/CA12/ACACB/KMO/THBS1/GOT2/SLC38A4/PRKAA2/SLC16A3/MFSD10/SLC7A8/ABCC4/AVPR1A/CA2/MFSD2A/CYP4F2/SLC27A2/GLS/CPLX1/ACE/SLC16A4/CPT1B/SLC16A2/SLC27A5/APOA5/ATP8B3/CA…	97		GO:0005876	spindle microtubule	18/1892	59/19717	6.08701e-06	0.000128842	0.000110207	SKA1/BIRC5/KIF4A/PRC1/KIF18B/CDK1/SKA3/PLK1/AURKB/AURKA/CENPE/KIF18A/NUSAP1/KIF11/KNTC1/TUBG1/PSRC1/CCSAP	18		GO:0020037	heme binding	31/1838	135/17696	1.66522e-05	0.000587267	0.000494892	FLVCR1/CYP17A1/CAT/DUOX1/CYP2C8/CYP4V2/CYP4A11/CYP2B6/CYP4A22/CYP39A1/STC2/HBB/CYP2C9/HMOX1/CYP1A2/TDO2/CYP4F2/SRC/CYP2J2/STEAP4/AMBP/PTGIS/CYP2C18/CYP7A1/HBA2/CYP3A43/CYP8B1/CYP2E1/HRG/CYP3A4/CYP2A6	31
GO:0006270	DNA replication initiation	20/1830	37/18670	1.87053e-11	3.61675e-09	2.82135e-09	CDT1/CDC6/TICRR/CDC45/ORC1/ORC6/MCM10/CCNE1/MCM2/MCM6/PRIM2/MCM3/MCM4/POLA2/MCM7/MCM5/CCNE2/POLE2/PRIM1/MCMDC2	20		GO:0016323	basolateral plasma membrane	42/1892	217/19717	7.96535e-06	0.000163161	0.000139563	SLC26A6/CD34/PTH1R/SCRIB/EPPK1/SLC7A6/LDLR/ITGA6/ITGA9/MPZ/SLC9B2/STK39/DSTYK/AQP3/ANXA2/SLC51B/CD81/CD1D/SLC7A8/ABCC4/SLC22A1/C5AR1/TEK/CA2/RHBG/SLC27A5/SLCO1B1/SLC4A4/ANK3/TF/MTTP/CHRM3/KCNJ4/SLC10A1/SLCO1B3/ITGA3/SLC39A5/TACSTD2/EPCAM/CLDN4/SLCO4C1/HPGD	42		GO:0019838	growth factor binding	31/1838	137/17696	2.26796e-05	0.000766433	0.000645875	ESM1/LIFR/TRIM16/GHR/COL4A1/PDGFA/IL1RN/CD109/ITGA6/IGFBP3/IL6ST/IGFALS/DUSP1/ACVR1C/KAZALD1/RHBDF2/NGFR/SORT1/IGFBP4/THBS1/PDGFRB/COL1A1/TEK/TGFBR3/ITGB4/COL1A2/IL2RB/LTBP2/IGFBP1/PDGFRA/HTRA3	31
GO:0009410	response to xenobiotic stimulus	67/1830	292/18670	2.39659e-11	4.48911e-09	3.50186e-09	E2F1/CCNA2/DBH/NQO1/PEA15/GBA/CAD/EGR1/GHR/FOXO1/MCM7/ALDH3A1/ACAA1/FOSB/DNMT3A/UGT2B11/NAT1/DNMT3B/SMYD3/DHODH/PCNA/ACSL1/CYP2C8/NAT2/CYP2B6/EPHX2/ASS1/ABAT/PDE2A/FBXO32/PON3/NR4A2/SLC8A1/SRD5A1/GNAO1/ERRFI1/PCK1/GOT2/BCHE/CYP2C9/PCK2/GSTA4/CYP1A2/PHGDH/TDO2/CYP2J2/SULT1A1/GLYAT/GJB2/AKR7A3/CMBL/CYP2C18/NR1I2/CES3/SDK1/FMO3/SULT1A2/UGT1A1/ARG1/PPARGC1A/CYP2E1/CYP3A4/CPS1/CYP2A6/ACSM1/ARNT2/GSTA2	67		GO:0005871	kinesin complex	17/1892	55/19717	9.02953e-06	0.00017918	0.000153264	KIFC1/KIF4A/KIF2C/KIF18B/KIF20A/CENPE/KIF23/KIF14/KIF18A/KIF15/KIF11/KIFC2/KIF24/KLC2/KIF21B/KIF7/KIF26B	17		GO:0008514	organic anion transmembrane transporter activity	42/1838	210/17696	2.31813e-05	0.000766433	0.000645875	SLC26A6/SLC7A11/SLC38A2/ABCC5/SLC35D1/MPC1/SLC7A6/SLC38A6/SLC6A8/SLC22A11/SLC26A2/SLC52A2/SLC6A9/SLC36A1/SLC7A2/SLC51B/SLC38A4/SLC16A3/MFSD10/SLC7A8/MFSD2A/SLC27A2/SLC16A4/SLC16A2/SLC27A5/SLCO1B1/SLC1A3/SLC2A2/SLC1A1/SLC2A6/SLC4A4/SLC25A25/SLCO2A1/SLC16A11/SLC6A12/SLC10A1/SLCO1B3/SLC1A7/SLC38A1/SLC13A5/SLCO4C1/SLC3A1	42
GO:0044242	cellular lipid catabolic process	55/1830	217/18670	2.62728e-11	4.77209e-09	3.72261e-09	ACADS/GBA/ETFDH/BCO2/AKR1C3/LDLR/ACAA1/LPL/MMAA/IVD/ACAT1/ACAA2/MLYCD/NEU1/AKR1B10/BDH2/CPT2/CYP4A11/GLA/ECHS1/ACAD11/FABP5/ACADM/SCP2/SMPD3/GCDH/FABP4/SORL1/ACACB/ABHD6/GDPD1/PLA2G4C/PCK1/LPIN2/HAO1/SPHK1/HAO2/PCK2/EHHADH/ACOX2/CYP4F2/SLC27A2/DAGLA/CPT1B/APOA5/ANGPTL3/LIPG/CPT1C/APOA1/APOC3/LIPC/ACADL/CPS1/FABP1/APOA4	55		GO:0000794	condensed nuclear chromosome	24/1892	99/19717	1.5954e-05	0.000306994	0.000262592	NUF2/NEK2/CCNB1/NDC80/BUB1/CENPA/PLK1/AURKB/BUB1B/AURKA/NCAPH/SGO1/CENPK/RAD51/KMT5C/BLM/DSN1/CHEK1/CENPO/NCAPD2/TUBG1/INCENP/P3H4/BRCA2	24		GO:0019842	vitamin binding	31/1838	138/17696	2.63841e-05	0.000839001	0.000707028	LRAT/DBH/AADAT/RBP7/PYGB/PLOD3/TYMS/P4HA2/PLPBP/ALB/ABAT/ACACB/GC/AFM/GOT2/AGXT2/ADH4/DHTKD1/ALAS1/SHMT1/P3H2/FTCD/OGDHL/GOT1/RBP4/AGXT/GNMT/EGLN3/RBP5/TTPA/TAT	31
GO:1902850	microtubule cytoskeleton organization involved in mitosis	40/1830	131/18670	3.04132e-11	5.36166e-09	4.18252e-09	NUF2/KIFC1/BIRC5/KIF4A/NEK2/CDC20/PRC1/CCNB1/MYBL2/NDC80/CENPA/PLK1/TTK/AURKB/RACGAP1/SPC25/AURKA/CENPE/KIF23/MSTO1/SPDL1/STIL/WDR62/STMN1/NUSAP1/MAD2L1/KIF11/TACC3/SPRY2/TBCE/TPX2/SAPCD2/GPSM2/TUBG1/PSRC1/POC1A/CCSAP/BORA/ARHGEF2/ESPL1	40		GO:0005759	mitochondrial matrix	73/1892	469/19717	2.33878e-05	0.000436802	0.000373626	CCNB1/CDK1/RAD51/AADAT/ACADS/ETFDH/NUDT1/BCO2/FLAD1/DTYMK/ALDH2/GSTZ1/ACADSB/THEM5/MTHFD1L/FXN/BCKDHB/MMAA/TYMS/IVD/DBT/MTHFD2L/ACAT1/ACAA2/MLYCD/ALDH6A1/ACSM3/DNA2/CBR4/HMGCL/ECHS1/SUCLG2/SARDH/ACADM/PYCR1/ABAT/PDE2A/GCDH/ALDH1B1/ACOT2/HOGA1/UQCC2/DMGDH/NADK2/PPM1K/GOT2/AGXT2/ACSM5/NT5M/DHTKD1/ALAS1/ALDH4A1/LRRK2/PCK2/GLUD1/RIDA/ARL2/GLS/OXCT1/GLYAT/OGDHL/CA5B/HMGCS2/GLS2/AGXT/ACADL/ACSM2A/PDK4/…	73		GO:0008017	microtubule binding	47/1838	246/17696	2.69622e-05	0.000839001	0.000707028	SKA1/KIFC1/BIRC5/KIF4A/KIF2C/PRC1/KIF18B/KIF20A/PLK1/RACGAP1/CENPE/KIF23/KIF14/KIF18A/KIF15/FAM83D/NUSAP1/MAPT/KIF11/KIFC2/KIF24/MAST2/EML6/DNM3/PSRC1/SPAG5/LZTS1/CCSAP/APC2/FGF13/NAV3/KIF21B/GAS2L3/MAP2/ARHGEF2/SKAP1/LRRK2/MAP1A/KIF7/FTCD/CLIP2/NDRG1/MAP1B/KIF26B/S100A8/TRPV4/CRYAB	47
GO:0044786	cell cycle DNA replication	28/1830	71/18670	3.26041e-11	5.58368e-09	4.35571e-09	CDT1/CDC45/E2F8/GMNN/GINS1/MCM2/RFC4/RAD51/FEN1/DBF4B/MCM6/PRIM2/MCM3/CDC7/POLD1/MCM4/POLA2/ATAD5/MCM7/MCM5/LIG1/POLE2/PCNA/DNA2/PRIM1/BRCA2/RFC3/NUGGC	28		GO:0030496	midbody	34/1892	173/19717	4.05018e-05	0.000734818	0.000628539	CENPF/BIRC5/KIF4A/NEK2/ASPM/PRC1/KIF20A/CDK1/PLK1/CDCA8/ANLN/AURKB/RACGAP1/AURKA/CENPE/KIF23/KIF14/SHCBP1/CEP55/ECT2/RAB11FIP4/ZNF330/RASGEF1B/INCENP/PSRC1/SPAG5/DDX11/ANXA2/RAP2A/PKN1/APC2/SPART/CAPG/MICAL1	34		GO:0003995	acyl-CoA dehydrogenase activity	7/1838	11/17696	2.91628e-05	0.000881551	0.000742885	ACADS/ACADSB/IVD/ACAD11/ACADM/GCDH/ACADL	7
GO:1903035	negative regulation of response to wounding	32/1830	90/18670	3.35484e-11	5.58581e-09	4.35737e-09	CD34/MDK/SPP1/EPPK1/PDGFA/CD109/PROS1/SERPINE1/ABAT/KLKB1/PHLDB2/ANXA2/SERPING1/PLG/DUSP10/THBS1/FGB/SERPINF2/THBD/FGA/FGG/TSPAN8/F11/C1QTNF1/CPB2/APOH/PDGFRA/APCS/WFDC1/SERPINE2/HRG/WNT4	32		GO:0005782	peroxisomal matrix	15/1892	51/19717	5.76258e-05	0.000988982	0.000845943	ACAA1/MLYCD/CAT/HMGCL/EPHX2/SCP2/ACOT2/GRHPR/HAO1/HAO2/EHHADH/ACOX2/AGXT/DAO/FABP1	15		GO:0032934	sterol binding	17/1838	56/17696	3.31335e-05	0.000973756	0.000820587	CETP/ERLIN1/OSBPL3/APOF/GRAMD1A/OSBP2/SCP2/STARD5/GRAMD1C/SYP/CD81/APOA5/SOAT2/APOA1/APOC3/GRAMD1B/APOA4	17
GO:0008652	cellular amino acid biosynthetic process	30/1830	81/18670	4.21949e-11	6.83558e-09	5.33229e-09	CAD/PLOD3/MTHFD2L/PSPH/ASPA/PYCR1/ASS1/ABAT/BCAT1/PYCR3/GOT2/AGXT2/MTHFD1/PSAT1/SHMT1/ASNS/GLUL/GLUD1/PHGDH/DPYD/FOLH1/GLS/ASPG/GOT1/SLC1A3/GLS2/BHMT/AGXT/OTC/CPS1	30		GO:0031907	microbody lumen	15/1892	51/19717	5.76258e-05	0.000988982	0.000845943	ACAA1/MLYCD/CAT/HMGCL/EPHX2/SCP2/ACOT2/GRHPR/HAO1/HAO2/EHHADH/ACOX2/AGXT/DAO/FABP1	15		GO:0008028	monocarboxylic acid transmembrane transporter activity	16/1838	51/17696	3.57512e-05	0.00102229	0.000861486	SLC26A6/MPC1/SLC6A8/SLC51B/SLC16A3/MFSD2A/SLC27A2/SLC16A4/SLC16A2/SLC27A5/SLCO1B1/SLCO2A1/SLC16A11/SLC6A12/SLC10A1/SLCO1B3	16
GO:0031667	response to nutrient levels	96/1830	499/18670	6.89031e-11	1.08686e-08	8.47833e-09	ZFP36/LRAT/KAT2A/EHMT2/NQO1/GBA/LCN2/CAD/G6PD/TBXA2R/CD4/RNF152/FOXK1/SPP1/SLC38A2/FOXO1/AKR1C3/AGL/BCKDHB/ALDH3A1/LDLR/LPL/DNMT3A/TYMS/JUN/DNMT3B/PSPH/ACAT1/DHODH/CAT/KLF10/ATF3/PCNA/ACSL1/HMGCL/AQP3/ALB/PIM1/ITGA2/ASS1/HAMP/NAMPT/BRIP1/PKM/ACVR1C/STC2/CDKN2B/PEMT/SORL1/SLC8A1/SRD5A1/ACSL4/ACACB/PCK1/KCNJ11/ADM/PRKAA2/ASNS/CIB2/GLUL/BCHE/COL1A1/LRRK2/PCK2/HMOX1/GABARAPL1/CACNB3/SRC/ALPL/OXCT1/SO…	96		GO:0043596	nuclear replication fork	13/1892	41/19717	7.54049e-05	0.00126006	0.00107781	CDC45/TONSL/MCM10/WDHD1/PRIM2/MCM3/POLD1/POLA2/GINS2/PCNA/PRIM1/GINS4/MMS22L	13		GO:1901681	sulfur compound binding	47/1838	250/17696	4.11432e-05	0.00112905	0.000951456	THBS4/CD34/MDK/ACBD6/PANK1/LPL/DBT/ALDH6A1/HMGCL/LPA/SCP2/ITGA2/GCDH/ADAMTS1/ACACB/THBS1/DHTKD1/SERPINA10/BMP4/F11/TGFBR3/CCDC80/PGF/APOA5/OGDHL/TNXB/SELP/ANGPTL3/COL5A3/SOAT2/GAL3ST4/LTBP2/LIPG/ANG/APOH/ADGRG1/GNMT/LIPC/ACADL/ACOT12/SAA1/SERPINE2/CRISPLD2/POSTN/HRG/PRELP/GREM2	47
GO:0042737	drug catabolic process	41/1830	140/18670	7.46057e-11	1.14663e-08	8.94463e-09	DBH/AADAT/ALDH2/GSTZ1/CTBS/ACAT1/CAT/IDUA/DUOX1/CYP2C8/CYP2B6/ALDH1B1/HBB/FAH/QDPR/HP/PCK1/HAO1/CYP2C9/PCK2/CYP1A2/RIDA/DPYD/CYP2J2/OXCT1/SULT1A1/IL4I1/ASRGL1/DPYS/CYP2C18/NR1I2/HBA2/SULT1A2/SULT2A1/DAO/CYP2E1/TAT/CYP3A4/CYP2A6/SULT1E1/APOA4	41		GO:0005777	peroxisome	27/1892	134/19717	0.000156808	0.00248933	0.00212929	NUDT17/ZADH2/ACAA1/MLYCD/CAT/ACSL1/HMGCL/ACAD11/EPHX2/SCP2/TKT/ACOT2/GRHPR/ACSL4/PEX11G/HAO1/HAO2/PXMP2/EHHADH/RIDA/ACOX2/SLC27A2/XDH/AGXT/ACSL6/DAO/FABP1	27		GO:0005539	glycosaminoglycan binding	44/1838	229/17696	4.1691e-05	0.00112905	0.000951456	THBS4/HMMR/MDK/LYVE1/LPL/LPA/CEMIP/ADAMTS1/DCN/STAB1/THBS1/SERPINA10/TREM2/BMP4/F11/VCAN/TGFBR3/HAPLN3/CCDC80/PGF/APOA5/TNXB/SELP/PODXL2/ANGPTL3/COL5A3/PGLYRP2/BGN/LTBP2/LIPG/JCHAIN/ANG/APOH/ADGRG1/SULF1/HABP2/LIPC/SAA1/SERPINE2/CRISPLD2/POSTN/HRG/PRELP/GREM2	44
GO:0010876	lipid localization	84/1830	415/18670	7.90271e-11	1.18422e-08	9.23786e-09	B4GALNT1/LRAT/CETP/PLSCR4/SPP1/OSBPL3/LCAT/NCOR1/NMB/LDLR/LPL/APOF/ACSL1/GRAMD1A/PLA2G6/PLIN2/CPT2/CYP4A11/FITM1/LPA/OSBP2/SCP2/STARD5/GRAMD1C/CHKA/APOL6/SQLE/ANXA2/AGTR1/ACVR1C/ATP11C/FABP4/SLC51B/SORL1/NKX3-1/ACSL4/ACACB/TTC39B/THBS1/GOT2/SELENOM/PRKAA2/ABCC4/APOL1/ABCA3/MFSD2A/CYP4F2/C1QTNF1/SLC27A2/ACE/IKBKE/CPT1B/SLC27A5/APOA5/ATP8B3/SLCO1B1/ANO9/ANGPTL3/ABCA8/PON1/SOAT2/BDKRB2/LIPG/ABCA4/DG…	84		GO:0042579	microbody	27/1892	134/19717	0.000156808	0.00248933	0.00212929	NUDT17/ZADH2/ACAA1/MLYCD/CAT/ACSL1/HMGCL/ACAD11/EPHX2/SCP2/TKT/ACOT2/GRHPR/ACSL4/PEX11G/HAO1/HAO2/PXMP2/EHHADH/RIDA/ACOX2/SLC27A2/XDH/AGXT/ACSL6/DAO/FABP1	27		GO:0050840	extracellular matrix binding	17/1838	57/17696	4.26863e-05	0.00112905	0.000951456	ECM1/OLFML2A/SPP1/ITGA6/ITGA9/SPARCL1/ITGA2/ANXA2/DCN/NTN4/THBS1/ADGRG6/BGN/BCAM/ADGRG1/ITGA3/SSC5D	17
GO:0007088	regulation of mitotic nuclear division	45/1830	164/18670	1.00493e-10	1.46916e-08	1.14606e-08	CDC25C/CENPF/NEK2/CDCA5/CDC20/UBE2C/CCNB1/PTTG1/NDC80/BUB1/DLGAP5/PLK1/TTK/ANLN/PKMYT1/AURKB/TRIP13/CDT1/MKI67/BUB1B/CDC6/AURKA/CENPE/SPDL1/NUSAP1/XRCC3/MAD2L1/KIF11/TACC3/MTBP/NSMCE2/CUL7/KNTC1/CHEK1/L3MBTL1/DUSP1/SMPD3/CCSAP/BORA/PDGFRB/SPHK1/ESPL1/BMP4/NPM2/IGF1	45		GO:0098644	complex of collagen trimers	8/1892	19/19717	0.00020306	0.00314495	0.00269009	COL4A1/COL7A1/COL4A2/COL8A1/COL1A1/COL1A2/COL5A3/COL4A5	8		GO:0016769	transferase activity, transferring nitrogenous groups	10/1838	23/17696	4.56596e-05	0.00117824	0.000992907	AADAT/ABAT/BCAT1/GOT2/AGXT2/PSAT1/GATM/GOT1/AGXT/TAT	10
GO:1903046	meiotic cell cycle process	49/1830	188/18670	1.10017e-10	1.5701e-08	1.2248e-08	CDC25C/NUF2/CDC20/ASPM/TOP2A/PTTG1/BUB1/PLK1/TTK/TRIP13/BUB1B/EME1/AURKA/NCAPH/MND1/KIF18A/SGO1/RAD54L/SGO2/CCNE1/FANCD2/RAD51/RAD54B/MSH5/PSMC3IP/CCNE2/CDC25A/NCAPD2/TUBG1/EME2/MSX1/SPIRE2/CKS2/TDRKH/P3H4/BRCA2/FIGNL1/MCMDC2/C11orf80/BRIP1/PLCB1/FANCA/MYBL1/CDC25B/SMC4/CENPX/ESPL1/NPM2/WNT4	49		GO:0005875	microtubule associated complex	29/1892	152/19717	0.000246146	0.0037215	0.00318325	KIFC1/BIRC5/KIF4A/KIF2C/KIF18B/KIF20A/CDCA8/AURKB/AURKA/CENPE/KIF23/KIF14/KIF18A/KIF15/KIF11/PEA15/KIFC2/DNAH14/KIF24/HAUS5/KLC2/KIF21B/MAP2/MAP1A/KIF7/CLIP2/MAP1B/KIF26B/DNAH6	29		GO:0016645	oxidoreductase activity, acting on the CH-NH group of donors	11/1838	28/17696	5.90785e-05	0.00148822	0.00125412	ETFDH/MTHFD1L/MTHFD2L/SARDH/PYCR1/DMGDH/QDPR/PYCR3/MTHFD1/ALDH4A1/PRODH2	11
GO:0042445	hormone metabolic process	56/1830	233/18670	1.59986e-10	2.23013e-08	1.73967e-08	LRAT/AFP/EGR1/SPP1/GHR/BCO2/AKR1C3/CYP17A1/ACAA1/UGT2B11/DUOX1/AKR1B10/CYP2C8/CLCN2/ALDH8A1/ESR1/PON3/STC2/SRD5A1/RDH5/ADH1A/ADH6/ADH4/SELENOM/ADM/RDH16/UGT2B7/CYP2C9/CYP1A2/ADH1B/IYD/PAX8/ACE/SRD5A2/AKR1D1/CPE/SULT1A1/HSD17B6/TTR/ENPEP/DGAT2/RBP4/HSD17B3/APOA1/CYP2C18/PDGFRA/ADH1C/DKK3/UGT1A1/PPARGC1A/AKR1C2/BACE2/CYP3A4/WNT4/DHRS2/SULT1E1	56		GO:0034361	very-low-density lipoprotein particle	8/1892	20/19717	0.000310058	0.0044747	0.00382751	LPL/APOL1/APOA5/APOA1/APOH/VLDLR/APOC3/APOA4	8		GO:0005319	lipid transporter activity	29/1838	131/17696	6.28229e-05	0.00154573	0.00130259	CETP/PLSCR4/OSBPL3/APOF/GRAMD1A/OSBP2/STARD5/GRAMD1C/FABP4/SLC51B/ABCA3/MFSD2A/SLC27A2/SLC27A5/APOA5/SLCO1B1/ANO9/ABCA8/ABCA4/RBP4/APOA1/MTTP/SLCO2A1/TTPA/SLC10A1/SLCO1B3/FABP1/GRAMD1B/APOA4	29
GO:0030195	negative regulation of blood coagulation	23/1830	53/18670	1.87612e-10	2.55578e-08	1.99371e-08	CD34/PDGFA/PROS1/SERPINE1/ABAT/KLKB1/ANXA2/SERPING1/PLG/THBS1/FGB/SERPINF2/THBD/FGA/FGG/TSPAN8/F11/C1QTNF1/CPB2/APOH/PDGFRA/SERPINE2/HRG	23		GO:0034385	triglyceride-rich plasma lipoprotein particle	8/1892	20/19717	0.000310058	0.0044747	0.00382751	LPL/APOL1/APOA5/APOA1/APOH/VLDLR/APOC3/APOA4	8		GO:0046906	tetrapyrrole binding	31/1838	145/17696	7.19492e-05	0.00173005	0.00145792	FLVCR1/CYP17A1/CAT/DUOX1/CYP2C8/CYP4V2/CYP4A11/CYP2B6/CYP4A22/CYP39A1/STC2/HBB/CYP2C9/HMOX1/CYP1A2/TDO2/CYP4F2/SRC/CYP2J2/STEAP4/AMBP/PTGIS/CYP2C18/CYP7A1/HBA2/CYP3A43/CYP8B1/CYP2E1/HRG/CYP3A4/CYP2A6	31
GO:1900047	negative regulation of hemostasis	23/1830	54/18670	2.96593e-10	3.95062e-08	3.0818e-08	CD34/PDGFA/PROS1/SERPINE1/ABAT/KLKB1/ANXA2/SERPING1/PLG/THBS1/FGB/SERPINF2/THBD/FGA/FGG/TSPAN8/F11/C1QTNF1/CPB2/APOH/PDGFRA/SERPINE2/HRG	23		GO:0005881	cytoplasmic microtubule	16/1892	69/19717	0.000676334	0.00954382	0.00816347	KIF2C/KIF18B/GTSE1/KIF18A/TUBG1/CKAP2/CCSAP/APC2/BICD1/RAB3D/CLIP2/HID1/SAA1/TRPV4/DCXR/CYP2A6	16		GO:0004745	retinol dehydrogenase activity	9/1838	20/17696	7.9737e-05	0.00183444	0.00154588	AKR1C3/RDH5/ADH1A/ADH6/ADH4/RDH16/ADH1B/HSD17B6/ADH1C	9
GO:0050673	epithelial cell proliferation	85/1830	434/18670	3.44699e-10	4.49158e-08	3.50379e-08	THBS4/GPC3/APLN/IQGAP3/MAP2K1/CD34/CDH13/MDK/ECM1/UHRF1/ZFP36/PYGO2/ROBO1/EPHA2/SFN/CXCL12/LOXL2/ZFP36L1/EPPK1/ID2/JCAD/CD109/LAMC1/JUN/IGFBP3/HMGB2/PBLD/NR4A1/EDNRB/NR4A3/MCC/ESR1/BRCA2/ZNF580/ID1/NME1/AGTR1/DLL4/CDKN2B/STXBP4/DUSP10/NKX3-1/NGFR/LRG1/ERRFI1/IGFBP4/THBS1/COL8A1/HGF/MMP14/FERMT1/GLUL/C5AR1/HMOX1/TEK/BMP4/RIDA/TGFBR3/ATOH8/ZNF703/CPB2/RGN/KLF9/PGF/MST1/MYC/NUPR1/CCL2/XDH/APOA1/ANG/…	85		GO:0042627	chylomicron	6/1892	13/19717	0.000733262	0.00990684	0.00847398	LPL/APOA5/APOA1/APOH/APOC3/APOA4	6		GO:0003996	acyl-CoA ligase activity	8/1838	16/17696	7.97582e-05	0.00183444	0.00154588	ACSM3/ACSL1/ACSL4/ACSM5/SLC27A2/ACSM2A/ACSL6/ACSM1	8
GO:0051783	regulation of nuclear division	48/1830	188/18670	3.65091e-10	4.65608e-08	3.63211e-08	CDC25C/CENPF/NEK2/CDCA5/CDC20/UBE2C/CCNB1/PTTG1/NDC80/BUB1/DLGAP5/PLK1/TTK/ANLN/PKMYT1/AURKB/TRIP13/CDT1/MKI67/BUB1B/CDC6/AURKA/CENPE/SPDL1/NUSAP1/XRCC3/MAD2L1/KIF11/TACC3/MTBP/NSMCE2/CUL7/KNTC1/CHEK1/MSX1/L3MBTL1/DUSP1/SMPD3/PLCB1/CCSAP/BORA/PDGFRB/SPHK1/ESPL1/BMP4/NPM2/IGF1/WNT4	48		GO:0043240	Fanconi anaemia nuclear complex	6/1892	13/19717	0.000733262	0.00990684	0.00847398	FANCG/FAAP24/FANCE/FANCA/FANCC/CENPX	6		GO:0005342	organic acid transmembrane transporter activity	32/1838	153/17696	8.64408e-05	0.0019053	0.0016056	SLC26A6/SLC7A11/SLC38A2/MPC1/SLC7A6/SLC38A6/SLC6A8/SLC26A2/SLC6A9/SLC36A1/SLC7A2/SLC51B/SLC38A4/SLC16A3/SLC7A8/MFSD2A/SLC27A2/SLC16A4/SLC16A2/SLC27A5/SLCO1B1/SLC1A3/SLC1A1/SLCO2A1/SLC16A11/SLC6A12/SLC10A1/SLCO1B3/SLC1A7/SLC38A1/SLC13A5/SLC3A1	32
GO:0051186	cofactor metabolic process	87/1830	449/18670	3.75196e-10	4.68527e-08	3.65487e-08	SLC7A11/AADAT/PPOX/NUDT17/G6PD/ACBD6/PANK1/FLAD1/AKR1C3/MPC1/ACLY/GSTZ1/THEM5/MTHFD1L/FXN/NDOR1/MMAA/TYMS/MTHFD2L/ACAT1/MLYCD/CAT/ACSM3/DUOX1/MAT1A/ACSL1/AKR1B10/CBR4/HMGCL/BDH2/SUCLG2/GCH1/GCDH/NAMPT/GPHN/ACOT2/PEMT/HPX/HBB/ACSL4/ACACB/BLVRA/QDPR/NADK2/HAAO/KMO/HP/ACSM5/ADH4/PINK1/ALAS1/MTHFD1/PSAT1/NNMT/SHMT1/GSTA4/HMOX1/CYP1A2/TDO2/FOLH1/CYP4F2/RGN/ASPDH/FTCD/GGT5/GLYAT/AMBP/VNN2/HMGCS2/DGAT2/…	87		GO:0051233	spindle midzone	10/1892	34/19717	0.000981702	0.0129871	0.0111087	KIF18B/PLK1/CDCA8/AURKB/RACGAP1/CDC6/AURKA/CENPE/KIF14/KIF18A	10		GO:0046943	carboxylic acid transmembrane transporter activity	32/1838	153/17696	8.64408e-05	0.0019053	0.0016056	SLC26A6/SLC7A11/SLC38A2/MPC1/SLC7A6/SLC38A6/SLC6A8/SLC26A2/SLC6A9/SLC36A1/SLC7A2/SLC51B/SLC38A4/SLC16A3/SLC7A8/MFSD2A/SLC27A2/SLC16A4/SLC16A2/SLC27A5/SLCO1B1/SLC1A3/SLC1A1/SLCO2A1/SLC16A11/SLC6A12/SLC10A1/SLCO1B3/SLC1A7/SLC38A1/SLC13A5/SLC3A1	32
GO:0051983	regulation of chromosome segregation	33/1830	103/18670	3.94862e-10	4.83021e-08	3.76794e-08	CENPF/NEK2/CDCA5/CDC20/KIF2C/CCNB1/PTTG1/NDC80/BUB1/DLGAP5/PLK1/TTK/AURKB/TRIP13/CDT1/MKI67/BUB1B/RACGAP1/CDC6/CENPE/SPDL1/XRCC3/ECT2/MAD2L1/TACC3/FEN1/NSMCE2/RMI2/DUSP1/SPAG5/DDX11/ESPL1/AXIN2	33		GO:0045177	apical part of cell	56/1892	384/19717	0.0010188	0.0132028	0.0112932	ASPM/SLC26A6/CD34/THY1/PTH1R/CSPG4/MUC13/SAPCD2/LDLR/PODXL/TUBG1/SLC22A11/SLC26A2/DUOX1/SLC9B2/STK39/EPB41L4B/DSTYK/SIPA1L3/MYO1B/CYP4A11/ATP6V1C1/HAMP/LZTS1/TDGF1/PDGFRB/NAALADL1/C5AR1/AMOTL2/TEK/CA2/CACNB3/CYP4F2/MPDZ/FAT4/FXYD1/CLIC5/ENPEP/SPTBN2/SLC2A2/SLC1A1/SLC39A4/STC1/CDHR2/TF/MYO7B/TRPV4/ITPR3/ADRB2/USH2A/SLC29A4/ANO1/AMN/EPCAM/CLDN4/FABP1	56		GO:0016709	oxidoreductase activity, acting on paired donors, with incorporation or reduction of molecular oxygen, NAD(P)H as one donor, and incorporation of one atom of oxygen	13/1838	39/17696	9.50425e-05	0.00205214	0.00172935	AKR1C3/CYP4A11/CYP4A22/SQLE/KMO/FAXDC2/CYP4F2/AKR1D1/MICAL1/CYP7A1/FMO3/CYP2E1/AKR1C2	13
GO:0031100	animal organ regeneration	27/1830	73/18670	4.08444e-10	4.89642e-08	3.81959e-08	CDK1/EZH2/AURKA/CCNA2/CAD/CXCL12/TYMS/PCNA/PTPN3/NR4A3/HAMP/AXL/PKM/HGF/ADM/NNMT/C5AR1/HMOX1/TGFBR3/CPB2/RGN/ANGPT2/PGF/APOA1/NR0B2/IHH/UGT1A1	27		GO:0009897	external side of plasma membrane	57/1892	393/19717	0.00105337	0.0133778	0.011443	CD34/CDH13/THY1/TNFRSF4/LIFR/CD4/CXCL12/GHR/LDLR/ITGA6/IL3RA/SLC22A11/IL6ST/CD163/ANTXR2/MCAM/TLR4/NRCAM/ITGA2/KCNJ5/CCR1/PLG/MFGE8/MICB/CD14/THBS1/CD1D/FGB/AZGP1/CD226/ADGRA3/CD24/FGA/FGG/SSC4D/TGFBR3/ACE/SEMA7A/CD69/KLRD1/LILRB1/FCN1/SELP/ENPEP/TRPM8/FCGR3A/TFR2/SCUBE1/FCGR2B/IL2RB/BCAM/TF/CD274/PDGFRA/SERPINE2/ITGA3/SSC5D	57		GO:0008483	transaminase activity	9/1838	21/17696	0.000126706	0.00262852	0.00221506	AADAT/ABAT/BCAT1/GOT2/AGXT2/PSAT1/GOT1/AGXT/TAT	9
GO:1901607	alpha-amino acid biosynthetic process	25/1830	64/18670	4.67982e-10	5.50017e-08	4.29056e-08	CAD/PLOD3/MTHFD2L/PSPH/PYCR1/ASS1/BCAT1/PYCR3/GOT2/AGXT2/MTHFD1/PSAT1/SHMT1/ASNS/GLUL/GLUD1/PHGDH/GLS/GOT1/SLC1A3/GLS2/BHMT/AGXT/OTC/CPS1	25		GO:0045239	tricarboxylic acid cycle enzyme complex	6/1892	14/19717	0.00117938	0.0146844	0.0125605	KAT2A/BCKDHB/DBT/SUCLG2/DHTKD1/OGDHL	6		GO:0015645	fatty acid ligase activity	9/1838	21/17696	0.000126706	0.00262852	0.00221506	ACSM3/ACSL1/ACSL4/ACSM5/SLC27A2/SLC27A5/ACSM2A/ACSL6/ACSM1	9
GO:0140013	meiotic nuclear division	45/1830	172/18670	5.50117e-10	6.34115e-08	4.94659e-08	NUF2/CDC20/ASPM/TOP2A/PTTG1/BUB1/PLK1/TTK/TRIP13/BUB1B/EME1/AURKA/NCAPH/MND1/KIF18A/SGO1/RAD54L/SGO2/CCNE1/FANCD2/RAD51/RAD54B/MSH5/PSMC3IP/CCNE2/EME2/MSX1/SPIRE2/CKS2/TDRKH/P3H4/BRCA2/FIGNL1/MCMDC2/C11orf80/BRIP1/PLCB1/FANCA/MYBL1/CDC25B/SMC4/CENPX/ESPL1/NPM2/WNT4	45		GO:0000307	cyclin-dependent protein kinase holoenzyme complex	11/1892	42/19717	0.00159964	0.0195341	0.0167088	CCNB2/CCNB1/CDK1/CCNA2/CCNF/CCNE1/CKS1B/CCNE2/PCNA/CKS2/CNTD2	11		GO:0034185	apolipoprotein binding	8/1838	17/17696	0.000136942	0.00273368	0.00230368	MAPT/LCAT/LPL/LPA/PLG/TREM2/VLDLR/LIPC	8
GO:0030198	extracellular matrix organization	75/1830	368/18670	5.92055e-10	6.69581e-08	5.22325e-08	COL15A1/MMP11/OLFML2A/LOXL2/SPP1/COL4A1/LAMA4/ADAM15/PDGFA/COL7A1/PLOD3/LAMC1/ITGA6/COL4A2/ITGA9/SH3PXD2B/SERPINE1/P3H4/ITGA2/LAMA3/KLKB1/SMPD3/BSG/PHLDB2/ANXA2/VWF/PLG/KAZALD1/SERPINH1/DCN/NTN4/THBS1/COL8A1/FGB/MMP14/LOX/FERMT1/COL1A1/SERPINF2/MMP9/FGA/FGG/CREB3L1/FOXF1/VCAN/ITGB4/MELTF/COL9A2/CCDC80/CPB2/ADAMTSL2/MMP24/COL1A2/TTR/TNXB/NPNT/FBLN1/COL5A3/BGN/SCUBE1/DPT/COL4A5/ITGA11/PDGFRA/SULF1/…	75		GO:0000792	heterochromatin	16/1892	76/19717	0.00201608	0.0241549	0.0206613	CENPA/CDKN2A/EME1/UHRF1/KMT5C/HELLS/CBX2/WDR76/CBX8/DNMT3A/HMGA1/INCENP/DNMT1/ESCO2/BEND3/SATB1	16		GO:0035173	histone kinase activity	8/1838	17/17696	0.000136942	0.00273368	0.00230368	CCNB1/CDK1/AURKB/AURKA/CHEK1/PKN1/PRKAA2/PRKCB	8
GO:0042730	fibrinolysis	16/1830	28/18670	6.59152e-10	7.31659e-08	5.70751e-08	PROS1/SERPINE1/KLKB1/ANXA2/SERPING1/PLG/THBS1/FGB/SERPINF2/THBD/FGA/FGG/F11/CPB2/APOH/HRG	16		GO:0019897	extrinsic component of plasma membrane	28/1892	165/19717	0.00206531	0.0242865	0.0207739	RACGAP1/CDH13/TGM3/GNAZ/CDH24/SCRIB/KPNA2/FERMT2/GRAMD1A/GNAL/GNA14/ANXA2/DTNA/S100A10/PLG/MFGE8/APC2/GNAO1/ERRFI1/TDGF1/SRC/FCN1/CDH11/SCUBE1/TF/SNAP25/S100A6/SERPINE2	28		GO:0004867	serine-type endopeptidase inhibitor activity	22/1838	94/17696	0.000200244	0.0039233	0.00330617	COL7A1/CD109/SERPINB9/SERPINE1/SERPINI1/SERPING1/SERPINB8/SERPINH1/SERPINA11/SPINK1/SERPINA10/SERPINF2/SERPINA1/AMBP/ITIH1/SERPINA4/WFDC1/SERPINA3/PAPLN/SERPINE2/HRG/SPINT1	22
GO:0043062	extracellular structure organization	75/1830	369/18670	6.73396e-10	7.33879e-08	5.72483e-08	COL15A1/MMP11/OLFML2A/LOXL2/SPP1/COL4A1/LAMA4/ADAM15/PDGFA/COL7A1/PLOD3/LAMC1/ITGA6/COL4A2/ITGA9/SH3PXD2B/SERPINE1/P3H4/ITGA2/LAMA3/KLKB1/SMPD3/BSG/PHLDB2/ANXA2/VWF/PLG/KAZALD1/SERPINH1/DCN/NTN4/THBS1/COL8A1/FGB/MMP14/LOX/FERMT1/COL1A1/SERPINF2/MMP9/FGA/FGG/CREB3L1/FOXF1/VCAN/ITGB4/MELTF/COL9A2/CCDC80/CPB2/ADAMTSL2/MMP24/COL1A2/TTR/TNXB/NPNT/FBLN1/COL5A3/BGN/SCUBE1/DPT/COL4A5/ITGA11/PDGFRA/SULF1/…	75		GO:0045240	dihydrolipoyl dehydrogenase complex	5/1892	11/19717	0.00227898	0.0263119	0.0225063	KAT2A/BCKDHB/DBT/DHTKD1/OGDHL	5		GO:0120020	cholesterol transfer activity	8/1838	18/17696	0.000224093	0.00430999	0.00363203	CETP/GRAMD1A/STARD5/GRAMD1C/APOA5/APOA1/GRAMD1B/APOA4	8
GO:0000727	double-strand break repair via break-induced replication	10/1830	11/18670	8.02576e-10	8.59043e-08	6.70121e-08	CDC45/MCM2/MCM6/MCM3/CDC7/MCM4/MCM7/MCM5/GINS2/GINS4	10		GO:0042383	sarcolemma	24/1892	136/19717	0.00245238	0.0278083	0.0237863	SLC38A2/ADRA1A/FLNC/BSG/DMD/ANXA2/KCNJ5/DTNA/PEMT/SLC8A1/GOT2/KCNJ11/ABCC9/CIB2/OBSCN/CACNB3/RTN2/KCND3/CACNA1C/FXYD1/BGN/ANK3/AHNAK2/MLIP	24		GO:0045499	chemorepellent activity	10/1838	27/17696	0.000228128	0.00430999	0.00363203	SEMA5B/SEMA3F/SEMA6C/SEMA4F/SEMA3G/SEMA7A/SEMA3B/APOA1/SEMA6D/NRG1	10
GO:0072330	monocarboxylic acid biosynthetic process	55/1830	237/18670	9.34454e-10	9.82652e-08	7.66546e-08	CSPG4/ERLIN1/OSBPL3/AKR1C3/ACLY/LPL/MLYCD/ACSM3/CYP2C8/CBR4/ALDH8A1/EPHX2/FABP5/SCP2/ABAT/DSE/PKM/CYP39A1/HOGA1/ACACB/DCN/KMO/ACSM5/PRKAA2/ASNS/CYP2C9/CYP1A2/GATM/AVPR1A/ACOX2/VCAN/SLC27A2/AKR1D1/RGN/SLC27A5/APOA5/SLC1A3/BGN/LIPG/PTGIS/AGXT/ELOVL7/CYP7A1/APOC3/LIPC/ACADL/ACSM2A/PDK4/ACOT12/CYP8B1/CYP2E1/CYP3A4/ACSM1/HPGD/APOA4	55		GO:0042575	DNA polymerase complex	7/1892	21/19717	0.00256897	0.0281258	0.0240579	PRIM2/MCM3/POLD1/POLA2/POLE2/DNA2/PRIM1	7		GO:0016903	oxidoreductase activity, acting on the aldehyde or oxo group of donors	13/1838	43/17696	0.000288028	0.0053462	0.00450525	AKR1C3/ALDH2/BCKDHB/ALDH3A1/ALDH6A1/AKR1B10/ALDH8A1/ALDH1B1/ADH4/DHTKD1/ALDH4A1/OGDHL/AOX1	13
GO:0050819	negative regulation of coagulation	23/1830	57/18670	1.08417e-09	1.11896e-07	8.72875e-08	CD34/PDGFA/PROS1/SERPINE1/ABAT/KLKB1/ANXA2/SERPING1/PLG/THBS1/FGB/SERPINF2/THBD/FGA/FGG/TSPAN8/F11/C1QTNF1/CPB2/APOH/PDGFRA/SERPINE2/HRG	23		GO:0042827	platelet dense granule	7/1892	21/19717	0.00256897	0.0281258	0.0240579	ECM1/CDC37L1/ABCC4/SELP/SERPINA4/APOH/SPP2	7		GO:0016746	transferase activity, transferring acyl groups	46/1838	264/17696	0.000311939	0.0056902	0.00479514	TGM3/LRAT/KAT2A/NAT9/TAZ/LCAT/ACLY/NAA40/ACAA1/DBT/GNPNAT1/NAT1/ACAT1/ACAA2/PAFAH1B3/ACSM3/ATAT1/CPT2/NAT2/SCP2/BRCA2/GLYATL1/DPF3/ESCO2/LPCAT1/ACSM5/ALAS1/MOGAT2/SPHK1/GLUL/NAT14/F13A1/AGPAT4/CPT1B/GGT5/GLYAT/HMGCS2/SOAT2/DGAT2/CPT1C/ELOVL7/GPAT3/ACSM2A/QPCT/MOGAT3/ACSM1	46
GO:0030258	lipid modification	55/1830	238/18670	1.10141e-09	1.11896e-07	8.72875e-08	B4GALNT1/SOCS7/ACADS/GBA/ETFDH/SOCS6/PLPP3/LCAT/ACAA1/PLPPR2/SOCS2/IVD/SOCS3/ACAT1/ACAA2/MLYCD/CYP2C8/CYP4V2/BDH2/CPT2/ECHS1/ACAD11/NR4A3/EPHX2/ACADM/SCP2/CYP4A22/GCDH/AGTR1/ACACB/CISH/HAO1/SPHK1/HAO2/PLPPR1/EHHADH/ACOX2/SLC27A2/MTMR7/CPT1B/APOA5/PLPP2/SOAT2/DGAT2/CPT1C/APOA1/ACADL/PDK4/PIK3C2G/PPARGC1A/CYP2E1/CYP3A4/FABP1/ACSM1/APOA4	55		GO:0045171	intercellular bridge	13/1892	59/19717	0.00338572	0.0364396	0.0311692	KIF4A/KIF20A/CDCA8/CD34/KIF23/CEP131/CEP55/TRIM45/CDC7/TPX2/RFXANK/APC2/MICAL1	13		GO:0120015	sterol transfer activity	8/1838	19/17696	0.00035194	0.00631106	0.00531834	CETP/GRAMD1A/STARD5/GRAMD1C/APOA5/APOA1/GRAMD1B/APOA4	8
GO:0032102	negative regulation of response to external stimulus	78/1830	400/18670	2.26716e-09	2.26489e-07	1.76679e-07	CD34/PBK/MDK/TRIB1/SEMA5B/ROBO1/SEMA3F/GBA/SCRIB/SPP1/EPPK1/CD200/PDGFA/LDLR/CD109/SERPINB9/SOCS3/RNF125/C1QTNF3/DUSP1/PROS1/SERPINE1/SEMA6C/VSIG4/ABAT/KLKB1/PHLDB2/ANXA2/SERPING1/PLXNA3/PLG/DUSP10/SEMA4F/MICB/THBS1/FGB/HGF/C5orf30/FGL2/SERPINF2/TYRO3/THBD/FGA/FGG/TEK/TSPAN8/FOXF1/F11/CACNB3/SEMA3G/C1QTNF1/SEMA7A/CPB2/LILRB1/ANGPT2/SEMA3B/CCL2/FCGR2B/KLF4/TKFC/FNDC4/PTGIS/APOA1/SEMA6D/APOH/PDGFRA…	78		GO:0009925	basal plasma membrane	9/1892	34/19717	0.00386554	0.0409103	0.0349933	CD34/ITGA6/ITGA9/TEK/SLC27A5/ANK3/TF/TACSTD2/CLDN4	9		GO:0048407	platelet-derived growth factor binding	6/1838	11/17696	0.000362481	0.00639175	0.00538634	COL4A1/PDGFA/PDGFRB/COL1A1/COL1A2/PDGFRA	6
GO:0006869	lipid transport	75/1830	380/18670	2.65393e-09	2.60781e-07	2.0343e-07	LRAT/CETP/PLSCR4/SPP1/OSBPL3/LCAT/NCOR1/NMB/LDLR/APOF/ACSL1/GRAMD1A/PLA2G6/PLIN2/CPT2/CYP4A11/LPA/OSBP2/SCP2/STARD5/GRAMD1C/CHKA/APOL6/ANXA2/AGTR1/ATP11C/FABP4/SLC51B/SORL1/NKX3-1/ACSL4/ACACB/TTC39B/THBS1/GOT2/SELENOM/PRKAA2/ABCC4/APOL1/ABCA3/MFSD2A/CYP4F2/C1QTNF1/SLC27A2/ACE/CPT1B/SLC27A5/APOA5/ATP8B3/SLCO1B1/ANO9/ABCA8/PON1/SOAT2/BDKRB2/LIPG/ABCA4/RBP4/CPT1C/APOA1/MTTP/SLCO2A1/APOH/ATP10A/VLDLR…	75		GO:0046930	pore complex	7/1892	23/19717	0.00456661	0.0474076	0.0405509	TOMM40L/CD34/C8A/C6/C8B/C9/C7	7		GO:0005518	collagen binding	17/1838	67/17696	0.000377012	0.006539	0.00551043	PDGFA/ITGA9/SPARCL1/ITGA2/VWF/SERPINH1/DCN/THBS1/ADGRG6/MMP9/C1QTNF1/COL5A3/ITGA11/ADGRG1/DDR1/ITGA3/USH2A	17
GO:0006271	DNA strand elongation involved in DNA replication	12/1830	17/18670	2.94204e-09	2.84429e-07	2.21877e-07	GINS1/RFC4/MCM3/MCM4/MCM7/LIG1/GINS2/GINS3/PCNA/DNA2/GINS4/RFC3	12		GO:0032153	cell division site	14/1892	68/19717	0.00462877	0.0474076	0.0405509	KIF20A/ANLN/RACGAP1/RND3/CEP55/ECT2/PLK4/RAB11FIP4/SPIRE2/RHOB/PKN1/PLCD3/RND1/HMCN2	14		GO:0005178	integrin binding	27/1838	132/17696	0.000432936	0.00737504	0.00621496	THBS4/ADAMTS13/ESM1/THY1/EDIL3/CXCL12/SPP1/ADAM15/ITGA2/LAMA3/VWF/MFGE8/CD81/THBS1/MMP14/CD226/CIB2/TSPAN8/ITGB4/SRC/SEMA7A/TNXB/NPNT/ANGPTL3/NRG1/IGF1/ITGA3	27
GO:0030193	regulation of blood coagulation	27/1830	79/18670	3.10911e-09	2.95146e-07	2.30237e-07	CD34/TBXA2R/PDGFA/TLR4/PROS1/SERPINE1/ABAT/KLKB1/ANXA2/SERPING1/PLG/VKORC1/THBS1/FGB/SERPINF2/THBD/FGA/FGG/TSPAN8/F11/C1QTNF1/CPB2/SELP/APOH/PDGFRA/SERPINE2/HRG	27		GO:1990752	microtubule end	8/1892	29/19717	0.00483142	0.0486977	0.0416544	ASPM/KIF2C/KIF18B/SPAG5/NAV3/SKAP1/NCKAP5/CLIP2	8		GO:0008509	anion transmembrane transporter activity	55/1838	336/17696	0.000439994	0.00737504	0.00621496	GABRD/SLC26A6/SLC7A11/GABRE/SLC38A2/ABCC5/SLC35D1/MPC1/SLC7A6/SLC38A6/SLC6A8/SLC22A11/SLC26A2/SLC52A2/CLCN2/SLC6A9/SLC36A1/SLC7A2/SLC51B/SLC38A4/SLC9A9/SLC16A3/MFSD10/SLC7A8/APOL1/SLC22A1/TTYH3/MFSD2A/SLC27A2/SLC16A4/SLC16A2/SLC27A5/FXYD1/SLCO1B1/ANO9/CLIC5/SLC1A3/TTYH2/SLC2A2/SLC1A1/SLC2A6/SLC4A4/SLC25A25/SLCO2A1/SLC16A11/SLC6A12/SLC10A1/SLCO1B3/SLC1A7/SLC38A1/ANO1/SLC13A5/CLDN4/SLCO4C1/SLC3A1	55
GO:0090068	positive regulation of cell cycle process	63/1830	298/18670	3.15137e-09	2.95146e-07	2.30237e-07	CDC25C/CDCA5/UBE2C/CCNB1/NDC80/CDK1/DLGAP5/E2F1/AURKB/DTL/CDT1/GTSE1/RACGAP1/EZH2/CDC6/AURKA/KIF23/CDC45/E2F8/KIF14/FAM83D/NUSAP1/CCNE1/TP73/XRCC3/ECT2/MAD2L1/FEN1/MTBP/DBF4B/PLK4/CDC7/NSMCE2/SFN/RAB11FIP4/RHNO1/PLK3/ATAD5/GPSM2/CDC25A/ID2/CENPJ/ARID3A/PCNA/MSX1/PCBP4/SPAG5/POC1A/SMPD3/DDX11/ADAMTS1/PLCB1/CDK5R1/STXBP4/CDC25B/PDGFRB/SPHK1/ESPL1/NPM2/SMARCD3/SOX4/IGF1/WNT4	63		GO:1904724	tertiary granule lumen	12/1892	55/19717	0.00519922	0.051586	0.044125	CFP/PGM1/ORM1/HBB/LRG1/HP/ALDOA/LYZ/MMP9/CDA/QPCT/PRSS3	12		GO:0043236	laminin binding	10/1838	29/17696	0.000446127	0.00737504	0.00621496	ECM1/ITGA6/ITGA9/ITGA2/NTN4/THBS1/ADGRG6/BCAM/ITGA3/SSC5D	10
GO:0015849	organic acid transport	68/1830	333/18670	3.44087e-09	3.17302e-07	2.4752e-07	SLC26A6/SLC7A11/SLC38A2/SLC35D1/NCOR1/NMB/MPC1/SLC7A6/SLC38A6/STX1A/SLC6A8/SLC26A2/ACSL1/STK39/PLA2G6/PLIN2/CPT2/CLN3/SLC6A9/CYP4A11/SLC36A1/STARD5/ABAT/SLC7A2/FABP4/SLC51B/ACSL4/ACACB/KMO/THBS1/GOT2/SLC38A4/PRKAA2/SLC16A3/SLC7A8/ABCC4/AVPR1A/MFSD2A/CYP4F2/SLC27A2/GLS/CPLX1/ACE/SLC16A4/CPT1B/SLC16A2/SLC27A5/SLCO1B1/SLC1A3/SLC1A1/GLS2/BDKRB2/CPT1C/AGXT/SLCO2A1/SLC16A11/SLC6A12/SNAP25/SLC10A1/SLCO1…	68		GO:0010369	chromocenter	5/1892	14/19717	0.00773168	0.0743882	0.0636292	CDCA8/AURKB/OIP5/INCENP/ESCO2	5		GO:0016408	C-acyltransferase activity	8/1838	20/17696	0.000533409	0.00868225	0.00731655	ACAA1/ACAT1/ACAA2/ACSM3/SCP2/ACSM5/ACSM2A/ACSM1	8
GO:0002576	platelet degranulation	36/1830	128/18670	3.54347e-09	3.21811e-07	2.51038e-07	ECM1/CDC37L1/PDGFA/CD109/PROS1/SERPINE1/ALB/MMRN1/F8/ORM1/VWF/SERPING1/PLG/MANF/THBS1/ALDOA/ORM2/FGB/HGF/ABCC4/SERPINF2/FGA/F13A1/FGG/SERPINA1/SRGN/SELP/A1BG/APOA1/SERPINA4/TF/APOH/SPP2/IGF1/SERPINA3/HRG	36		GO:0031089	platelet dense granule lumen	5/1892	14/19717	0.00773168	0.0743882	0.0636292	ECM1/CDC37L1/SERPINA4/APOH/SPP2	5		GO:0016878	acid-thiol ligase activity	10/1838	30/17696	0.000607432	0.00973731	0.00820566	ACSM3/ACSL1/SUCLG2/ACSL4/ACSM5/SLC27A2/SLC27A5/ACSM2A/ACSL6/ACSM1	10
GO:0007052	mitotic spindle organization	32/1830	106/18670	3.848e-09	3.44253e-07	2.68544e-07	NUF2/KIFC1/BIRC5/KIF4A/NEK2/CDC20/PRC1/CCNB1/MYBL2/NDC80/PLK1/TTK/AURKB/RACGAP1/SPC25/AURKA/CENPE/KIF23/MSTO1/STIL/WDR62/STMN1/KIF11/TACC3/TBCE/TPX2/GPSM2/TUBG1/PSRC1/POC1A/CCSAP/BORA	32		GO:0045178	basal part of cell	11/1892	51/19717	0.00799636	0.0757864	0.0648252	CD34/ITGA6/ITGA9/ITGA2/PHLDB2/TEK/SLC27A5/ANK3/TF/TACSTD2/CLDN4	11		GO:0038024	cargo receptor activity	18/1838	76/17696	0.000632751	0.00999181	0.00842012	LOXL2/LDLR/CD163/CFI/CD5L/SORL1/TMPRSS2/STAB1/SCARA3/PGBD1/SSC4D/TFR2/LRP12/VLDLR/PRG4/SSC5D/MRC1/LOXL4	18
GO:0048732	gland development	82/1830	434/18670	4.11189e-09	3.62451e-07	2.8274e-07	CCNB2/APLN/IQGAP3/EZH2/AURKA/MAP2K1/E2F8/MDK/PYGO2/ROBO1/CAD/EPHA2/LEF1/SCRIB/IGSF3/MESP1/ID2/PDGFA/SOCS2/TYMS/JUN/GNPNAT1/ACAT1/DHODH/PCNA/PTPN3/MSX1/HMGCL/CLCN2/PLXNA1/ITGA2/ASS1/ESR1/BRCA2/HAMP/NME1/PKM/CITED2/NKX3-1/SRD5A1/QDPR/TDGF1/NTN4/PCK1/GOT2/PLAG1/HGF/ASNS/PCK2/HMOX1/BMP4/FOXF1/TGFBR3/PAX8/SRC/ZNF703/CPB2/RGN/MST1/CSF1R/XDH/APOA1/FRZB/WNT11/NRG1/OAS2/FGL1/PDGFRA/HK2/SULF1/SOX9/AR/SNAI2…	82		GO:0016324	apical plasma membrane	44/1892	318/19717	0.00857332	0.0800597	0.0684804	ASPM/SLC26A6/CD34/THY1/PTH1R/CSPG4/MUC13/SAPCD2/PODXL/SLC22A11/SLC26A2/DUOX1/SLC9B2/STK39/DSTYK/SIPA1L3/CYP4A11/LZTS1/TDGF1/PDGFRB/NAALADL1/AMOTL2/TEK/CACNB3/CYP4F2/MPDZ/FXYD1/CLIC5/ENPEP/SPTBN2/SLC2A2/SLC1A1/SLC39A4/STC1/CDHR2/TF/TRPV4/ADRB2/USH2A/SLC29A4/ANO1/AMN/EPCAM/CLDN4	44		GO:0008374	O-acyltransferase activity	13/1838	47/17696	0.000746428	0.0116135	0.00978675	LRAT/TAZ/LCAT/CPT2/LPCAT1/MOGAT2/AGPAT4/CPT1B/SOAT2/DGAT2/CPT1C/GPAT3/MOGAT3	13
GO:0033045	regulation of sister chromatid segregation	27/1830	80/18670	4.25777e-09	3.64587e-07	2.84406e-07	CENPF/CDCA5/CDC20/CCNB1/PTTG1/NDC80/BUB1/DLGAP5/PLK1/TTK/AURKB/TRIP13/CDT1/BUB1B/CDC6/CENPE/SPDL1/XRCC3/MAD2L1/TACC3/FEN1/NSMCE2/RMI2/DUSP1/DDX11/ESPL1/AXIN2	27		GO:0005721	pericentric heterochromatin	6/1892	20/19717	0.00921126	0.0818763	0.0700343	CENPA/KMT5C/HELLS/INCENP/DNMT1/ESCO2	6		GO:0019200	carbohydrate kinase activity	8/1838	21/17696	0.000783687	0.0119093	0.010036	GNE/PFKFB4/PFKFB2/HK3/HKDC1/PFKP/KHK/HK2	8
GO:1900046	regulation of hemostasis	27/1830	80/18670	4.25777e-09	3.64587e-07	2.84406e-07	CD34/TBXA2R/PDGFA/TLR4/PROS1/SERPINE1/ABAT/KLKB1/ANXA2/SERPING1/PLG/VKORC1/THBS1/FGB/SERPINF2/THBD/FGA/FGG/TSPAN8/F11/C1QTNF1/CPB2/SELP/APOH/PDGFRA/SERPINE2/HRG	27		GO:0035371	microtubule plus-end	6/1892	20/19717	0.00921126	0.0818763	0.0700343	KIF2C/KIF18B/SPAG5/SKAP1/NCKAP5/CLIP2	6		GO:0016597	amino acid binding	15/1838	59/17696	0.000799172	0.0119093	0.010036	CAD/ASS1/GOT2/SHMT1/GLUL/GLUD1/TDO2/SLC1A3/SLC1A1/DPYS/AGXT/GNMT/OTC/TAT/CPS1	15
GO:0001889	liver development	37/1830	135/18670	4.69501e-09	3.96365e-07	3.09196e-07	EZH2/AURKA/E2F8/MDK/CAD/MESP1/TYMS/JUN/GNPNAT1/ACAT1/PCNA/PTPN3/HMGCL/ITGA2/ASS1/HAMP/PKM/CITED2/SRD5A1/QDPR/PCK1/HGF/ASNS/PCK2/HMOX1/TGFBR3/CPB2/RGN/FRZB/FGL1/SOX9/IHH/UGT1A1/OTC/ARG1/CPS1/WNT4	37		GO:0071682	endocytic vesicle lumen	6/1892	20/19717	0.00921126	0.0818763	0.0700343	HPX/HBB/HP/APOA1/HBA2/SAA1	6		GO:0015248	sterol transporter activity	10/1838	31/17696	0.000814022	0.0119093	0.010036	CETP/OSBPL3/GRAMD1A/OSBP2/STARD5/GRAMD1C/APOA5/APOA1/GRAMD1B/APOA4	10
GO:0006732	coenzyme metabolic process	56/1830	255/18670	5.64036e-09	4.6956e-07	3.66293e-07	AADAT/NUDT17/ACBD6/PANK1/FLAD1/MPC1/ACLY/GSTZ1/THEM5/MTHFD1L/TYMS/MTHFD2L/ACAT1/MLYCD/ACSM3/MAT1A/ACSL1/CBR4/HMGCL/SUCLG2/GCH1/GCDH/NAMPT/GPHN/ACOT2/PEMT/ACSL4/ACACB/QDPR/NADK2/HAAO/KMO/ACSM5/MTHFD1/NNMT/SHMT1/TDO2/FOLH1/CYP4F2/RGN/ASPDH/FTCD/GLYAT/VNN2/HMGCS2/DGAT2/PTGIS/ELOVL7/GNMT/VNN1/ACSM2A/PDK4/ACOT12/ACSL6/VNN3/ACSM1	56		GO:0030315	T-tubule	11/1892	52/19717	0.00928361	0.0818763	0.0700343	ADRA1A/KCNJ5/SLC8A1/GOT2/KCNJ11/CACNB3/RTN2/CACNA1C/FXYD1/ANK3/AHNAK2	11		GO:0003777	microtubule motor activity	19/1838	84/17696	0.00083082	0.0119093	0.010036	KIFC1/KIF4A/KIF2C/KIF18B/KIF20A/CENPE/KIF23/KIF14/KIF18A/KIF15/KIF11/KIFC2/DNAH14/KIF24/KLC2/KIF21B/KIF7/KIF26B/DNAH6	19
GO:0051321	meiotic cell cycle	55/1830	249/18670	6.20015e-09	5.09092e-07	3.97131e-07	CDC25C/NUF2/NEK2/CDC20/ASPM/TOP2A/PTTG1/EXO1/BUB1/PLK1/TTK/PKMYT1/TRIP13/BUB1B/EME1/AURKA/NCAPH/MND1/KIF18A/SGO1/XRCC2/RAD54L/SGO2/CCNE1/FANCD2/RAD51/RAD54B/MSH5/PSMC3IP/CCNE2/CDC25A/NCAPD2/TUBG1/EME2/MSX1/SPIRE2/MNS1/DUSP1/CKS2/TDRKH/P3H4/BRCA2/FIGNL1/MCMDC2/C11orf80/BRIP1/PLCB1/FANCA/MYBL1/CDC25B/SMC4/CENPX/ESPL1/NPM2/WNT4	55		GO:0030894	replisome	7/1892	26/19717	0.00949769	0.0826169	0.0706677	TONSL/PRIM2/MCM3/POLD1/POLA2/PCNA/PRIM1	7		GO:0016405	CoA-ligase activity	9/1838	26/17696	0.000832978	0.0119093	0.010036	ACSM3/ACSL1/ACSL4/ACSM5/SLC27A2/SLC27A5/ACSM2A/ACSL6/ACSM1	9
GO:0046942	carboxylic acid transport	67/1830	331/18670	6.50257e-09	5.26708e-07	4.10874e-07	SLC26A6/SLC7A11/SLC38A2/SLC35D1/NCOR1/NMB/MPC1/SLC7A6/SLC38A6/STX1A/SLC6A8/SLC26A2/ACSL1/PLA2G6/PLIN2/CPT2/CLN3/SLC6A9/CYP4A11/SLC36A1/STARD5/ABAT/SLC7A2/FABP4/SLC51B/ACSL4/ACACB/KMO/THBS1/GOT2/SLC38A4/PRKAA2/SLC16A3/SLC7A8/ABCC4/AVPR1A/MFSD2A/CYP4F2/SLC27A2/GLS/CPLX1/ACE/SLC16A4/CPT1B/SLC16A2/SLC27A5/SLCO1B1/SLC1A3/SLC1A1/GLS2/BDKRB2/CPT1C/AGXT/SLCO2A1/SLC16A11/SLC6A12/SNAP25/SLC10A1/SLCO1B3/SLC…	67		GO:0019898	extrinsic component of membrane	41/1892	295/19717	0.0101101	0.0867557	0.0742079	RACGAP1/CDH13/TGM3/GNAZ/NRBF2/CDH24/SOCS7/GBA/SOCS6/NAAA/SCRIB/KPNA2/FERMT2/SOCS2/SOCS3/GRAMD1A/STK39/GNAL/GNA14/ANXA2/DTNA/S100A10/PLG/MFGE8/APC2/GNAO1/ERRFI1/TDGF1/CISH/ASPSCR1/SRC/FCN1/CDH11/SCUBE1/TF/SNAP25/HID1/PIK3C2G/S100A6/SERPINE2/ANXA13	41		GO:0016628	oxidoreductase activity, acting on the CH-CH group of donors, NAD or NADP as acceptor	9/1838	26/17696	0.000832978	0.0119093	0.010036	ZADH2/AKR1C3/BDH2/SRD5A1/BLVRA/DPYD/SRD5A2/AKR1D1/AKR1C2	9
GO:0010965	regulation of mitotic sister chromatid separation	22/1830	57/18670	6.71e-09	5.29564e-07	4.13102e-07	CENPF/CDC20/CCNB1/PTTG1/NDC80/BUB1/DLGAP5/PLK1/TTK/AURKB/TRIP13/CDT1/BUB1B/CDC6/CENPE/SPDL1/XRCC3/MAD2L1/TACC3/NSMCE2/DUSP1/ESPL1	22		GO:0043256	laminin complex	4/1892	10/19717	0.0110527	0.0925583	0.0791713	LAMC1/LAMA3/NTN4/LAMB3	4		GO:0030246	carbohydrate binding	45/1838	271/17696	0.00103101	0.0145441	0.0122564	CD34/DBH/FCN3/G6PD/LOXL2/CRYBG2/CD302/AGL/PLOD3/GNPNAT1/P4HA2/GALNT10/FBP1/NECTIN1/BSG/ZP3/UGP2/SIGLEC9/ADGRL1/SIGLEC1/ALDOA/SCARA3/MBL2/HK3/HKDC1/VCAN/CD69/KLRD1/P3H2/SORD/CRYBG1/FCN1/GCKR/ZG16/ALDOB/SELP/COLEC11/PFKP/EGLN3/HK2/APCS/PRG4/MRC1/SELE/CHI3L1	45
GO:0006006	glucose metabolic process	48/1830	204/18670	6.71453e-09	5.29564e-07	4.13102e-07	G6PD/CLK2/FOXK1/FOXO1/SOGA1/PGM1/IGFBP3/MLYCD/ATF3/C1QTNF3/PPP1R3B/NPY1R/FABP5/FBP1/PGP/PKM/PFKFB2/ACACB/IGFBP4/PCK1/GOT2/ALDOA/KCNJ11/HK3/PCK2/GPD1/C1QTNF1/SRC/RGN/SORD/GCKR/MST1/ALDOB/ENO3/PFKP/GOT1/KHK/DGAT2/RBP4/GNMT/HK2/IGF1/PDK4/DCXR/PPARGC1A/G6PC/TFF3/GCGR	48		GO:0005720	nuclear heterochromatin	8/1892	33/19717	0.0110778	0.0925583	0.0791713	CENPA/EME1/UHRF1/KMT5C/DNMT3A/ESCO2/BEND3/SATB1	8		GO:0016712	oxidoreductase activity, acting on paired donors, with incorporation or reduction of molecular oxygen, reduced flavin or flavoprotein as one donor, and incorporation of one atom of oxygen	10/1838	32/17696	0.001075	0.0147708	0.0124474	CYP2C8/CYP2B6/CYP2C9/CYP1A2/CYP2J2/CYP2C18/CYP3A43/CYP2E1/CYP3A4/CYP2A6	10
GO:0044843	cell cycle G1/S phase transition	62/1830	298/18670	8.00312e-09	6.22996e-07	4.85986e-07	CDKN3/CDC25C/CCNB1/CDK1/E2F1/CDKN2A/IQGAP3/CDT1/GTSE1/RRM2/EZH2/CDC6/AURKA/CDC45/CCNA2/E2F8/KIF14/ORC1/GMNN/ORC6/FAM83D/MCM10/CCNE1/CDKN2C/MCM2/MTBP/DCUN1D3/MCM6/PRIM2/MCM3/CDC7/SFN/MCM4/POLA2/PLK3/MCM7/MCM5/CCNE2/CDC25A/ID2/POLE2/TYMS/ARID3A/MCM8/KLF11/PCNA/PRIM1/PCBP4/RBL1/WEE1/ADAMTS1/PLCB1/CDKN2B/STXBP4/BCAT1/FHL1/MYC/CCL2/KLF4/SOX4/MYO16/INHBA	62		GO:0005942	phosphatidylinositol 3-kinase complex	7/1892	27/19717	0.0117821	0.0971641	0.083111	NRBF2/SOCS7/SOCS6/SOCS2/SOCS3/CISH/PIK3C2G	7		GO:0071949	FAD binding	10/1838	32/17696	0.001075	0.0147708	0.0124474	SQLE/KMO/LDHD/ACOX2/MICAL1/STEAP4/AOX1/XDH/PRODH2/DAO	10
GO:0061008	hepaticobiliary system development	37/1830	138/18670	8.9996e-09	6.91585e-07	5.3949e-07	EZH2/AURKA/E2F8/MDK/CAD/MESP1/TYMS/JUN/GNPNAT1/ACAT1/PCNA/PTPN3/HMGCL/ITGA2/ASS1/HAMP/PKM/CITED2/SRD5A1/QDPR/PCK1/HGF/ASNS/PCK2/HMOX1/TGFBR3/CPB2/RGN/FRZB/FGL1/SOX9/IHH/UGT1A1/OTC/ARG1/CPS1/WNT4	37		GO:0005775	vacuolar lumen	26/1892	172/19717	0.0133334	0.108548	0.0928482	GPC3/CSPG4/GBA/DSN1/NAAA/ACLY/PYGB/NEU1/SDC4/IDUA/DAPK2/GLA/FABP5/ANXA2/GC/DCN/ORM2/PDGFRB/LYZ/VCAN/TTR/BGN/SERPINA3/PYCARD/ARG1/PRELP	26		GO:0000062	fatty-acyl-CoA binding	8/1838	22/17696	0.00112024	0.015195	0.0128049	ACBD6/ALDH6A1/HMGCL/SCP2/GCDH/SOAT2/ACADL/ACOT12	8
GO:0000082	G1/S transition of mitotic cell cycle	59/1830	279/18670	9.79735e-09	7.43358e-07	5.79878e-07	CDKN3/CDC25C/CCNB1/CDK1/E2F1/CDKN2A/IQGAP3/CDT1/GTSE1/RRM2/EZH2/CDC6/AURKA/CDC45/E2F8/KIF14/ORC1/GMNN/ORC6/MCM10/CCNE1/CDKN2C/MCM2/MTBP/DCUN1D3/MCM6/PRIM2/MCM3/CDC7/SFN/MCM4/POLA2/PLK3/MCM7/MCM5/CCNE2/CDC25A/ID2/POLE2/TYMS/ARID3A/MCM8/KLF11/PCNA/PRIM1/PCBP4/RBL1/WEE1/ADAMTS1/PLCB1/CDKN2B/BCAT1/FHL1/MYC/CCL2/KLF4/SOX4/MYO16/INHBA	59		GO:0035580	specific granule lumen	12/1892	62/19717	0.013731	0.110369	0.0944062	CFP/LCN2/ACAA1/NEU1/ORM1/LRG1/HP/ORM2/LYZ/QPCT/ARG1/CHI3L1	12		GO:0016538	cyclin-dependent protein serine/threonine kinase regulator activity	13/1838	49/17696	0.00114429	0.0153248	0.0129142	CCNB2/CCNB1/CDKN2A/CCNA2/CCNF/CCNE1/CDKN2C/CKS1B/CCNE2/CKS2/CDK5R1/CDKN2B/CNTD2	13
GO:0019395	fatty acid oxidation	30/1830	99/18670	1.06227e-08	7.95908e-07	6.20871e-07	ACADS/ETFDH/ACAA1/IVD/ACAT1/ACAA2/MLYCD/CYP4V2/BDH2/CPT2/ECHS1/ACAD11/NR4A3/ACADM/SCP2/GCDH/ACACB/HAO1/HAO2/EHHADH/ACOX2/SLC27A2/CPT1B/DGAT2/CPT1C/ACADL/PDK4/PPARGC1A/FABP1/ACSM1	30		GO:0032154	cleavage furrow	11/1892	55/19717	0.0141145	0.112034	0.0958301	KIF20A/RACGAP1/CEP55/ECT2/PLK4/RAB11FIP4/SPIRE2/RHOB/PKN1/PLCD3/HMCN2	11		GO:0009055	electron transfer activity	23/1838	114/17696	0.00135093	0.017866	0.0150558	COX4I2/NDUFA4L2/NQO1/ETFDH/LOXL2/ALDH2/P4HA2/DMGDH/SRD5A1/TXNRD1/QDPR/HAAO/C15orf48/RDH16/ALDH4A1/CYP1A2/PHGDH/STEAP4/HSD17B6/AOX1/AKR7A3/XDH/ME1	23
GO:0007091	metaphase/anaphase transition of mitotic cell cycle	21/1830	54/18670	1.25971e-08	9.32187e-07	7.27179e-07	CENPF/CDC20/CCNB1/NDC80/BUB1/DLGAP5/PLK1/TTK/AURKB/TRIP13/CDT1/BUB1B/CDC6/CENPE/SPDL1/XRCC3/MAD2L1/TACC3/NSMCE2/DUSP1/ESPL1	21		GO:0043209	myelin sheath	10/1892	49/19717	0.0164184	0.128528	0.109939	SCRIB/MPZ/ANXA2/SRD5A1/GNAO1/KCNJ11/GLUL/CA2/MPDZ/ITPR3	10		GO:0005520	insulin-like growth factor binding	9/1838	28/17696	0.00152068	0.0196205	0.0165342	ESM1/ITGA6/IGFBP3/IGFALS/KAZALD1/IGFBP4/ITGB4/IGFBP1/HTRA3	9
GO:0050818	regulation of coagulation	27/1830	84/18670	1.40932e-08	1.03018e-06	8.03621e-07	CD34/TBXA2R/PDGFA/TLR4/PROS1/SERPINE1/ABAT/KLKB1/ANXA2/SERPING1/PLG/VKORC1/THBS1/FGB/SERPINF2/THBD/FGA/FGG/TSPAN8/F11/C1QTNF1/CPB2/SELP/APOH/PDGFRA/SERPINE2/HRG	27		GO:0016529	sarcoplasmic reticulum	13/1892	71/19717	0.0165974	0.128528	0.109939	THBS4/AGL/MANF/S100A1/THBS1/RTN2/P3H2/XDH/ANK3/HK2/RASD1/CAMK2B/ITPR3	13		GO:1901567	fatty acid derivative binding	9/1838	28/17696	0.00152068	0.0196205	0.0165342	ACBD6/ALDH6A1/HMGCL/SCP2/GCDH/SOAT2/S100A8/ACADL/ACOT12	9
GO:0019216	regulation of lipid metabolic process	77/1830	410/18670	1.60212e-08	1.157e-06	9.02553e-07	NRBF2/SOCS7/ERLIN1/EGR1/SOCS6/TAZ/NCOR1/AKR1C3/GSTZ1/ID2/PDGFA/LDLR/SOCS2/SOCS3/MLYCD/EEF1A2/ACSL1/PLA2G6/PLIN2/CLCN2/CPT2/RBL1/CYP4A11/NR4A3/EPHX2/FABP5/ACADM/SMPD3/SQLE/AGTR1/ZP3/SORL1/TXNRD1/LPCAT1/ACACB/ABHD6/CD81/TTC39B/ADM/CISH/PDGFRB/ALAS1/PRKAA2/SPHK1/TEK/AVPR1A/CCDC3/SRC/SMARCD3/GOLM1/RGN/APOA5/FHL2/HMGCS2/ANGPTL3/HSD17B13/DGAT2/KLF4/G0S2/APOA1/CYP7A1/TM6SF2/PDGFRA/APOC3/ACADL/PDK4/SNAI2…	77		GO:0005796	Golgi lumen	17/1892	102/19717	0.0168973	0.129275	0.110577	GPC3/MMP11/CSPG4/MUC13/PDGFA/SDC4/PROS1/DCN/MMP14/PROZ/F9/VCAN/ZG16/PODXL2/BGN/PRELP/WNT4	17		GO:0030215	semaphorin receptor binding	8/1838	23/17696	0.00156273	0.0199201	0.0167867	SEMA5B/SEMA3F/SEMA6C/SEMA4F/SEMA3G/SEMA7A/SEMA3B/SEMA6D	8
GO:0051304	chromosome separation	28/1830	90/18670	1.71615e-08	1.22459e-06	9.55278e-07	CENPF/CDC20/TOP2A/CCNB1/PTTG1/NDC80/BUB1/DLGAP5/PLK1/TTK/AURKB/TRIP13/CDT1/BUB1B/EME1/CDC6/CENPE/NCAPH/SPDL1/XRCC3/MAD2L1/TACC3/NSMCE2/NCAPD2/EME2/DUSP1/CENPX/ESPL1	28		GO:0016328	lateral plasma membrane	11/1892	57/19717	0.018255	0.137999	0.11804	IQGAP3/GPSM2/CLDN15/DMD/FGF13/ARL2/GJB2/ANK3/TACSTD2/EPCAM/CLDN4	11		GO:0016747	transferase activity, transferring acyl groups other than amino-acyl groups	39/1838	232/17696	0.00170911	0.0215267	0.0181406	LRAT/KAT2A/NAT9/TAZ/LCAT/NAA40/ACAA1/DBT/GNPNAT1/NAT1/ACAT1/ACAA2/PAFAH1B3/ACSM3/ATAT1/CPT2/NAT2/SCP2/BRCA2/GLYATL1/DPF3/ESCO2/LPCAT1/ACSM5/ALAS1/MOGAT2/SPHK1/GLUL/AGPAT4/CPT1B/GLYAT/SOAT2/DGAT2/CPT1C/ELOVL7/GPAT3/ACSM2A/MOGAT3/ACSM1	39
GO:0045787	positive regulation of cell cycle	74/1830	389/18670	1.74525e-08	1.23071e-06	9.60047e-07	CDC25C/CDCA5/UBE2C/CCNB1/NDC80/CDK1/DLGAP5/E2F1/AURKB/DTL/CDT1/GTSE1/RACGAP1/EZH2/CDC6/AURKA/KIF23/CDC45/E2F8/KIF14/FAM83D/NUSAP1/CCNE1/TP73/XRCC3/ECT2/MAD2L1/FEN1/MTBP/DBF4B/PLK4/CDC7/NSMCE2/SFN/CHEK1/RAB11FIP4/RHNO1/PLK3/ATAD5/GPSM2/CKS1B/CDC25A/ID2/CENPJ/ARID3A/PCNA/MSX1/PCBP4/PSRC1/CKS2/NR4A3/SPAG5/BRCA2/POC1A/SMPD3/DDX11/ADAMTS1/PLCB1/CDK5R1/STXBP4/CITED2/NKX3-1/CDC25B/PDGFRB/ASNS/SPHK1/ESPL…	74		GO:0097440	apical dendrite	5/1892	17/19717	0.0187506	0.140078	0.119818	CPEB3/OSBP2/MAP2/MAP1B/PPARGC1A	5		GO:0016810	hydrolase activity, acting on carbon-nitrogen (but not peptide) bonds	24/1838	123/17696	0.00173688	0.021619	0.0182184	HDAC11/CAD/NAAA/MTHFD2L/CAT/WDYHV1/ASPA/GCH1/APOBEC3B/MTHFD1/AGMAT/AMDHD1/GLS/ASPG/VNN2/CDA/PGLYRP2/GLS2/ASRGL1/DPYS/VNN1/ARG2/ARG1/VNN3	24
GO:0034440	lipid oxidation	30/1830	101/18670	1.77626e-08	1.23801e-06	9.65747e-07	ACADS/ETFDH/ACAA1/IVD/ACAT1/ACAA2/MLYCD/CYP4V2/BDH2/CPT2/ECHS1/ACAD11/NR4A3/ACADM/SCP2/GCDH/ACACB/HAO1/HAO2/EHHADH/ACOX2/SLC27A2/CPT1B/DGAT2/CPT1C/ACADL/PDK4/PPARGC1A/FABP1/ACSM1	30		GO:0005901	caveola	14/1892	80/19717	0.0192728	0.140669	0.120324	PLVAP/CDH13/KIF18A/ADRA1A/DLC1/CLN3/ADRA1B/LRRK2/HMOX1/CAVIN3/SRC/FXYD1/PTGIS/SELE	14		GO:0005504	fatty acid binding	10/1838	34/17696	0.00180181	0.0221664	0.0186797	DBT/ALB/FABP5/SCP2/FABP4/RIDA/ACOX2/PRR7/S100A8/FABP1	10
GO:0051306	mitotic sister chromatid separation	22/1830	60/18670	2.03655e-08	1.40311e-06	1.09454e-06	CENPF/CDC20/CCNB1/PTTG1/NDC80/BUB1/DLGAP5/PLK1/TTK/AURKB/TRIP13/CDT1/BUB1B/CDC6/CENPE/SPDL1/XRCC3/MAD2L1/TACC3/NSMCE2/DUSP1/ESPL1	22		GO:0016528	sarcoplasm	14/1892	80/19717	0.0192728	0.140669	0.120324	THBS4/AGL/FLNC/MANF/S100A1/THBS1/RTN2/P3H2/XDH/ANK3/HK2/RASD1/CAMK2B/ITPR3	14		GO:0018455	alcohol dehydrogenase [NAD(P)+] activity	5/1838	10/17696	0.00193489	0.0233954	0.0197153	ADH1A/ADH6/ADH4/ADH1B/ADH1C	5
GO:0031099	regeneration	46/1830	198/18670	2.09264e-08	1.42538e-06	1.1119e-06	CCNB1/CDK1/EZH2/AURKA/MAP2K1/CCNA2/MDK/THY1/CAD/CXCL12/SPP1/ADAM15/EPPK1/TYMS/JUN/BCL9/PCNA/PTPN3/PRRX1/NR4A3/HAMP/AXL/PKM/DUSP10/CD81/HGF/ADM/NNMT/C5AR1/HMOX1/TGFBR3/CPB2/RGN/ANGPT2/PGF/APOA5/MAP1B/ENO3/KLF4/IGFBP1/APOA1/IGF1/NR0B2/IHH/UGT1A1/POSTN	46		GO:0097449	astrocyte projection	4/1892	12/19717	0.0222994	0.16091	0.137637	SLC7A11/PINK1/GJB2/ADGRG1	4		GO:0033293	monocarboxylic acid binding	15/1838	64/17696	0.00194593	0.0233954	0.0197153	LRAT/DBT/ALB/FABP5/SCP2/STARD5/FABP4/ACACB/RIDA/ACOX2/PRR7/S100A8/UGT1A1/AKR1C2/FABP1	15
GO:0019318	hexose metabolic process	53/1830	244/18670	2.12507e-08	1.4312e-06	1.11645e-06	G6PD/CLK2/FOXK1/FOXO1/SOGA1/PGM1/IGFBP3/MLYCD/ATF3/C1QTNF3/PPP1R3B/NPY1R/FABP5/FBP1/PGP/PFKFB4/PKM/PFKFB2/ACACB/IGFBP4/PCK1/GOT2/ALDOA/KCNJ11/HK3/PCK2/GPD1/HKDC1/C1QTNF1/CHST1/SRC/RGN/SORD/GCKR/MST1/ALDOB/ENO3/PFKP/GOT1/KHK/DGAT2/RBP4/TKFC/FUT1/GNMT/HK2/IGF1/PDK4/DCXR/PPARGC1A/G6PC/TFF3/GCGR	53		GO:0043601	nuclear replisome	6/1892	24/19717	0.0229748	0.1621	0.138655	TONSL/PRIM2/MCM3/POLD1/POLA2/PRIM1	6		GO:0030414	peptidase inhibitor activity	32/1838	182/17696	0.00205553	0.0238051	0.0200606	BIRC5/GPC3/PTTG1/LEF1/COL7A1/CD109/SERPINB9/PROS1/SERPINE1/LPA/SERPINI1/SERPING1/SERPINB8/SERPINH1/SERPINA11/SPINK1/SERPINA10/SERPINF2/SERPINA1/SSPO/AMBP/ITIH1/RARRES1/SERPINA4/SPP2/WFDC1/SERPINA3/PAPLN/SERPINE2/FETUB/HRG/SPINT1	32
GO:0030071	regulation of mitotic metaphase/anaphase transition	20/1830	51/18670	2.36179e-08	1.57295e-06	1.22702e-06	CENPF/CDC20/CCNB1/NDC80/BUB1/DLGAP5/PLK1/TTK/AURKB/TRIP13/CDT1/BUB1B/CDC6/CENPE/SPDL1/XRCC3/MAD2L1/NSMCE2/DUSP1/ESPL1	20		GO:0097386	glial cell projection	6/1892	24/19717	0.0229748	0.1621	0.138655	MAPT/SLC7A11/PINK1/GLUL/GJB2/ADGRG1	6		GO:0050661	NADP binding	13/1838	52/17696	0.00206077	0.0238051	0.0200606	G6PD/NDOR1/TP53I3/CAT/DUOX1/CBR4/GRHPR/SRD5A1/QDPR/DPYD/ASPDH/FMO3/ME1	13
GO:0006805	xenobiotic metabolic process	34/1830	125/18670	2.40732e-08	1.58566e-06	1.23694e-06	NQO1/GHR/ALDH3A1/ACAA1/UGT2B11/NAT1/ACSL1/CYP2C8/NAT2/CYP2B6/EPHX2/PON3/BCHE/CYP2C9/GSTA4/CYP1A2/PHGDH/CYP2J2/SULT1A1/GLYAT/AKR7A3/CMBL/CYP2C18/NR1I2/CES3/FMO3/SULT1A2/UGT1A1/CYP2E1/CYP3A4/CYP2A6/ACSM1/ARNT2/GSTA2	34		GO:0033643	host cell part	5/1892	18/19717	0.0239578	0.167178	0.142999	TOP2A/GBP2/AXL/BICD1/GBP7	5		GO:0001217	DNA-binding transcription repressor activity	40/1838	242/17696	0.00207001	0.0238051	0.0200606	MXD3/FOXM1/E2F1/E2F8/ZNF692/ETS2/FOXS1/ZNF219/FOXK1/FOXO1/ZKSCAN3/TCF3/NFIL3/POU5F1/ATF3/HIVEP1/MSX1/IRF8/PRRX1/JDP2/HES6/BHLHE40/HEY1/BACH2/HIC2/MSC/ZEB2/CREB3L1/NFATC4/TBX15/HES4/SATB1/SOX6/HEY2/MYC/NFE2L3/KCNIP3/SNAI2/FOXQ1/FOXP2	40
GO:0072001	renal system development	60/1830	293/18670	2.55871e-08	1.66489e-06	1.29874e-06	CENPF/GPC3/CD34/CEP55/PYGO2/TP73/EGR1/NOTCH3/WNK4/COL4A1/ID2/PDGFA/PODXL/ITGA6/ACAT1/CAT/SDC4/DLG5/GCNT3/WFS1/ASS1/IRX3/ADAMTS1/AGTR1/NKX3-1/DCN/PDGFRB/CD24/MMP9/LRRK2/TEK/BMP4/RIDA/FOXF1/CA2/PAX8/ITGB4/ACE/RGN/ANGPT2/PGF/FAT4/KIF26B/MYC/NPNT/ENPEP/RBP4/SOX4/WNT11/PDGFRA/SULF1/SOX9/GLIS2/LGR5/ARG2/ITGA3/TACSTD2/EPCAM/WNT4/HPGD	60		GO:0005814	centriole	21/1892	139/19717	0.0244178	0.168536	0.14416	TOP2A/PLK1/AURKA/CCNF/STIL/WDR62/CEP55/CEP250/PLK4/CCHCR1/KIF24/FBF1/TUBG1/CENPJ/CEP152/SFI1/POC1A/SASS6/CCSAP/CAPG/FTCD	21		GO:0001227	DNA-binding transcription repressor activity, RNA polymerase II-specific	40/1838	242/17696	0.00207001	0.0238051	0.0200606	MXD3/FOXM1/E2F1/E2F8/ZNF692/ETS2/FOXS1/ZNF219/FOXK1/FOXO1/ZKSCAN3/TCF3/NFIL3/POU5F1/ATF3/HIVEP1/MSX1/IRF8/PRRX1/JDP2/HES6/BHLHE40/HEY1/BACH2/HIC2/MSC/ZEB2/CREB3L1/NFATC4/TBX15/HES4/SATB1/SOX6/HEY2/MYC/NFE2L3/KCNIP3/SNAI2/FOXQ1/FOXP2	40
GO:0000302	response to reactive oxygen species	51/1830	232/18670	2.58345e-08	1.66489e-06	1.29874e-06	CDK1/EZH2/CCNA2/MAPT/ECT2/NQO1/FOS/LCN2/FOXO1/PLK3/TRAF2/AKR1C3/FXN/CBX8/JUN/CAT/KDM6B/PCNA/RHOB/DUSP1/NR4A3/PYCR1/ZNF580/GCH1/SMPD3/AXL/SLC8A1/HBB/GNAO1/HP/PINK1/HGF/PDGFRB/FANCC/SPHK1/COL1A1/MMP9/LRRK2/HMOX1/SRC/RGN/MAPK13/KLF4/PDGFRA/HBA2/ARG1/PPARGC1A/CYP2E1/CRYAB/FABP1/APOA4	51		GO:0008305	integrin complex	7/1892	31/19717	0.0249189	0.170145	0.145537	ITGA6/ITGA9/ITGA2/ITGB4/NPNT/ITGA11/ITGA3	7		GO:0016646	oxidoreductase activity, acting on the CH-NH group of donors, NAD or NADP as acceptor	7/1838	19/17696	0.00210389	0.0239346	0.0201697	MTHFD1L/MTHFD2L/PYCR1/QDPR/PYCR3/MTHFD1/ALDH4A1	7
GO:1901990	regulation of mitotic cell cycle phase transition	81/1830	444/18670	2.61093e-08	1.66489e-06	1.29874e-06	CDC25C/CENPF/NEK2/CDCA5/CDC20/UBE2C/CCNB1/NDC80/CDK1/BUB1/DLGAP5/E2F1/PLK1/CDKN2A/TTK/ANLN/HMMR/AURKB/TRIP13/DTL/CDT1/GTSE1/BUB1B/EZH2/CDC6/AURKA/TICRR/CENPE/CDC45/E2F8/KIF14/CEP131/ORC1/SPDL1/CCNE1/CDKN2C/XRCC3/MAD2L1/MTBP/DCUN1D3/DBF4B/CEP250/BLM/PLK4/CDC7/NSMCE2/SFN/KNTC1/TPX2/HAUS5/ZFP36L1/PLK3/ATAD5/CDC25A/ID2/UBD/BRSK1/TUBG1/CENPJ/ARID3A/CEP152/CEP72/PCNA/PSMD4/PCBP4/DUSP1/RBL1/SFI1/WEE1/AD…	81		GO:0005903	brush border	16/1892	99/19717	0.0261427	0.176602	0.15106	SLC26A6/PTH1R/SLC7A11/SLC38A2/MYO1B/PEMT/MFSD10/ENPEP/SOAT2/SLC2A2/CDHR2/MYO7B/ITPR3/DCXR/AMN/SLC3A1	16		GO:0016229	steroid dehydrogenase activity	10/1838	35/17696	0.00229106	0.0257866	0.0217304	AKR1C3/SRD5A1/RDH5/RDH16/SRD5A2/AKR1D1/HSD17B6/HSD17B13/HSD17B3/AKR1C2	10
GO:0007584	response to nutrient	49/1830	219/18670	2.66532e-08	1.6784e-06	1.30928e-06	LRAT/NQO1/TBXA2R/CD4/SPP1/AKR1C3/AGL/BCKDHB/ALDH3A1/LPL/DNMT3A/TYMS/DNMT3B/DHODH/CAT/PCNA/ACSL1/HMGCL/AQP3/PIM1/ITGA2/ASS1/HAMP/BRIP1/PKM/STC2/CDKN2B/PEMT/SLC8A1/ACSL4/KCNJ11/CIB2/BCHE/COL1A1/HMOX1/ALPL/OXCT1/MAP1B/GDAP1/LIPG/APOA1/STC1/SNAI2/TTPA/UGT1A1/OTC/POSTN/ARG1/GCGR	49		GO:0031968	organelle outer membrane	28/1892	201/19717	0.0286668	0.191615	0.163901	TOMM40L/MSTO1/MCL1/MYO19/SYNE1/ACSL1/ASS1/PDE2A/NME1/ACSL4/ACACB/VAMP1/KMO/NAV3/PINK1/RSAD2/LRRK2/SPART/AGPAT4/CPT1B/GDAP1/CPT1C/HK2/ITPR3/ACSL6/ARG1/DAO/SPATA18	28		GO:0008201	heparin binding	30/1838	169/17696	0.00239692	0.0266941	0.0224952	THBS4/MDK/LPL/LPA/ADAMTS1/THBS1/SERPINA10/BMP4/F11/TGFBR3/CCDC80/PGF/APOA5/TNXB/SELP/ANGPTL3/COL5A3/LTBP2/LIPG/ANG/APOH/ADGRG1/LIPC/SAA1/SERPINE2/CRISPLD2/POSTN/HRG/PRELP/GREM2	30
GO:0044784	metaphase/anaphase transition of cell cycle	21/1830	56/18670	2.68813e-08	1.6784e-06	1.30928e-06	CENPF/CDC20/CCNB1/NDC80/BUB1/DLGAP5/PLK1/TTK/AURKB/TRIP13/CDT1/BUB1B/CDC6/CENPE/SPDL1/XRCC3/MAD2L1/TACC3/NSMCE2/DUSP1/ESPL1	21		GO:0000800	lateral element	4/1892	13/19717	0.029814	0.194462	0.166336	RAD51/BLM/INCENP/BRCA2	4		GO:0030020	extracellular matrix structural constituent conferring tensile strength	11/1838	41/17696	0.00244572	0.0269538	0.022714	COL15A1/COL4A1/COL7A1/COL4A2/COL8A1/COL1A1/COL9A2/COL1A2/COL21A1/COL5A3/COL4A5	11
GO:0006953	acute-phase response	19/1830	47/18670	2.94042e-08	1.817e-06	1.4174e-06	CD163/EDNRB/ASS1/HAMP/F8/ORM1/HP/ORM2/SAA4/SERPINF2/MBL2/SERPINA1/TFR2/SAA2/APCS/SAA1/SERPINA3/UGT1A1/CRP	19		GO:1990023	mitotic spindle midzone	4/1892	13/19717	0.029814	0.194462	0.166336	KIF18B/AURKB/CENPE/KIF18A	4		GO:0005080	protein kinase C binding	13/1838	53/17696	0.00247545	0.0270002	0.0227532	TOP2A/ADCY6/PDLIM5/HSPB1/SDC4/FEZ1/PKN1/AVPR1A/SQSTM1/CAVIN3/SRC/PRKCB/TRPV4	13
GO:0001655	urogenital system development	65/1830	330/18670	3.27851e-08	2.00525e-06	1.56425e-06	CENPF/GPC3/CD34/CEP55/PYGO2/TP73/EGR1/NOTCH3/WNK4/COL4A1/ID2/PDGFA/PODXL/ITGA6/ACAT1/CAT/SDC4/DLG5/GCNT3/WFS1/ASS1/ESR1/IRX3/EPHB2/ADAMTS1/AGTR1/NKX3-1/SRD5A1/DCN/PLAG1/PDGFRB/CD24/MMP9/LRRK2/TEK/BMP4/RIDA/FOXF1/CA2/PAX8/ITGB4/ACE/RGN/ANGPT2/PGF/FAT4/KIF26B/MYC/NPNT/ENPEP/RBP4/SOX4/WNT11/PDGFRA/SULF1/SOX9/AR/GLIS2/LGR5/ARG2/ITGA3/TACSTD2/EPCAM/WNT4/HPGD	65		GO:0043034	costamere	5/1892	19/19717	0.0300114	0.194462	0.166336	SDC4/FLNC/DMD/ANK3/AHNAK2	5		GO:0003697	single-stranded DNA binding	22/1838	113/17696	0.00271942	0.0293587	0.0247406	CDC45/MCM10/MAPT/MCM2/RAD51/MSH2/MCM6/BLM/RAD51AP1/MCM3/MCM4/MCM7/MCM5/HMGB2/MCM8/PRIM1/BRCA2/MCMDC2/DDX11/NME1/SMC4/JCHAIN	22
GO:1905818	regulation of chromosome separation	22/1830	62/18670	4.06966e-08	2.46399e-06	1.92211e-06	CENPF/CDC20/CCNB1/PTTG1/NDC80/BUB1/DLGAP5/PLK1/TTK/AURKB/TRIP13/CDT1/BUB1B/CDC6/CENPE/SPDL1/XRCC3/MAD2L1/TACC3/NSMCE2/DUSP1/ESPL1	22		GO:0019867	outer membrane	28/1892	203/19717	0.0320895	0.205827	0.176057	TOMM40L/MSTO1/MCL1/MYO19/SYNE1/ACSL1/ASS1/PDE2A/NME1/ACSL4/ACACB/VAMP1/KMO/NAV3/PINK1/RSAD2/LRRK2/SPART/AGPAT4/CPT1B/GDAP1/CPT1C/HK2/ITPR3/ACSL6/ARG1/DAO/SPATA18	28		GO:0016638	oxidoreductase activity, acting on the CH-NH2 group of donors	7/1838	20/17696	0.00294953	0.0315213	0.0265631	LOXL2/LOX/GLUD1/ASPDH/IL4I1/DAO/LOXL4	7
GO:0043648	dicarboxylic acid metabolic process	29/1830	99/18670	4.30282e-08	2.57911e-06	2.01191e-06	SLC7A11/AADAT/ACLY/MTHFD1L/MTHFD2L/SUCLG2/ASPA/ASS1/HOGA1/GRHPR/HAAO/KMO/PCK1/GOT2/MTHFD1/SHMT1/ALDH4A1/GLUL/GLUD1/AMDHD1/UROC1/GLS/FTCD/GOT1/SLC1A3/GLS2/PRODH2/ME1/TAT	29		GO:0005741	mitochondrial outer membrane	25/1892	178/19717	0.0340061	0.215939	0.184707	TOMM40L/MSTO1/MCL1/MYO19/ACSL1/ASS1/PDE2A/NME1/ACSL4/ACACB/VAMP1/KMO/PINK1/RSAD2/LRRK2/SPART/AGPAT4/CPT1B/GDAP1/CPT1C/HK2/ACSL6/ARG1/DAO/SPATA18	25		GO:0004954	prostanoid receptor activity	5/1838	11/17696	0.00324524	0.0336614	0.0283665	TBXA2R/PTGDR2/PTGFR/PTGIR/HPGD	5
GO:0072521	purine-containing compound metabolic process	83/1830	464/18670	4.35921e-08	2.58704e-06	2.01809e-06	AADAT/ADCY6/EPHA2/ACBD6/NUDT1/FOXK1/TAZ/PANK1/SULT1C2/MPC1/ACLY/GSTZ1/THEM5/MTHFD1L/PGM1/MTHFD2L/SLC22A11/ACAT1/SLC26A2/MLYCD/CBFA2T3/ACSM3/ACSL1/TJP2/CBR4/ADK/HMGCL/SUCLG2/PDE7B/FBP1/PDE2A/GCDH/PFKFB4/NME1/ACOT2/PKM/PFKFB2/PEMT/ACSL4/ACACB/ACSM5/ALDOA/PINK1/DHTKD1/PRKAA2/MTHFD1/SHMT1/TREM2/LRRK2/HK3/PRTFDC1/TDO2/DPYD/GPD1/HKDC1/SULT1A1/GLYAT/GCKR/OGDHL/ALDOB/AOX1/TTR/NUPR1/ENO3/HMGCS2/PFKP/DGAT2…	83		GO:0031252	cell leading edge	50/1892	403/19717	0.0356314	0.224019	0.191619	IGF2BP1/KIF18A/THY1/EPS8L3/MAPT/CSPG4/SPRY2/EPHA2/FRMD4B/GABRE/SCRIB/SLC39A14/ENAH/FERMT2/JCAD/PODXL/TUBG1/DUOX1/FGD1/DLC1/SCIMP/PDLIM7/TESC/MCC/ACTG2/DBN1/PHLDB2/NME1/ANXA2/LIMK1/APC2/ARHGEF26/KCNJ11/FERMT1/ARHGEF2/ABLIM3/SKAP1/GABARAPL1/ITGB4/KITLG/SRC/CAPG/AIF1L/ANGPTL3/SAMSN1/TRPV4/S100A6/USH2A/BSPRY/PLEK2	50		GO:0005536	glucose binding	5/1838	11/17696	0.00324524	0.0336614	0.0283665	G6PD/UGP2/HK3/HKDC1/HK2	5
GO:0016999	antibiotic metabolic process	33/1830	122/18670	4.46053e-08	2.62122e-06	2.04475e-06	AKR1C3/ACLY/ALDH2/MTHFD1L/GNE/CAT/DUOX1/AKR1B10/CBR4/ALDH1B1/HBB/HP/PCK1/ADH1A/ADH6/ADH4/PINK1/PCK2/CYP1A2/ADH1B/AMDHD1/UROC1/FTCD/SULT1A1/ADH1C/HBA2/SULT1A2/UGT1A1/SULT2A1/AKR1C2/ACSM1/SULT1E1/APOA4	33		GO:0044291	cell-cell contact zone	12/1892	71/19717	0.0367944	0.229063	0.195933	GJC1/BAIAP2L2/SCRIB/NECTIN1/HAMP/GJA5/SLC8A1/FGF13/KCNJ11/SCN4B/FXYD1/ANK3	12		GO:0016832	aldehyde-lyase activity	5/1838	11/17696	0.00324524	0.0336614	0.0283665	CYP17A1/HOGA1/ALDOA/SHMT1/ALDOB	5
GO:0042542	response to hydrogen peroxide	37/1830	146/18670	4.56029e-08	2.65383e-06	2.07019e-06	CDK1/EZH2/ECT2/NQO1/LCN2/FOXO1/FXN/CBX8/JUN/CAT/KDM6B/PCNA/RHOB/DUSP1/NR4A3/PYCR1/ZNF580/SMPD3/AXL/SLC8A1/HBB/GNAO1/HP/PINK1/HGF/PDGFRB/SPHK1/COL1A1/LRRK2/HMOX1/SRC/MAPK13/KLF4/HBA2/ARG1/CRYAB/FABP1	37		GO:0034362	low-density lipoprotein particle	4/1892	14/19717	0.0386469	0.23826	0.2038	LDLR/APOF/SORL1/APOA1	4		GO:0003774	motor activity	25/1838	136/17696	0.00328974	0.0337917	0.0284763	KIFC1/KIF4A/KIF2C/KIF18B/KIF20A/CENPE/KIF23/KIF14/KIF18A/KIF15/KIF11/KIFC2/MYO19/DNAH14/KIF24/KLC2/MYO1B/KIF21B/KIF7/KIF26B/MYO16/MYO7B/MYH3/DNAH6/GPR88	25
GO:0000075	cell cycle checkpoint	48/1830	216/18670	4.61649e-08	2.6607e-06	2.07555e-06	CDC25C/CENPF/CDC20/TOP2A/CCNB1/NDC80/CDK1/BUB1/E2F1/PLK1/TTK/AURKB/TRIP13/DTL/CDT1/GTSE1/BUB1B/EME1/CDC6/AURKA/TICRR/CDC45/E2F8/ORC1/SPDL1/ZWINT/XRCC3/MAD2L1/MSH2/WDR76/BLM/PEA15/SFN/KNTC1/CHEK1/RHNO1/PLK3/BRSK1/ARID3A/EME2/PCNA/DNA2/PCBP4/DUSP1/WEE1/BRIP1/CDKN2B/SOX4	48		GO:0098636	protein complex involved in cell adhesion	7/1892	34/19717	0.039684	0.242301	0.207257	ITGA6/ITGA9/ITGA2/ITGB4/NPNT/ITGA11/ITGA3	7		GO:0004712	protein serine/threonine/tyrosine kinase activity	11/1838	43/17696	0.00366911	0.0370911	0.0312568	TTK/AURKB/AURKA/MAP2K1/CLK2/MAP2K3/MAP3K9/DSTYK/PRKAA2/LRRK2/SGK1	11
GO:0006641	triglyceride metabolic process	30/1830	105/18670	4.73037e-08	2.70037e-06	2.1065e-06	CETP/LDLR/LPL/CAT/ACSL1/FABP5/FABP4/SORL1/ACSL4/PCK1/LPIN2/MOGAT2/PCK2/RGN/SLC27A5/APOA5/LIPG/DGAT2/APOA1/APOH/APOC3/LIPC/GPAT3/MOGAT3/G6PC/CYP2E1/CPS1/THRSP/FABP1/APOA4	30		GO:1902554	serine/threonine protein kinase complex	14/1892	88/19717	0.0403288	0.243893	0.208618	CCNB2/CCNB1/CDK1/CCNA2/CCNF/CCNE1/CKS1B/CCNE2/PCNA/CKS2/ACVR1C/CDK5R1/CNTD2/PYCARD	14		GO:0061134	peptidase regulator activity	36/1838	219/17696	0.00368107	0.0370911	0.0312568	BIRC5/GPC3/PTTG1/LEF1/COL7A1/CD109/SERPINB9/PROS1/SERPINE1/LPA/SERPINI1/SERPING1/SERPINB8/NKX3-1/SERPINH1/SERPINA11/PINK1/SPINK1/SERPINA10/SERPINF2/SERPINA1/SSPO/AMBP/FBLN1/ITIH1/RARRES1/SERPINA4/SPP2/WFDC1/SERPINA3/PAPLN/PYCARD/SERPINE2/FETUB/HRG/SPINT1	36
GO:1901987	regulation of cell cycle phase transition	85/1830	480/18670	4.79246e-08	2.71e-06	2.11401e-06	CDC25C/CENPF/NEK2/CDCA5/CDC20/UBE2C/CCNB1/NDC80/CDK1/BUB1/DLGAP5/E2F1/PLK1/CDKN2A/TTK/ANLN/HMMR/AURKB/TRIP13/DTL/CDT1/GTSE1/BUB1B/EZH2/CDC6/AURKA/TICRR/CENPE/CDC45/E2F8/KIF14/CEP131/ORC1/SPDL1/FAM83D/CCNE1/CDKN2C/XRCC3/MAD2L1/MTBP/DCUN1D3/DBF4B/CEP250/BLM/PLK4/CDC7/NSMCE2/SFN/KNTC1/TPX2/CHEK1/HAUS5/ZFP36L1/PLK3/ATAD5/CDC25A/ID2/UBD/BRSK1/TUBG1/CENPJ/ARID3A/CEP152/CEP72/PCNA/PSMD4/PCBP4/DUSP1/RBL1…	85		GO:0005911	cell-cell junction	51/1892	416/19717	0.0410102	0.245674	0.210142	IQGAP3/PLXDC1/ECT2/GJC1/CDH24/EPHA2/FRMD4B/PLPP3/BAIAP2L2/SAPCD2/SCRIB/WNK4/ADAM15/EPPK1/FBF1/JCAD/PODXL/TJP2/EPB41L4B/SIPA1L3/AQP3/NECTIN1/CLDN15/DBN1/HAMP/PTK7/GJA5/KAZN/SLC8A1/AQP7/FGF13/CNTNAP1/KCNJ11/ARHGEF2/SKAP1/AMOTL2/TEK/FRMD6/SCN4B/MPDZ/FXYD1/GJB2/TMEM47/SLC2A2/PDZD2/ANK3/RND1/TRPV4/TACSTD2/EPCAM/CLDN4	51		GO:0050839	cell adhesion molecule binding	71/1838	499/17696	0.00376954	0.0376243	0.031706	THBS4/ADAMTS13/CCNB2/ESM1/ANLN/CDH13/THY1/DIAPH3/S100P/CDH24/EPHA2/SFN/NOTCH3/EDIL3/CXCL12/SCRIB/SPP1/ADAM15/KLC2/PDLIM5/STXBP6/ITGA6/TJP2/MYO1B/ITGA2/NECTIN1/LAMA3/DBN1/BSG/PHLDB2/ANXA2/VWF/PKM/CDK5R1/MFGE8/CD81/ADGRL1/THBS1/CD1D/ALDOA/FGB/MMP14/COBLL1/CD226/CIB2/FGA/FGG/TSPAN8/ITGB4/SRC/SEMA7A/CAPG/CPE/MMP24/NDRG1/CDH11/TNXB/NPNT/ANGPTL3/PFKP/SPTBN2/CDHR2/ANK3/NRG1/IGF1/ITGA3/POSTN/ARHGEF16/TAC…	71
GO:0007093	mitotic cell cycle checkpoint	40/1830	165/18670	4.98071e-08	2.79013e-06	2.17652e-06	CDC25C/CENPF/CDC20/TOP2A/CCNB1/NDC80/CDK1/BUB1/E2F1/PLK1/TTK/AURKB/TRIP13/CDT1/GTSE1/BUB1B/EME1/CDC6/AURKA/TICRR/E2F8/ORC1/SPDL1/ZWINT/XRCC3/MAD2L1/MSH2/BLM/SFN/KNTC1/PLK3/BRSK1/ARID3A/EME2/PCNA/PCBP4/DUSP1/WEE1/CDKN2B/SOX4	40		GO:0098858	actin-based cell projection	28/1892	208/19717	0.0420004	0.249255	0.213204	IGF2BP1/S100P/ADCY6/OSBPL3/CD302/ENAH/PDGFA/PODXL/ITGA6/WHRN/SLC26A2/MYO1B/ACTG2/DMD/FGF13/CIB2/MAP2/LRRK2/TEK/CA2/KITLG/CDHR2/PDGFRA/MYO7B/TRPV4/DCXR/ITGA3/USH2A	28		GO:0004866	endopeptidase inhibitor activity	30/1838	175/17696	0.00409143	0.0404555	0.0340919	BIRC5/PTTG1/LEF1/COL7A1/CD109/SERPINB9/PROS1/SERPINE1/LPA/SERPINI1/SERPING1/SERPINB8/SERPINH1/SERPINA11/SPINK1/SERPINA10/SERPINF2/SERPINA1/AMBP/ITIH1/RARRES1/SERPINA4/SPP2/WFDC1/SERPINA3/PAPLN/SERPINE2/FETUB/HRG/SPINT1	30
GO:1902099	regulation of metaphase/anaphase transition of cell cycle	20/1830	53/18670	5.08411e-08	2.82168e-06	2.20113e-06	CENPF/CDC20/CCNB1/NDC80/BUB1/DLGAP5/PLK1/TTK/AURKB/TRIP13/CDT1/BUB1B/CDC6/CENPE/SPDL1/XRCC3/MAD2L1/NSMCE2/DUSP1/ESPL1	20		GO:0099738	cell cortex region	8/1892	42/19717	0.0438045	0.255348	0.218416	ANLN/SAPCD2/GPSM2/HAMP/PHLDB2/RIMS3/BSN/FABP1	8		GO:0051287	NAD binding	13/1838	56/17696	0.00414534	0.040609	0.0342213	ALDH2/BDH2/ALDH1B1/GRHPR/QDPR/ADH4/GLUD1/PHGDH/GPD1/SORD/AOX1/ME1/HPGD	13
GO:0006979	response to oxidative stress	81/1830	451/18670	5.29253e-08	2.9104e-06	2.27034e-06	MELK/CDK1/EZH2/CCNA2/MAPT/ECT2/SLC7A11/FANCD2/NQO1/MCL1/FOS/LCN2/ETFDH/G6PD/NUDT1/FOXO1/PLK3/TRAF2/AKR1C3/FXN/CBX8/HSPB1/JUN/CAT/KDM6B/MSRA/PCNA/DUOX1/RHOB/TLR4/DUSP1/NR4A3/PYCR1/ZNF580/GCH1/SMPD3/AXL/STC2/NR4A2/SLC8A1/TXNRD1/HBB/GNAO1/HP/MICB/SRXN1/PINK1/HGF/PDGFRB/MMP14/PRKAA2/FANCC/HAO1/SPHK1/COL1A1/MMP9/MCTP1/SCARA3/LRRK2/MBL2/HMOX1/ACOX2/NCOA7/SRC/RGN/GJB2/MAPK13/KLF4/GPX8/PDGFRA/HBA2/VNN1/P…	81		GO:0031253	cell projection membrane	41/1892	326/19717	0.0441827	0.255348	0.218416	SLC26A6/THY1/EPS8L3/PTH1R/MAPT/SLC7A11/S100P/EHD3/CSPG4/SPRY2/EPHA2/GABRE/IQCE/FERMT2/JCAD/PODXL/SLC26A2/DLC1/SCIMP/TESC/DMD/NME1/PEMT/APC2/KCNJ11/FERMT1/MFSD10/ARHGEF2/GABARAPL1/SRC/AIF1L/GPR161/CDHR2/CNGA1/TRPV4/ITGA3/MCHR1/USH2A/AMN/PLEK2/SLC3A1	41		GO:0001968	fibronectin binding	8/1838	27/17696	0.00485531	0.0471277	0.0397146	IGFBP3/SDC4/LPA/THBS1/CCDC80/FBLN1/ITGA3/SSC5D	8
GO:0051917	regulation of fibrinolysis	10/1830	14/18670	5.53035e-08	3.01354e-06	2.35079e-06	SERPINE1/KLKB1/PLG/THBS1/SERPINF2/THBD/F11/CPB2/APOH/HRG	10		GO:0005811	lipid droplet	13/1892	81/19717	0.0442335	0.255348	0.218416	IRAK1/PLIN2/ANXA2/FABP4/LPCAT1/AQP7/ACSL4/RSAD2/SPART/PLIN1/HSD17B13/DGAT2/G0S2	13		GO:0005041	low-density lipoprotein particle receptor activity	5/1838	12/17696	0.00509093	0.0485244	0.0408916	LDLR/SORL1/STAB1/LRP12/VLDLR	5
GO:0046686	response to cadmium ion	22/1830	63/18670	5.67756e-08	3.06588e-06	2.39163e-06	CDK1/FOS/NUDT1/AKR1C3/DTYMK/JUN/CAT/PCNA/MT2A/MT1F/MT1X/HAAO/MT1E/MMP9/HMOX1/CYP1A2/SORD/GOT1/MT1G/MT1M/ARG1/MT1A	22		GO:0005680	anaphase-promoting complex	5/1892	21/19717	0.0447813	0.256181	0.219129	CDC20/UBE2C/BUB1B/UBE2S/CUL7	5		GO:0031994	insulin-like growth factor I binding	5/1838	12/17696	0.00509093	0.0485244	0.0408916	ITGA6/IGFBP3/IGFBP4/ITGB4/IGFBP1	5
GO:0009072	aromatic amino acid family metabolic process	17/1830	40/18670	6.49337e-08	3.47511e-06	2.71086e-06	AADAT/GSTZ1/MTHFD2L/GCDH/FAH/QDPR/HAAO/KMO/MTHFD1/AMDHD1/TDO2/IYD/UROC1/FTCD/IL4I1/ASRGL1/TAT	17		GO:0014704	intercalated disc	9/1892	50/19717	0.0463572	0.260503	0.222826	GJC1/HAMP/GJA5/SLC8A1/FGF13/KCNJ11/SCN4B/FXYD1/ANK3	9		GO:0005044	scavenger receptor activity	12/1838	51/17696	0.00514301	0.0485831	0.0409411	LOXL2/CD163/CFI/CD5L/TMPRSS2/STAB1/SCARA3/PGBD1/SSC4D/PRG4/SSC5D/LOXL4	12
GO:0097237	cellular response to toxic substance	52/1830	247/18670	8.46108e-08	4.48811e-06	3.50108e-06	CDK1/EZH2/ECT2/NQO1/LCN2/EGR1/FOXO1/GSTZ1/FXN/CBX8/DNMT3A/CAT/SLC31A1/KDM6B/PCNA/MSX1/DUOX1/AKR1B10/RHOB/ALB/NR4A3/PYCR1/ZNF580/GCH1/SMPD3/DDX11/AXL/TXNRD1/HBB/HP/ADH4/SRXN1/PINK1/HGF/KCNJ11/FANCC/SPHK1/LRRK2/HMOX1/IYD/SRC/RGN/MAPK13/KLF4/GPX8/HBA2/UGT1A1/ARG1/PPARGC1A/CPS1/FABP1/APOA4	52		GO:0034707	chloride channel complex	9/1892	50/19717	0.0463572	0.260503	0.222826	GABRD/SLC26A6/GABRE/CLCN2/TTYH3/CLIC5/TTYH2/ANO1/CLDN4	9		GO:0004386	helicase activity	28/1838	163/17696	0.00525842	0.0492337	0.0414894	CDC45/RECQL4/RAD54L/DSCC1/GINS1/POLQ/PIF1/MCM2/RFC4/RAD51/HELLS/MCM6/BLM/CHTF18/MCM3/DDX39A/DHX34/RAD54B/MCM4/MCM7/MCM5/GINS2/MCM8/DNA2/GINS4/RFC3/DDX11/BRIP1	28
GO:0031960	response to corticosteroid	39/1830	162/18670	8.90334e-08	4.68128e-06	3.65177e-06	MDK/ZFP36/FOS/GBA/CAD/ZFP36L1/FOXO1/AKR1C3/AGL/ALDH3A1/FOSB/IL1RN/TYMS/DNMT3B/SMYD3/PCNA/DUSP1/ASS1/FBXO32/SRD5A1/ERRFI1/PCK1/ADM/BCHE/COL1A1/PCK2/AVPR1A/ABCA3/SRC/ALPL/KLF9/GJB2/GOT1/STC1/AGXT/UGT1A1/ARG1/TAT/CPS1	39		GO:0000781	chromosome, telomeric region	22/1892	158/19717	0.0482657	0.264294	0.226069	CDK1/EZH2/ORC1/RECQL4/PIF1/MCM2/XRCC3/RAD51/FEN1/MSH2/MCM6/BLM/MCM3/NSMCE2/POLD1/CHEK1/MCM4/MCM7/MCM5/PCNA/DNA2/BRCA2	22		GO:0004857	enzyme inhibitor activity	55/1838	375/17696	0.00539673	0.0500855	0.0422071	BIRC5/GPC3/PTTG1/CDKN2A/CDKN2C/PIF1/TRIB1/SPRY2/SFN/LEF1/ELFN2/COL7A1/CD109/SERPINB9/HSPB1/SOCS3/PROS1/PPP1R35/SERPINE1/LPA/SERPINI1/TESC/ANXA2/SERPING1/CDKN2B/SERPINB8/SERPINH1/SERPINA11/FNIP2/SPINK1/SERPINA10/SERPINF2/LRRK2/SERPINA1/ARL2/SSPO/GCKR/AMBP/ANGPTL3/ITIH1/RARRES1/APOA1/SERPINA4/PKIB/SPP2/APOC3/WFDC1/SERPINA3/PAPLN/SERPINE2/UGT1A1/FETUB/HRG/PPP1R1A/SPINT1	55
GO:0044262	cellular carbohydrate metabolic process	57/1830	282/18670	9.07981e-08	4.73255e-06	3.69176e-06	PTH1R/CLK2/FOXK1/ITPKA/FOXO1/SOGA1/AGL/GNE/PYGB/PGM1/IGFBP3/IL6ST/MLYCD/CBFA2T3/IDUA/C1QTNF3/PPP1R3B/FBP1/PGP/PFKFB4/IDNK/PFKFB2/UGP2/ACACB/IGFBP4/PCK1/GYS2/MOGAT2/HK3/PCK2/B3GNT5/HKDC1/C1QTNF1/MTMR7/SRC/RGN/SORD/GCKR/MST1/NUPR1/ANGPTL3/B3GNT3/GOT1/KHK/DGAT2/TKFC/GNMT/HK2/IGF1/PDK4/MOGAT3/PPARGC1A/G6PC/TFF3/PPP1R1A/GCGR/TREH	57		GO:0045120	pronucleus	4/1892	15/19717	0.0488116	0.264294	0.226069	CENPF/EZH2/AURKA/CCNA2	4		GO:0005416	amino acid:cation symporter activity	6/1838	17/17696	0.00561068	0.0511732	0.0431238	SLC6A9/SLC36A1/SLC1A3/SLC1A1/SLC6A12/SLC38A1	6
GO:0009062	fatty acid catabolic process	30/1830	108/18670	9.47713e-08	4.89706e-06	3.82009e-06	ACADS/ETFDH/ACAA1/MMAA/IVD/ACAT1/ACAA2/MLYCD/BDH2/CPT2/CYP4A11/ECHS1/ACAD11/ACADM/SCP2/GCDH/ACACB/PCK1/LPIN2/HAO1/HAO2/PCK2/EHHADH/ACOX2/CYP4F2/SLC27A2/CPT1B/CPT1C/ACADL/FABP1	30		GO:0101002	ficolin-1-rich granule	18/1892	124/19717	0.0493949	0.264294	0.226069	C1orf35/ACLY/AGL/PGM1/CAT/PKM/HBB/LRG1/ALDOA/FGL2/MMP9/HK3/SERPINA1/FCN1/CDA/A1BG/QPCT/CRISPLD2	18		GO:0035014	phosphatidylinositol 3-kinase regulator activity	6/1838	17/17696	0.00561068	0.0511732	0.0431238	SOCS7/SOCS6/SOCS2/SOCS3/CISH/KLF4	6
GO:0006721	terpenoid metabolic process	32/1830	120/18670	1.02103e-07	5.2308e-06	4.08043e-06	GPC3/LRAT/BCO2/AKR1C3/LPL/SDC4/AKR1B10/CYP2C8/CYP4V2/ALDH8A1/SRD5A1/RDH5/ADH1A/ADH6/ADH4/RDH16/CYP2C9/CYP1A2/ADH1B/TTR/HMGCS2/ABCA4/DGAT2/RBP4/APOA1/CYP2C18/ADH1C/APOC3/UGT1A1/CYP2E1/CYP3A4/APOA4	32		GO:1904813	ficolin-1-rich granule lumen	18/1892	124/19717	0.0493949	0.264294	0.226069	C1orf35/ACLY/AGL/PGM1/CAT/PKM/HBB/LRG1/ALDOA/FGL2/MMP9/HK3/SERPINA1/FCN1/CDA/A1BG/QPCT/CRISPLD2	18		GO:0016887	ATPase activity	62/1838	434/17696	0.0059337	0.0536569	0.0452168	KIFC1/KIF4A/KIF2C/TOP2A/KIF18B/KIF20A/CENPE/KIF23/CDC45/KIF14/KIF18A/KIF15/XRCC2/RECQL4/RAD54L/DSCC1/GINS1/POLQ/PIF1/MCM2/XRCC3/RFC4/ABCC10/KIF11/RAD51/HELLS/MSH2/MCM6/BLM/CHTF18/MCM3/DDX39A/DHX34/KIFC2/RAD54B/MSH5/MYO19/MCM4/DNAH14/KIF24/ABCC5/ATAD5/ATAD2/MCM7/MCM5/GINS2/MCM8/DNA2/MYO1B/GINS4/FIGNL1/RFC3/DDX11/BRIP1/KIF21B/ABCC9/ABCC4/ABCA3/KIF7/ABCA8/ABCA4/DNAH6	62
GO:0015718	monocarboxylic acid transport	39/1830	163/18670	1.0612e-07	5.39055e-06	4.20505e-06	SLC26A6/NCOR1/NMB/MPC1/SLC6A8/ACSL1/PLA2G6/PLIN2/CPT2/CYP4A11/STARD5/ABAT/FABP4/SLC51B/ACSL4/ACACB/THBS1/GOT2/PRKAA2/SLC16A3/ABCC4/MFSD2A/CYP4F2/SLC27A2/ACE/SLC16A4/CPT1B/SLC16A2/SLC27A5/SLCO1B1/BDKRB2/CPT1C/SLCO2A1/SLC16A11/SLC6A12/SLC10A1/SLCO1B3/THRSP/FABP1	39		GO:0000152	nuclear ubiquitin ligase complex	8/1892	43/19717	0.0494698	0.264294	0.226069	CDC20/UBE2C/BUB1B/CBX2/UBE2S/CUL7/CBX8/BARD1	8		GO:0008146	sulfotransferase activity	12/1838	52/17696	0.00606769	0.0544035	0.0458459	SULT1C2/HS3ST3B1/GAL3ST1/WSCD1/CHST1/SULT1A1/CHST10/CHST7/GAL3ST4/SULT1A2/SULT2A1/SULT1E1	12
GO:0010038	response to metal ion	68/1830	362/18670	1.08832e-07	5.48182e-06	4.27625e-06	ADAMTS13/CCNB1/CDK1/MAPT/ECT2/NQO1/FOS/G6PD/NUDT1/LOXL2/TESMIN/AKR1C3/DTYMK/ID2/FXN/FOSB/DNMT3A/CACYBP/JUN/JUNB/CAT/PCNA/DUSP1/AQP3/FBP1/ASS1/ABAT/SMPD3/HAMP/MT2A/BSG/GPHN/FABP4/MT1F/MT1X/QDPR/HAAO/CD14/THBS1/FGB/MT1E/PRKAA2/MMP9/FGA/LRRK2/HMOX1/FGG/CYP1A2/NFATC4/CA2/SORD/NDRG1/TFR2/GOT1/KHK/SUCNR1/MT1G/S100A8/ANK3/TF/MT1M/ITPR3/OTC/ARG1/PPARGC1A/TAT/CPS1/MT1A	68		GO:0030055	cell-substrate junction	50/1892	412/19717	0.0495292	0.264294	0.226069	MAP2K1/CDH13/KIF23/THY1/RND3/EHD3/CSPG4/EPHA2/ENAH/EPPK1/FERMT2/HMGA1/HSPB1/ITGA6/ALKBH6/CAT/SDC4/KLF11/DLC1/ATAT1/MCAM/RHOB/PDLIM7/FLNC/ITGA2/BSG/PHLDB2/PTK7/DMD/LIMK1/ARHGAP22/CD81/FBLIM1/PDGFRB/MMP14/FERMT1/CIB2/ARHGEF2/RPL8/TEK/ARL2/CASS4/ITGB4/FHL1/FHL2/AIF1L/SYNPO2/ITGA11/TRPV4/ITGA3	50		GO:0005343	organic acid:sodium symporter activity	8/1838	28/17696	0.00618916	0.0550264	0.0463708	SLC6A8/SLC6A9/SLC1A3/SLC1A1/SLC6A12/SLC10A1/SLC38A1/SLC13A5	8
GO:0007051	spindle organization	40/1830	170/18670	1.18887e-07	5.93841e-06	4.63243e-06	NUF2/KIFC1/BIRC5/KIF4A/NEK2/CDC20/ASPM/PRC1/CCNB1/MYBL2/NDC80/PLK1/TTK/AURKB/RACGAP1/SPC25/AURKA/CENPE/KIF23/MSTO1/CENPW/STIL/WDR62/STMN1/KIF11/TACC3/TBCE/TPX2/HAUS5/NCOR1/GPSM2/TUBG1/CEP72/SAC3D1/PSRC1/SPAG5/POC1A/CCSAP/BORA/ESPL1	40												GO:0015171	amino acid transmembrane transporter activity	15/1838	72/17696	0.00639913	0.056419	0.0475444	SLC7A11/SLC38A2/SLC7A6/SLC38A6/SLC6A9/SLC36A1/SLC7A2/SLC38A4/SLC7A8/SLC1A3/SLC1A1/SLC6A12/SLC1A7/SLC38A1/SLC3A1	15
GO:0046677	response to antibiotic	63/1830	327/18670	1.23554e-07	6.09564e-06	4.75508e-06	CDK1/EZH2/ECT2/DBH/NQO1/ADCY6/LCN2/G6PD/TBXA2R/EGR1/FOXO1/FXN/CBX8/DNMT3A/TYMS/JUN/CAT/KDM6B/PCNA/RHOB/DUSP1/NR4A3/PYCR1/ABAT/ZNF580/SMPD3/ID1/HAMP/DDX11/AXL/PEMT/SLC8A1/SRD5A1/HBB/VKORC1/GNAO1/HP/CD14/GOT2/ADH6/PINK1/HGF/PDGFRB/SPHK1/COL1A1/LRRK2/HMOX1/SRC/ALPL/OXCT1/GJB2/MAPK13/SLC1A3/KLF4/RBP4/S100A8/HBA2/UGT1A1/ARG1/CYP2E1/CRYAB/FABP1/HPGD	63												GO:0016877	ligase activity, forming carbon-sulfur bonds	10/1838	40/17696	0.00655006	0.0572724	0.0482636	ACSM3/ACSL1/SUCLG2/ACSL4/ACSM5/SLC27A2/SLC27A5/ACSM2A/ACSL6/ACSM1	10
GO:0031639	plasminogen activation	13/1830	25/18670	1.24069e-07	6.09564e-06	4.75508e-06	SERPINE1/KLKB1/ANXA2/THBS1/FGB/SERPINF2/FGA/FGG/F11/MELTF/CPB2/APOH/SERPINE2	13												GO:0061135	endopeptidase regulator activity	30/1838	182/17696	0.00724996	0.0620812	0.0523159	BIRC5/PTTG1/LEF1/COL7A1/CD109/SERPINB9/PROS1/SERPINE1/LPA/SERPINI1/SERPING1/SERPINB8/SERPINH1/SERPINA11/SPINK1/SERPINA10/SERPINF2/SERPINA1/AMBP/ITIH1/RARRES1/SERPINA4/SPP2/WFDC1/SERPINA3/PAPLN/SERPINE2/FETUB/HRG/SPINT1	30
GO:0034372	very-low-density lipoprotein particle remodeling	9/1830	12/18670	1.3703e-07	6.67771e-06	5.20913e-06	CETP/LCAT/LPL/APOA5/LIPG/APOA1/APOC3/LIPC/APOA4	9												GO:0000287	magnesium ion binding	34/1838	213/17696	0.0073751	0.0620812	0.0523159	TOP2A/PLK1/PIF1/FEN1/S100P/MSH2/TSSK6/MAST2/BRSK1/PGM1/PSPH/MAPK12/HMGCL/WEE1/SUCLG2/EPHX2/TESC/FIGNL1/PDE2A/PGP/NME1/PKM/RAP2A/ATP11C/PCK1/PINK1/CIB2/SPHK1/GLUL/LRRK2/PRTFDC1/ATP8B3/ENO3/ATP10A	34
GO:0062197	cellular response to chemical stress	66/1830	350/18670	1.43823e-07	6.92325e-06	5.40067e-06	MELK/CDK1/EZH2/CCNA2/MAPT/ECT2/SLC7A11/FANCD2/NQO1/MCL1/FOS/LCN2/G6PD/ZFP36L1/FOXO1/TRAF2/AKR1C3/FXN/CBX8/HSPB1/JUN/DNMT3B/CAT/KDM6B/MSRA/PCNA/STK39/RHOB/TLR4/NR4A3/PYCR1/ZNF580/GCH1/SMPD3/AXL/NR4A2/TXNRD1/ERRFI1/SRXN1/PINK1/HGF/PRKAA2/FANCC/ARHGEF2/SPHK1/MMP9/LRRK2/HMOX1/NCOA7/SRC/RGN/GJB2/MAPK13/BDKRB2/KLF4/EFHD1/GPX8/PDGFRA/VNN1/PRR5L/TRPV4/ARG1/PPARGC1A/FABP1/DHRS2/APOA4	66												GO:0004032	alditol:NADP+ 1-oxidoreductase activity	5/1838	13/17696	0.0075725	0.0620812	0.0523159	AKR1C3/AKR1B10/ADH4/AKR1D1/AKR1C2	5
GO:0051384	response to glucocorticoid	36/1830	146/18670	1.45331e-07	6.92325e-06	5.40067e-06	MDK/ZFP36/FOS/GBA/CAD/ZFP36L1/FOXO1/AGL/ALDH3A1/FOSB/IL1RN/TYMS/DNMT3B/SMYD3/PCNA/DUSP1/ASS1/FBXO32/SRD5A1/ERRFI1/PCK1/ADM/BCHE/PCK2/AVPR1A/ABCA3/ALPL/KLF9/GJB2/GOT1/STC1/AGXT/UGT1A1/ARG1/TAT/CPS1	36												GO:0004467	long-chain fatty acid-CoA ligase activity	5/1838	13/17696	0.0075725	0.0620812	0.0523159	ACSL1/ACSL4/SLC27A2/SLC27A5/ACSL6	5
GO:0006790	sulfur compound metabolic process	69/1830	372/18670	1.45534e-07	6.92325e-06	5.40067e-06	SLC7A11/CSPG4/AADAT/G6PD/ACBD6/GHR/SLC35D1/SULT1C2/MPC1/ACLY/GSTZ1/THEM5/FXN/NDOR1/MTHFD2L/ACAT1/SLC26A2/MLYCD/MSRA/IDUA/ACSM3/MAT1A/ACSL1/CBR4/HMGCL/SUCLG2/GCDH/DSE/ACOT2/ST3GAL6/PEMT/HS3ST3B1/ACSL4/ACACB/DCN/ACSM5/MTHFD1/SLC19A3/GSTA4/PHGDH/TDO2/VCAN/PAX8/CHST1/MICAL1/GGT5/SULT1A1/GLYAT/HMGCS2/B3GNT3/CHST7/BGN/GAL3ST4/DGAT2/BHMT/AGXT/ELOVL7/GNMT/ACSM2A/PDK4/ACOT12/SULT1A2/ACSL6/SULT2A1/CPS1/PRE…	69												GO:0005283	amino acid:sodium symporter activity	5/1838	13/17696	0.0075725	0.0620812	0.0523159	SLC6A9/SLC1A3/SLC1A1/SLC6A12/SLC38A1	5
GO:0033865	nucleoside bisphosphate metabolic process	35/1830	140/18670	1.49943e-07	6.96714e-06	5.43492e-06	AADAT/ACBD6/PANK1/SULT1C2/MPC1/ACLY/GSTZ1/THEM5/ACAT1/SLC26A2/MLYCD/ACSM3/ACSL1/CBR4/HMGCL/SUCLG2/GCDH/ACOT2/ACSL4/ACACB/ACSM5/TDO2/SULT1A1/GLYAT/HMGCS2/DGAT2/ELOVL7/ACSM2A/PDK4/ACOT12/SULT1A2/ACSL6/SULT2A1/ACSM1/SULT1E1	35												GO:0008195	phosphatidate phosphatase activity	5/1838	13/17696	0.0075725	0.0620812	0.0523159	PLPP3/PLPPR2/LPIN2/PLPPR1/PLPP2	5
GO:0033875	ribonucleoside bisphosphate metabolic process	35/1830	140/18670	1.49943e-07	6.96714e-06	5.43492e-06	AADAT/ACBD6/PANK1/SULT1C2/MPC1/ACLY/GSTZ1/THEM5/ACAT1/SLC26A2/MLYCD/ACSM3/ACSL1/CBR4/HMGCL/SUCLG2/GCDH/ACOT2/ACSL4/ACACB/ACSM5/TDO2/SULT1A1/GLYAT/HMGCS2/DGAT2/ELOVL7/ACSM2A/PDK4/ACOT12/SULT1A2/ACSL6/SULT2A1/ACSM1/SULT1E1	35												GO:0017017	MAP kinase tyrosine/serine/threonine phosphatase activity	5/1838	13/17696	0.0075725	0.0620812	0.0523159	DUSP9/DUSP6/DUSP1/DUSP10/DUSP5	5
GO:0034032	purine nucleoside bisphosphate metabolic process	35/1830	140/18670	1.49943e-07	6.96714e-06	5.43492e-06	AADAT/ACBD6/PANK1/SULT1C2/MPC1/ACLY/GSTZ1/THEM5/ACAT1/SLC26A2/MLYCD/ACSM3/ACSL1/CBR4/HMGCL/SUCLG2/GCDH/ACOT2/ACSL4/ACACB/ACSM5/TDO2/SULT1A1/GLYAT/HMGCS2/DGAT2/ELOVL7/ACSM2A/PDK4/ACOT12/SULT1A2/ACSL6/SULT2A1/ACSM1/SULT1E1	35												GO:0042577	lipid phosphatase activity	5/1838	13/17696	0.0075725	0.0620812	0.0523159	PLPP3/PLPPR2/EPHX2/PLPPR1/PLPP2	5
GO:0043650	dicarboxylic acid biosynthetic process	10/1830	15/18670	1.51245e-07	6.97357e-06	5.43993e-06	MTHFD1L/HAAO/KMO/GOT2/MTHFD1/GLUD1/GLS/GOT1/SLC1A3/GLS2	10												GO:0015291	secondary active transmembrane transporter activity	37/1838	237/17696	0.00768267	0.0620812	0.0523159	SLC26A6/SLC7A11/SLC38A2/SLC35D1/SLC7A6/SLC6A8/SLC22A11/SLC26A2/SLC9B2/SLC6A9/SLC36A1/TMCO3/SLC35E4/SLC45A4/SLC8A1/SLC38A4/SLC9A9/SLC16A3/SLC22A1/MFSD2A/SLC16A4/SLC16A2/SLCO1B1/SLC1A3/SLC1A1/SLC2A6/SLC4A4/SLCO2A1/SLC16A11/SLC6A12/SLC10A1/SLCO1B3/SLC1A7/SLC28A1/SLC38A1/SLC13A5/SLCO4C1	37
GO:0005996	monosaccharide metabolic process	57/1830	287/18670	1.69472e-07	7.7543e-06	6.04896e-06	G6PD/CLK2/FOXK1/FOXO1/SOGA1/PGM1/IGFBP3/UGT2B11/MLYCD/ATF3/C1QTNF3/PPP1R3B/NPY1R/FABP5/FBP1/TKT/PGP/PFKFB4/PKM/PFKFB2/ACACB/IGFBP4/PCK1/GOT2/ALDOA/KCNJ11/UGT2B7/HK3/PCK2/GPD1/HKDC1/C1QTNF1/CHST1/SRC/RGN/SORD/GCKR/MST1/ALDOB/ENO3/PFKP/GOT1/KHK/DGAT2/RBP4/TKFC/FUT1/GNMT/HK2/IGF1/PDK4/DCXR/UGT1A1/PPARGC1A/G6PC/TFF3/GCGR	57												GO:0038191	neuropilin binding	6/1838	18/17696	0.0076868	0.0620812	0.0523159	SEMA3F/SEMA6C/SEMA4F/SEMA3G/SEMA3B/SEMA6D	6
GO:0006639	acylglycerol metabolic process	33/1830	129/18670	1.88878e-07	8.57679e-06	6.69057e-06	CETP/LDLR/LPL/CAT/ACSL1/FABP5/FABP4/SORL1/ACSL4/ABHD6/PCK1/LPIN2/MOGAT2/PCK2/DAGLA/RGN/SLC27A5/APOA5/LIPG/DGAT2/APOA1/ANG/APOH/APOC3/LIPC/GPAT3/MOGAT3/G6PC/CYP2E1/CPS1/THRSP/FABP1/APOA4	33												GO:0120013	lipid transfer activity	10/1838	41/17696	0.00787404	0.0631117	0.0531843	CETP/GRAMD1A/STARD5/GRAMD1C/APOA5/APOA1/MTTP/TTPA/GRAMD1B/APOA4	10
GO:0070507	regulation of microtubule cytoskeleton organization	42/1830	186/18670	1.97012e-07	8.87889e-06	6.92623e-06	SKA1/NEK2/SKA3/PLK1/AURKA/KIF18A/CEP131/CCNF/STIL/STMN1/MAPT/XRCC3/KAT2A/KIF11/TACC3/CEP250/PLK4/TPX2/CHEK1/GPSM2/CENPJ/ATAT1/CKAP2/PSRC1/SPAG5/POC1A/PHLDB2/CDK5R1/CCSAP/APC2/FGF13/BORA/NAV3/PRKAA2/BICD1/MAP2/ARHGEF2/MAP1A/ARL2/MAP1B/ATF5/TRPV4	42												GO:0016620	oxidoreductase activity, acting on the aldehyde or oxo group of donors, NAD or NADP as acceptor	9/1838	35/17696	0.0079924	0.0635787	0.0535779	AKR1C3/ALDH2/ALDH3A1/ALDH6A1/AKR1B10/ALDH8A1/ALDH1B1/ADH4/ALDH4A1	9
GO:0045839	negative regulation of mitotic nuclear division	19/1830	52/18670	1.99198e-07	8.91041e-06	6.95082e-06	CENPF/CDC20/CCNB1/PTTG1/NDC80/BUB1/PLK1/TTK/AURKB/TRIP13/CDT1/BUB1B/SPDL1/XRCC3/MAD2L1/MTBP/CHEK1/DUSP1/BMP4	19												GO:0015179	L-amino acid transmembrane transporter activity	12/1838	54/17696	0.00830851	0.0646353	0.0544683	SLC7A11/SLC38A2/SLC7A6/SLC6A9/SLC36A1/SLC7A2/SLC7A8/SLC1A3/SLC1A1/SLC1A7/SLC38A1/SLC3A1	12
GO:0061041	regulation of wound healing	36/1830	148/18670	2.0917e-07	9.00726e-06	7.02637e-06	CD34/TBXA2R/PLPP3/EPPK1/PDGFA/CD109/DUOX1/TLR4/PROS1/SERPINE1/ABAT/KLKB1/PHLDB2/ANXA2/SERPING1/PLG/DUSP10/VKORC1/THBS1/FGB/SERPINF2/THBD/FGA/FGG/TSPAN8/F11/C1QTNF1/CPB2/SELP/APOH/PDGFRA/APCS/WFDC1/SERPINE2/HRG/WNT4	36												GO:0030170	pyridoxal phosphate binding	12/1838	54/17696	0.00830851	0.0646353	0.0544683	AADAT/PYGB/PLPBP/ALB/ABAT/GOT2/AGXT2/ALAS1/SHMT1/GOT1/AGXT/TAT	12
GO:1901568	fatty acid derivative metabolic process	39/1830	167/18670	2.10189e-07	9.00726e-06	7.02637e-06	ZADH2/AKR1C3/ACLY/THEM5/ACAT1/ACSL1/CYP2C8/CBR4/HMGCL/BDH2/CYP4A11/CYP2B6/EPHX2/FABP5/GCDH/PON3/ACSL4/PLA2G4C/CYP2C9/CYP1A2/AVPR1A/CYP4F2/CYP2J2/DAGLA/OXCT1/SLC27A5/GGT5/HMGCS2/PON1/DGAT2/PTGIS/CYP2C18/ELOVL7/ACSM2A/ACSL6/CYP2E1/AKR1C2/CYP2A6/HPGD	39												GO:0070279	vitamin B6 binding	12/1838	54/17696	0.00830851	0.0646353	0.0544683	AADAT/PYGB/PLPBP/ALB/ABAT/GOT2/AGXT2/ALAS1/SHMT1/GOT1/AGXT/TAT	12
GO:1901654	response to ketone	43/1830	193/18670	2.11037e-07	9.00726e-06	7.02637e-06	FOS/GBA/ADCY6/CAD/TBXA2R/SPP1/FOXO1/ADAM15/AKR1C3/NDOR1/FOSB/TYMS/DNMT3B/PSPH/SMYD3/PCNA/DUSP1/TNFSF4/ASS1/NME1/FBXO32/CATSPER2/NKX3-1/SRD5A1/ERRFI1/PCK1/THBS1/KCNJ11/PRKAA2/PCK2/AVPR1A/TGFBR3/SRC/KLF9/GJB2/PTGFR/KLF4/AR/ARG1/AKR1C2/CLDN4/CPS1/FOXP2	43												GO:0019865	immunoglobulin binding	7/1838	24/17696	0.00909807	0.070261	0.0592091	CD4/VWF/AMBP/FCGR3A/FCGR2B/JCHAIN/HRG	7
GO:0006536	glutamate metabolic process	15/1830	34/18670	2.13385e-07	9.00726e-06	7.02637e-06	SLC7A11/AADAT/GOT2/ALDH4A1/GLUL/GLUD1/AMDHD1/UROC1/GLS/FTCD/GOT1/SLC1A3/GLS2/PRODH2/TAT	15												GO:0019825	oxygen binding	9/1838	36/17696	0.00969604	0.0738015	0.0621927	CYP17A1/ALB/HBB/TDO2/CYP2C18/HBA2/CYP8B1/CYP2E1/CYP3A4	9
GO:0007094	mitotic spindle assembly checkpoint	15/1830	34/18670	2.13385e-07	9.00726e-06	7.02637e-06	CENPF/CDC20/CCNB1/NDC80/BUB1/PLK1/TTK/AURKB/TRIP13/CDT1/BUB1B/SPDL1/XRCC3/MAD2L1/DUSP1	15												GO:0042169	SH2 domain binding	9/1838	36/17696	0.00969604	0.0738015	0.0621927	SHCBP1/SH3PXD2B/DLC1/SYP/SKAP1/SQSTM1/SRC/LILRB1/TRPV4	9
GO:0031577	spindle checkpoint	15/1830	34/18670	2.13385e-07	9.00726e-06	7.02637e-06	CENPF/CDC20/CCNB1/NDC80/BUB1/PLK1/TTK/AURKB/TRIP13/CDT1/BUB1B/SPDL1/XRCC3/MAD2L1/DUSP1	15												GO:0016782	transferase activity, transferring sulfur-containing groups	14/1838	69/17696	0.0104666	0.0790976	0.0666557	SULT1C2/ACAA1/HS3ST3B1/GAL3ST1/WSCD1/CHST1/OXCT1/SULT1A1/CHST10/CHST7/GAL3ST4/SULT1A2/SULT2A1/SULT1E1	14
GO:0071173	spindle assembly checkpoint	15/1830	34/18670	2.13385e-07	9.00726e-06	7.02637e-06	CENPF/CDC20/CCNB1/NDC80/BUB1/PLK1/TTK/AURKB/TRIP13/CDT1/BUB1B/SPDL1/XRCC3/MAD2L1/DUSP1	15												GO:0036041	long-chain fatty acid binding	5/1838	14/17696	0.0107854	0.080359	0.0677187	SCP2/FABP4/RIDA/PRR7/S100A8	5
GO:0071174	mitotic spindle checkpoint	15/1830	34/18670	2.13385e-07	9.00726e-06	7.02637e-06	CENPF/CDC20/CCNB1/NDC80/BUB1/PLK1/TTK/AURKB/TRIP13/CDT1/BUB1B/SPDL1/XRCC3/MAD2L1/DUSP1	15												GO:0046935	1-phosphatidylinositol-3-kinase regulator activity	5/1838	14/17696	0.0107854	0.080359	0.0677187	SOCS7/SOCS6/SOCS2/SOCS3/CISH	5
GO:0006638	neutral lipid metabolic process	33/1830	130/18670	2.29605e-07	9.62416e-06	7.5076e-06	CETP/LDLR/LPL/CAT/ACSL1/FABP5/FABP4/SORL1/ACSL4/ABHD6/PCK1/LPIN2/MOGAT2/PCK2/DAGLA/RGN/SLC27A5/APOA5/LIPG/DGAT2/APOA1/ANG/APOH/APOC3/LIPC/GPAT3/MOGAT3/G6PC/CYP2E1/CPS1/THRSP/FABP1/APOA4	33												GO:0003707	steroid hormone receptor activity	12/1838	56/17696	0.0111482	0.0824814	0.0695072	LEF1/NR4A1/NR4A3/ESR1/NR3C2/NR6A1/NR4A2/NKX3-1/PAQR8/NR1I2/AR/NR0B2	12
GO:0033047	regulation of mitotic sister chromatid segregation	22/1830	68/18670	2.66458e-07	1.10913e-05	8.65209e-06	CENPF/CDC20/CCNB1/PTTG1/NDC80/BUB1/DLGAP5/PLK1/TTK/AURKB/TRIP13/CDT1/BUB1B/CDC6/CENPE/SPDL1/XRCC3/MAD2L1/TACC3/NSMCE2/DUSP1/ESPL1	22												GO:0051536	iron-sulfur cluster binding	13/1838	63/17696	0.0116109	0.0847194	0.0713932	PRIM2/ETFDH/POLD1/FXN/DNA2/ABAT/DDX11/BRIP1/RSAD2/DPYD/AIFM3/AOX1/XDH	13
GO:0050678	regulation of epithelial cell proliferation	69/1830	378/18670	2.72597e-07	1.12686e-05	8.79039e-06	THBS4/GPC3/APLN/IQGAP3/CDH13/MDK/ECM1/UHRF1/ZFP36/PYGO2/ROBO1/SFN/CXCL12/ZFP36L1/EPPK1/JCAD/CD109/LAMC1/JUN/HMGB2/PBLD/NR4A1/EDNRB/NR4A3/MCC/BRCA2/ZNF580/ID1/NME1/AGTR1/DLL4/CDKN2B/STXBP4/DUSP10/NKX3-1/NGFR/LRG1/ERRFI1/THBS1/GLUL/C5AR1/HMOX1/TEK/BMP4/RIDA/TGFBR3/ATOH8/ZNF703/CPB2/RGN/KLF9/PGF/MST1/MYC/NUPR1/CCL2/XDH/ANG/APOH/SULF1/SOX9/IGF1/AR/SNAI2/WFDC1/IHH/ARG1/TACSTD2/FOXP2	69												GO:0051540	metal cluster binding	13/1838	63/17696	0.0116109	0.0847194	0.0713932	PRIM2/ETFDH/POLD1/FXN/DNA2/ABAT/DDX11/BRIP1/RSAD2/DPYD/AIFM3/AOX1/XDH	13
GO:0045926	negative regulation of growth	51/1830	249/18670	2.77468e-07	1.13914e-05	8.88617e-06	GPC3/CDKN2A/CDKN2C/TP73/SEMA5B/DCUN1D3/SEMA3F/G6PD/SPP1/ADAM15/FXN/SOCS2/NKD1/MSX1/PSRC1/SEMA6C/FBP1/MAPK11/MT2A/STC2/CDK5R1/PLXNA3/DUSP10/MT1F/MT1X/FGF13/SEMA4F/MT1E/MAP2/SPART/BMP4/SEMA3G/SEMA7A/ARHGAP4/FHL1/SEMA3B/CDA/RBP4/MT1G/FRZB/SEMA6D/CDHR2/WNT11/MT1M/WFDC1/ADRB2/INHBA/SERPINE2/HRG/CRYAB/MT1A	51												GO:0042578	phosphoric ester hydrolase activity	52/1838	367/17696	0.0128065	0.0928032	0.0782055	CDKN3/CDC25C/DLGAP5/DUSP9/NT5DC2/DNAJC6/DUSP6/PTP4A3/PLPP3/CDC25A/PLPPR2/PSPH/PPP2R3B/PTPN3/SBF1/PPP1R3B/DUSP1/EPHX2/PDE7B/FBP1/PHPT1/PDE2A/SMPD3/PGP/PFKFB4/PFKFB2/PLCB1/PON3/CCR1/DUSP10/GDPD1/DUSP5/PPM1K/NT5M/CDC25B/LPIN2/PLCD3/PTPN14/PLPPR1/HMOX1/PLCH2/MTMR7/ALPL/PLPP2/PON1/BDKRB2/NOTUM/CHRM3/MYH3/PDE11A/G6PC/PTPRD	52
GO:0031638	zymogen activation	19/1830	53/18670	2.82104e-07	1.15029e-05	8.97319e-06	C1RL/C1R/SERPINE1/KLKB1/ANXA2/THBS1/FGB/MMP14/SERPINF2/FGA/FGG/F9/F11/MELTF/CPB2/APOH/PYCARD/SERPINE2/PRSS3	19												GO:1901618	organic hydroxy compound transmembrane transporter activity	10/1838	44/17696	0.0130969	0.094262	0.0794348	AQP3/SLC51B/AQP7/SLC16A3/MFSD10/SLC22A1/SLCO1B1/RBP4/SLC10A1/SLCO1B3	10
GO:2000816	negative regulation of mitotic sister chromatid separation	16/1830	39/18670	2.86041e-07	1.15846e-05	9.03693e-06	CENPF/CDC20/CCNB1/PTTG1/NDC80/BUB1/PLK1/TTK/AURKB/TRIP13/CDT1/BUB1B/SPDL1/XRCC3/MAD2L1/DUSP1	16												GO:0030506	ankyrin binding	6/1838	20/17696	0.0133981	0.0957783	0.0807126	FLNC/NRCAM/SLC8A1/KCNJ11/OBSCN/RHBG	6
GO:0051918	negative regulation of fibrinolysis	8/1830	10/18670	3.15398e-07	1.26879e-05	9.89754e-06	SERPINE1/PLG/THBS1/SERPINF2/THBD/CPB2/APOH/HRG	8												GO:0016830	carbon-carbon lyase activity	11/1838	51/17696	0.0140734	0.0992192	0.0836122	CYP17A1/MLYCD/HMGCL/HOGA1/PCK1/ALDOA/SHMT1/PCK2/ALDOB/GOT1/ME1	11
GO:0001101	response to acid chemical	64/1830	343/18670	3.28056e-07	1.31091e-05	1.02262e-05	CCNB1/E2F1/LRAT/CPEB3/NQO1/ADCY6/EGR1/TRIM16/CLK2/COL4A1/FOXO1/AKR1C3/LDLR/LPL/DNMT3A/TYMS/DHODH/CAT/PCNA/ACSL1/HMGCL/DNMT1/DUSP1/AQP3/TESC/ITGA2/TNFSF4/ASS1/HAMP/PTK7/NME1/PEMT/TEAD2/MICB/PCK1/PINK1/PDGFRB/PRKAA2/SHMT1/ASNS/BCHE/COL1A1/NFATC4/AVPR1A/TGFBR3/SRC/GJB2/COL1A2/GDAP1/PTGFR/PON1/DGAT2/KLF4/RBP4/WNT11/PDGFRA/SOX9/PDK4/OTC/ARG1/PPARGC1A/CYP2E1/AKR1C2/CPS1	64												GO:0004033	aldo-keto reductase (NADP) activity	7/1838	26/17696	0.0143898	0.0992192	0.0836122	AKR1C3/ALDH3A1/AKR1B10/ADH4/AKR1D1/AKR7A3/AKR1C2	7
GO:0002526	acute inflammatory response	29/1830	108/18670	3.40621e-07	1.35158e-05	1.05434e-05	DNASE1L3/IL6ST/CD163/EDNRB/TNFSF4/ASS1/KLKB1/HAMP/DNASE1/F8/ORM1/ZP3/HP/ORM2/SAA4/SERPINF2/MBL2/SERPINA1/NUPR1/TFR2/FCGR2B/S100A8/SAA2/VNN1/APCS/SAA1/SERPINA3/UGT1A1/CRP	29												GO:0004955	prostaglandin receptor activity	4/1838	10/17696	0.0145711	0.0992192	0.0836122	PTGDR2/PTGFR/PTGIR/HPGD	4
GO:0033046	negative regulation of sister chromatid segregation	17/1830	44/18670	3.42742e-07	1.35158e-05	1.05434e-05	CENPF/CDC20/CCNB1/PTTG1/NDC80/BUB1/PLK1/TTK/AURKB/TRIP13/CDT1/BUB1B/SPDL1/XRCC3/MAD2L1/DUSP1/ESPL1	17												GO:0016595	glutamate binding	4/1838	10/17696	0.0145711	0.0992192	0.0836122	GLUL/SLC1A3/SLC1A1/CPS1	4
GO:0046364	monosaccharide biosynthetic process	26/1830	91/18670	3.653e-07	1.43112e-05	1.11638e-05	G6PD/CLK2/FOXO1/SOGA1/PGM1/ATF3/C1QTNF3/FBP1/TKT/PGP/PCK1/GOT2/ALDOA/PCK2/GPD1/RGN/SORD/MST1/ALDOB/ENO3/GOT1/DGAT2/RBP4/GNMT/PPARGC1A/G6PC	26												GO:0019203	carbohydrate phosphatase activity	4/1838	10/17696	0.0145711	0.0992192	0.0836122	FBP1/PFKFB4/PFKFB2/G6PC	4
GO:0010771	negative regulation of cell morphogenesis involved in differentiation	27/1830	97/18670	3.91357e-07	1.52324e-05	1.18825e-05	THY1/SEMA5B/SEMA3F/SPP1/DNM3/LINGO1/SEMA6C/ID1/EPHB2/CDK5R1/PLXNA3/NGFR/FGF13/SEMA4F/MAP2/SPART/NFATC4/SEMA3G/SEMA7A/MELTF/GBP1/ARHGAP4/SEMA3B/FBLN1/SEMA6D/POSTN/TACSTD2	27												GO:0050308	sugar-phosphatase activity	4/1838	10/17696	0.0145711	0.0992192	0.0836122	FBP1/PFKFB4/PFKFB2/G6PC	4
GO:0034599	cellular response to oxidative stress	58/1830	302/18670	4.31533e-07	1.66543e-05	1.29917e-05	MELK/CDK1/EZH2/CCNA2/MAPT/ECT2/SLC7A11/FANCD2/NQO1/MCL1/FOS/LCN2/G6PD/FOXO1/TRAF2/AKR1C3/FXN/CBX8/HSPB1/JUN/CAT/KDM6B/MSRA/PCNA/RHOB/TLR4/NR4A3/PYCR1/ZNF580/GCH1/SMPD3/AXL/NR4A2/TXNRD1/SRXN1/PINK1/HGF/PRKAA2/FANCC/SPHK1/MMP9/LRRK2/HMOX1/NCOA7/SRC/RGN/GJB2/MAPK13/KLF4/GPX8/PDGFRA/VNN1/PRR5L/ARG1/PPARGC1A/FABP1/DHRS2/APOA4	58												GO:0004953	icosanoid receptor activity	5/1838	15/17696	0.0148172	0.0992192	0.0836122	TBXA2R/PTGDR2/PTGFR/PTGIR/HPGD	5
GO:1905819	negative regulation of chromosome separation	16/1830	40/18670	4.33445e-07	1.66543e-05	1.29917e-05	CENPF/CDC20/CCNB1/PTTG1/NDC80/BUB1/PLK1/TTK/AURKB/TRIP13/CDT1/BUB1B/SPDL1/XRCC3/MAD2L1/DUSP1	16												GO:0019841	retinol binding	5/1838	15/17696	0.0148172	0.0992192	0.0836122	LRAT/RBP7/ADH4/RBP4/RBP5	5
GO:0051985	negative regulation of chromosome segregation	17/1830	45/18670	5.00689e-07	1.91155e-05	1.49116e-05	CENPF/CDC20/CCNB1/PTTG1/NDC80/BUB1/PLK1/TTK/AURKB/TRIP13/CDT1/BUB1B/SPDL1/XRCC3/MAD2L1/DUSP1/ESPL1	17												GO:0030228	lipoprotein particle receptor activity	5/1838	15/17696	0.0148172	0.0992192	0.0836122	LDLR/SORL1/STAB1/LRP12/VLDLR	5
GO:0001523	retinoid metabolic process	28/1830	104/18670	5.08965e-07	1.92053e-05	1.49817e-05	GPC3/LRAT/BCO2/AKR1C3/LPL/SDC4/AKR1B10/CYP2C8/CYP4V2/ALDH8A1/RDH5/ADH1A/ADH6/ADH4/RDH16/CYP1A2/ADH1B/TTR/ABCA4/DGAT2/RBP4/APOA1/CYP2C18/ADH1C/APOC3/UGT1A1/CYP3A4/APOA4	28												GO:0033549	MAP kinase phosphatase activity	5/1838	15/17696	0.0148172	0.0992192	0.0836122	DUSP9/DUSP6/DUSP1/DUSP10/DUSP5	5
GO:1903034	regulation of response to wounding	40/1830	179/18670	5.09451e-07	1.92053e-05	1.49817e-05	MAP2K1/CD34/MDK/TBXA2R/PLPP3/SPP1/EPPK1/PDGFA/CD109/DUOX1/TLR4/PROS1/SERPINE1/ABAT/KLKB1/PHLDB2/ANXA2/SERPING1/PLG/DUSP10/VKORC1/THBS1/FGB/SERPINF2/THBD/FGA/FGG/TSPAN8/F11/C1QTNF1/CPB2/SELP/KLF4/APOH/PDGFRA/APCS/WFDC1/SERPINE2/HRG/WNT4	40												GO:0005540	hyaluronic acid binding	6/1838	21/17696	0.0171443	0.111399	0.0938758	HMMR/LYVE1/CEMIP/STAB1/VCAN/HAPLN3	6
GO:0016101	diterpenoid metabolic process	29/1830	110/18670	5.18878e-07	1.94385e-05	1.51635e-05	GPC3/LRAT/BCO2/AKR1C3/LPL/SDC4/AKR1B10/CYP2C8/CYP4V2/ALDH8A1/SRD5A1/RDH5/ADH1A/ADH6/ADH4/RDH16/CYP1A2/ADH1B/TTR/ABCA4/DGAT2/RBP4/APOA1/CYP2C18/ADH1C/APOC3/UGT1A1/CYP3A4/APOA4	29												GO:0008106	alcohol dehydrogenase (NADP+) activity	6/1838	21/17696	0.0171443	0.111399	0.0938758	AKR1C3/ALDH3A1/AKR1B10/ADH4/AKR1D1/AKR1C2	6
GO:0045841	negative regulation of mitotic metaphase/anaphase transition	15/1830	36/18670	5.295e-07	1.97132e-05	1.53778e-05	CENPF/CDC20/CCNB1/NDC80/BUB1/PLK1/TTK/AURKB/TRIP13/CDT1/BUB1B/SPDL1/XRCC3/MAD2L1/DUSP1	15												GO:0016411	acylglycerol O-acyltransferase activity	6/1838	21/17696	0.0171443	0.111399	0.0938758	TAZ/MOGAT2/AGPAT4/DGAT2/GPAT3/MOGAT3	6
GO:0019373	epoxygenase P450 pathway	11/1830	20/18670	5.66111e-07	2.09461e-05	1.63396e-05	CYP2C8/CYP4A11/CYP2B6/EPHX2/CYP2C9/CYP1A2/CYP4F2/CYP2J2/CYP2C18/CYP2E1/CYP2A6	11												GO:0016894	endonuclease activity, active with either ribo- or deoxyribonucleic acids and producing 3'-phosphomonoesters	6/1838	21/17696	0.0171443	0.111399	0.0938758	EME1/XRCC3/TSEN54/EME2/RIDA/RNASE4	6
GO:0000725	recombinational repair	33/1830	135/18670	5.8689e-07	2.15817e-05	1.68354e-05	CDC45/PARPBP/XRCC2/RECQL4/RAD54L/POLQ/TONSL/MCM2/XRCC3/RAD51/FEN1/MCM6/BLM/AP5Z1/RAD51AP1/MCM3/CDC7/RAD54B/NSMCE2/CHEK1/KLHL15/MCM4/RHNO1/MCM7/MCM5/GINS2/RMI2/MCM8/GINS4/BRCA2/FIGNL1/MMS22L/MCMDC2	33												GO:0004620	phospholipase activity	18/1838	102/17696	0.0171625	0.111399	0.0938758	LPL/PLA2G6/PNPLA7/SMPD3/PLCB1/CCR1/ABHD6/GDPD1/PLA2G4C/PLCD3/HMOX1/PLCH2/ASPG/BDKRB2/LIPG/NOTUM/LIPC/CHRM3	18
GO:0006637	acyl-CoA metabolic process	28/1830	105/18670	6.29809e-07	2.28792e-05	1.78476e-05	AADAT/ACBD6/MPC1/ACLY/GSTZ1/THEM5/ACAT1/MLYCD/ACSM3/ACSL1/CBR4/HMGCL/SUCLG2/GCDH/ACOT2/ACSL4/ACACB/ACSM5/TDO2/GLYAT/HMGCS2/DGAT2/ELOVL7/ACSM2A/PDK4/ACOT12/ACSL6/ACSM1	28												GO:0000400	four-way junction DNA binding	5/1838	16/17696	0.0197452	0.122885	0.103555	XRCC2/XRCC3/MSH2/BLM/HMGB2	5
GO:0035383	thioester metabolic process	28/1830	105/18670	6.29809e-07	2.28792e-05	1.78476e-05	AADAT/ACBD6/MPC1/ACLY/GSTZ1/THEM5/ACAT1/MLYCD/ACSM3/ACSL1/CBR4/HMGCL/SUCLG2/GCDH/ACOT2/ACSL4/ACACB/ACSM5/TDO2/GLYAT/HMGCS2/DGAT2/ELOVL7/ACSM2A/PDK4/ACOT12/ACSL6/ACSM1	28												GO:0004030	aldehyde dehydrogenase [NAD(P)+] activity	5/1838	16/17696	0.0197452	0.122885	0.103555	ALDH2/ALDH3A1/ALDH1B1/ADH4/ALDH4A1	5
GO:0022616	DNA strand elongation	12/1830	24/18670	6.66766e-07	2.38873e-05	1.8634e-05	GINS1/RFC4/MCM3/MCM4/MCM7/LIG1/GINS2/GINS3/PCNA/DNA2/GINS4/RFC3	12												GO:0010181	FMN binding	5/1838	16/17696	0.0197452	0.122885	0.103555	NDOR1/DHODH/HAO1/HAO2/IYD	5
GO:0008209	androgen metabolic process	13/1830	28/18670	6.73499e-07	2.38873e-05	1.8634e-05	SPP1/CYP17A1/ESR1/SRD5A1/ADM/UGT2B7/SRD5A2/AKR1D1/HSD17B6/HSD17B3/PPARGC1A/CYP3A4/WNT4	13												GO:0015347	sodium-independent organic anion transmembrane transporter activity	5/1838	16/17696	0.0197452	0.122885	0.103555	SLC22A11/SLCO1B1/SLCO2A1/SLCO1B3/SLCO4C1	5
GO:0009065	glutamine family amino acid catabolic process	13/1830	28/18670	6.73499e-07	2.38873e-05	1.8634e-05	FAH/GOT2/ALDH4A1/GLUL/GLUD1/GLS/GOT1/GLS2/ASRGL1/PRODH2/ARG2/ARG1/DAO	13												GO:0016641	oxidoreductase activity, acting on the CH-NH2 group of donors, oxygen as acceptor	5/1838	16/17696	0.0197452	0.122885	0.103555	LOXL2/LOX/IL4I1/DAO/LOXL4	5
GO:0009074	aromatic amino acid family catabolic process	13/1830	28/18670	6.73499e-07	2.38873e-05	1.8634e-05	AADAT/GSTZ1/FAH/QDPR/HAAO/KMO/AMDHD1/TDO2/UROC1/FTCD/IL4I1/ASRGL1/TAT	13												GO:0016888	endodeoxyribonuclease activity, producing 5'-phosphomonoesters	5/1838	16/17696	0.0197452	0.122885	0.103555	EXO1/FEN1/DNASE1L3/DNA2/DNASE1	5
GO:0002237	response to molecule of bacterial origin	63/1830	343/18670	7.14038e-07	2.51761e-05	1.96394e-05	ADAMTS13/ZFP36/TRIB1/PLSCR4/FOS/LCN2/TBXA2R/IRAK1/IL1RN/JUN/HMGB2/JUNB/IRF8/TLR4/EDNRB/SERPINE1/NOCT/TNFSF4/ASS1/GCH1/HAMP/AXL/CCL3/DUSP10/DCN/KMO/PCK1/CD14/INAVA/ADM/CD24/SPON2/THBD/TREM2/C5AR1/CYP1A2/CXCL2/SRC/ALPL/LILRB1/GJB2/TRIM6/SELP/CCL2/PTGFR/FCGR2B/PTGIR/CD180/S100A8/CD274/CMPK2/NUGGC/PYCARD/UGT1A1/ARG1/SSC5D/PPARGC1A/S100A14/LY96/MRC1/CPS1/SELE/HPGD	63												GO:0070402	NADPH binding	5/1838	16/17696	0.0197452	0.122885	0.103555	TP53I3/CBR4/GRHPR/SRD5A1/QDPR	5
GO:0006081	cellular aldehyde metabolic process	20/1830	61/18670	7.26033e-07	2.54494e-05	1.98525e-05	BCO2/AKR1C3/ALDH3A1/CLCN2/ALDH8A1/TKT/HOGA1/GRHPR/GOT2/AGXT2/ADH4/ALDH4A1/ALDOB/AKR7A3/KHK/TKFC/AGXT/PRODH2/DKK3/WNT4	20												GO:0005035	death receptor activity	4/1838	11/17696	0.021043	0.128691	0.108448	TNFRSF4/TNFRSF25/NGFR/TNFRSF19	4
GO:0007596	blood coagulation	62/1830	336/18670	7.41432e-07	2.58381e-05	2.01557e-05	ADAMTS13/CD34/VPS45/SLC7A11/EHD3/ADRA2B/TBXA2R/PDGFA/MAFG/HSPB1/HPS5/GNA14/F2RL3/TLR4/PROS1/SERPINE1/MMRN1/ITGA2/ABAT/KLKB1/AXL/F8/ANXA2/VWF/SERPING1/PLG/HBB/VKORC1/MAFF/THBS1/ENTPD2/FGB/ZFPM2/SERPINA10/COL1A1/SERPINF2/TYRO3/THBD/FGA/PROZ/F13A1/FGG/SERPINA1/TSPAN8/F9/F11/CYP4F2/C1QTNF1/SRC/MICAL1/CPB2/COL1A2/SELP/FBLN1/SCUBE1/PRKCB/APOH/PDGFRA/SAA1/ITPR3/SERPINE2/HRG	62												GO:0005324	long-chain fatty acid transporter activity	4/1838	11/17696	0.021043	0.128691	0.108448	FABP4/SLC27A2/SLC27A5/FABP1	4
GO:0006635	fatty acid beta-oxidation	22/1830	72/18670	8.09386e-07	2.79017e-05	2.17655e-05	ACADS/ETFDH/ACAA1/IVD/ACAT1/ACAA2/MLYCD/BDH2/CPT2/ECHS1/ACAD11/ACADM/SCP2/GCDH/ACACB/EHHADH/ACOX2/SLC27A2/CPT1B/CPT1C/ACADL/FABP1	22												GO:0050786	RAGE receptor binding	4/1838	11/17696	0.021043	0.128691	0.108448	S100P/HMGB2/FPR1/S100A8	4
GO:1902100	negative regulation of metaphase/anaphase transition of cell cycle	15/1830	37/18670	8.09959e-07	2.79017e-05	2.17655e-05	CENPF/CDC20/CCNB1/NDC80/BUB1/PLK1/TTK/AURKB/TRIP13/CDT1/BUB1B/SPDL1/XRCC3/MAD2L1/DUSP1	15												GO:0016791	phosphatase activity	39/1838	270/17696	0.0213016	0.129524	0.10915	CDKN3/CDC25C/DLGAP5/DUSP9/NT5DC2/DNAJC6/DUSP6/PTP4A3/PLPP3/CDC25A/PLPPR2/PSPH/PPP2R3B/PTPN3/SBF1/PPP1R3B/DUSP1/EPHX2/FBP1/PHPT1/PGP/PFKFB4/PFKFB2/PON3/DUSP10/DUSP5/PPM1K/NT5M/CDC25B/LPIN2/PTPN14/PLPPR1/MTMR7/ALPL/PLPP2/PON1/MYH3/G6PC/PTPRD	39
GO:0010769	regulation of cell morphogenesis involved in differentiation	57/1830	301/18670	8.70108e-07	2.98024e-05	2.32482e-05	MAP2K1/MDK/THY1/MAPT/SEMA5B/ROBO1/SEMA3F/CUL7/CXCL12/SPP1/ITPKA/ARHGAP33/BRSK1/PDLIM5/DNM3/LINGO1/PLXNC1/SEMA6C/PLXNA1/NRCAM/ID1/DBN1/EPHB2/LZTS1/RAP2A/LIMK1/CDK5R1/ZSWIM5/S100A10/PLXNA3/NGFR/FGF13/SEMA4F/FGB/ZEB2/MAP2/FGA/LRRK2/FGG/SPART/NFATC4/CASS4/SEMA3G/SEMA7A/MELTF/GBP1/ARHGAP4/MAP1B/SEMA3B/FBLN1/APOA1/SEMA6D/CAMK2B/POSTN/TACSTD2/PTPRD/XK	57												GO:0004629	phospholipase C activity	7/1838	28/17696	0.0215728	0.130423	0.109908	PLCB1/CCR1/PLCD3/PLCH2/BDKRB2/NOTUM/CHRM3	7
GO:0033048	negative regulation of mitotic sister chromatid segregation	16/1830	42/18670	9.4934e-07	3.23315e-05	2.52211e-05	CENPF/CDC20/CCNB1/PTTG1/NDC80/BUB1/PLK1/TTK/AURKB/TRIP13/CDT1/BUB1B/SPDL1/XRCC3/MAD2L1/DUSP1	16												GO:0019207	kinase regulator activity	31/1838	207/17696	0.0236952	0.142441	0.120035	CCNB2/CCNB1/CDKN2A/MAP2K1/CCNA2/CCNF/CCNE1/CDKN2C/TRIB1/DBF4B/SPRY2/SOCS7/SFN/SOCS6/CKS1B/CCNE2/SOCS2/HSPB1/SOCS3/CKS2/TESC/CDK5R1/CDKN2B/FGF13/CISH/CD24/KLF4/PKIB/WNT11/NRG1/CNTD2	31
GO:0009259	ribonucleotide metabolic process	72/1830	414/18670	1.01534e-06	3.43838e-05	2.68221e-05	UCK2/AADAT/ADCY6/CAD/EPHA2/ACBD6/FOXK1/TAZ/PANK1/SULT1C2/MPC1/ACLY/GSTZ1/THEM5/PGM1/ACAT1/DHODH/SLC26A2/MLYCD/CBFA2T3/ACSM3/ACSL1/TJP2/CBR4/ADK/HMGCL/SUCLG2/PDE7B/FBP1/PDE2A/GCDH/PFKFB4/NME1/ACOT2/PKM/PFKFB2/ACSL4/ACACB/ACSM5/ALDOA/PINK1/DHTKD1/PRKAA2/TREM2/LRRK2/HK3/TDO2/GPD1/HKDC1/SULT1A1/GLYAT/GCKR/OGDHL/ALDOB/NUPR1/ENO3/HMGCS2/PFKP/DGAT2/SLC2A6/ELOVL7/HK2/IGF1/ACSM2A/PDK4/ACOT12/SULT1A2/ACSL6…	72												GO:0033218	amide binding	49/1838	356/17696	0.0248261	0.148396	0.125053	TOMM40L/PTH1R/VIPR1/MAPK8IP2/ACBD6/GHR/KPNA2/PANK1/LDLR/TYMS/ALDH6A1/HMGCL/TLR4/EDNRB/SCP2/CEMIP/ITGA2/GCDH/EPHB2/LAPTM4B/SORL1/NGFR/SRD5A1/ACACB/PTGDR2/CD14/CD1D/SLC7A8/BCHE/TREM2/AVPR1A/FOLH1/FTCD/ENPEP/FCGR2B/SOAT2/APOA1/ANG/KDELR3/GNMT/ACADL/ACOT12/RAMP1/ADRB2/INHBA/MCHR1/BACE2/GCGR/CRYAB	49
GO:0034370	triglyceride-rich lipoprotein particle remodeling	9/1830	14/18670	1.03822e-06	3.49612e-05	2.72725e-05	CETP/LCAT/LPL/APOA5/LIPG/APOA1/APOC3/LIPC/APOA4	9												GO:0048038	quinone binding	5/1838	17/17696	0.0256345	0.152367	0.1284	ETFDH/TP53I3/DHODH/CBR4/VKORC1	5
GO:0006067	ethanol metabolic process	11/1830	21/18670	1.08324e-06	3.60719e-05	2.81389e-05	ALDH2/ALDH1B1/ADH1A/ADH6/ADH4/ADH1B/SULT1A1/ADH1C/SULT1A2/SULT2A1/SULT1E1	11												GO:0035258	steroid hormone receptor binding	16/1838	92/17696	0.0268692	0.158814	0.133832	CCNE1/ETS2/LEF1/PCNA/NR4A1/NR4A3/DCAF13/ESR1/NR4A2/NKX3-1/PKN1/SRC/FHL2/PRKCB/PPARGC1A/FOXP2	16
GO:0051383	kinetochore organization	11/1830	21/18670	1.08324e-06	3.60719e-05	2.81389e-05	CENPF/NUF2/NDC80/CENPA/CDT1/CENPE/CENPW/CENPK/CENPH/SMC4/CENPX	11												GO:0001540	amyloid-beta binding	14/1838	78/17696	0.0289003	0.168693	0.142158	MAPK8IP2/LDLR/TLR4/ITGA2/EPHB2/SORL1/NGFR/BCHE/TREM2/FCGR2B/APOA1/ADRB2/BACE2/CRYAB	14
GO:0042537	benzene-containing compound metabolic process	12/1830	25/18670	1.16772e-06	3.86701e-05	3.01657e-05	AADAT/ACAA1/ALDH8A1/PON3/FAH/HAAO/KMO/GOT2/TDO2/UGT1A1/CYP2E1/ACSM1	12												GO:0038187	pattern recognition receptor activity	4/1838	12/17696	0.029019	0.168693	0.142158	TLR4/CD14/PGLYRP2/LY96	4
GO:0007599	hemostasis	62/1830	341/18670	1.24484e-06	4.09977e-05	3.19814e-05	ADAMTS13/CD34/VPS45/SLC7A11/EHD3/ADRA2B/TBXA2R/PDGFA/MAFG/HSPB1/HPS5/GNA14/F2RL3/TLR4/PROS1/SERPINE1/MMRN1/ITGA2/ABAT/KLKB1/AXL/F8/ANXA2/VWF/SERPING1/PLG/HBB/VKORC1/MAFF/THBS1/ENTPD2/FGB/ZFPM2/SERPINA10/COL1A1/SERPINF2/TYRO3/THBD/FGA/PROZ/F13A1/FGG/SERPINA1/TSPAN8/F9/F11/CYP4F2/C1QTNF1/SRC/MICAL1/CPB2/COL1A2/SELP/FBLN1/SCUBE1/PRKCB/APOH/PDGFRA/SAA1/ITPR3/SERPINE2/HRG	62												GO:0042975	peroxisome proliferator activated receptor binding	4/1838	12/17696	0.029019	0.168693	0.142158	HMGA1/NFATC4/NR0B2/PPARGC1A	4
GO:0019693	ribose phosphate metabolic process	73/1830	424/18670	1.26125e-06	4.13113e-05	3.2226e-05	UCK2/AADAT/ADCY6/CAD/EPHA2/G6PD/ACBD6/FOXK1/TAZ/PANK1/SULT1C2/MPC1/ACLY/GSTZ1/THEM5/PGM1/ACAT1/DHODH/SLC26A2/MLYCD/CBFA2T3/ACSM3/ACSL1/TJP2/CBR4/ADK/HMGCL/SUCLG2/PDE7B/FBP1/PDE2A/GCDH/PFKFB4/NME1/ACOT2/PKM/PFKFB2/ACSL4/ACACB/ACSM5/ALDOA/PINK1/DHTKD1/PRKAA2/TREM2/LRRK2/HK3/TDO2/GPD1/HKDC1/SULT1A1/GLYAT/GCKR/OGDHL/ALDOB/NUPR1/ENO3/HMGCS2/PFKP/DGAT2/SLC2A6/ELOVL7/HK2/IGF1/ACSM2A/PDK4/ACOT12/SULT1A2/…	73												GO:0000217	DNA secondary structure binding	6/1838	24/17696	0.0325194	0.188008	0.158435	XRCC2/RECQL4/XRCC3/MSH2/BLM/HMGB2	6
GO:0050817	coagulation	62/1830	342/18670	1.37807e-06	4.48922e-05	3.50195e-05	ADAMTS13/CD34/VPS45/SLC7A11/EHD3/ADRA2B/TBXA2R/PDGFA/MAFG/HSPB1/HPS5/GNA14/F2RL3/TLR4/PROS1/SERPINE1/MMRN1/ITGA2/ABAT/KLKB1/AXL/F8/ANXA2/VWF/SERPING1/PLG/HBB/VKORC1/MAFF/THBS1/ENTPD2/FGB/ZFPM2/SERPINA10/COL1A1/SERPINF2/TYRO3/THBD/FGA/PROZ/F13A1/FGG/SERPINA1/TSPAN8/F9/F11/CYP4F2/C1QTNF1/SRC/MICAL1/CPB2/COL1A2/SELP/FBLN1/SCUBE1/PRKCB/APOH/PDGFRA/SAA1/ITPR3/SERPINE2/HRG	62												GO:0016922	nuclear receptor binding	18/1838	110/17696	0.0343708	0.197256	0.166228	CCNE1/ETS2/LEF1/HMGA1/PCNA/NR4A1/NR4A3/DCAF13/ESR1/NR4A2/NKX3-1/PKN1/SRC/FHL2/PRKCB/NR0B2/PPARGC1A/FOXP2	18
GO:0035690	cellular response to drug	74/1830	433/18670	1.42168e-06	4.60624e-05	3.59323e-05	CDK1/EZH2/CCNA2/ECT2/RAD51/NQO1/BLM/LYPD1/ADCY6/LCN2/CAD/EGR1/FOXO1/ADAM15/TRAF2/FXN/NDOR1/CBX8/DNMT3A/DNMT3B/SMYD3/SLC31A1/KDM6B/PCNA/MSX1/RHOB/GNA14/NR4A3/FBP1/PYCR1/ASS1/PDE2A/ZNF580/SMPD3/ID1/MT2A/DDX11/AXL/NME1/FBXO32/RAP2A/PLCB1/CDK5R1/SLC8A1/NKX3-1/SRD5A1/QDPR/GNAO1/ERRFI1/PCK1/PINK1/HGF/KCNJ11/PRKAA2/TLR3/CIB2/ARHGEF2/SPHK1/LRRK2/PCK2/HMOX1/SRC/CD69/KLF9/GJB2/MYC/MAPK13/KLF4/SOX9/CHRM3/UG…	74												GO:0016879	ligase activity, forming carbon-nitrogen bonds	9/1838	44/17696	0.0344919	0.197256	0.166228	CAD/MTHFD1L/ASS1/TTLL4/ACACB/MTHFD1/ASNS/GLUL/CPS1	9
GO:0000724	double-strand break repair via homologous recombination	32/1830	134/18670	1.49964e-06	4.83272e-05	3.7699e-05	CDC45/PARPBP/XRCC2/RECQL4/RAD54L/POLQ/TONSL/MCM2/XRCC3/RAD51/FEN1/MCM6/BLM/AP5Z1/RAD51AP1/MCM3/CDC7/RAD54B/NSMCE2/CHEK1/KLHL15/MCM4/MCM7/MCM5/GINS2/RMI2/MCM8/GINS4/BRCA2/FIGNL1/MMS22L/MCMDC2	32												GO:0005326	neurotransmitter transmembrane transporter activity	10/1838	51/17696	0.0348061	0.197983	0.166841	SLC7A11/SLC6A8/SLC6A9/SLC36A1/SLC22A1/CPLX1/SLC1A3/SLC1A1/SLC6A12/SLC1A7	10
GO:0009084	glutamine family amino acid biosynthetic process	10/1830	18/18670	1.67038e-06	5.35415e-05	4.17665e-05	PYCR1/ASS1/PYCR3/GLUL/GLUD1/GLS/SLC1A3/GLS2/OTC/CPS1	10												GO:0016811	hydrolase activity, acting on carbon-nitrogen (but not peptide) bonds, in linear amides	13/1838	73/17696	0.0364479	0.205269	0.172981	HDAC11/NAAA/CAT/WDYHV1/ASPA/GLS/ASPG/VNN2/PGLYRP2/GLS2/ASRGL1/VNN1/VNN3	13
GO:0001822	kidney development	53/1830	278/18670	1.68607e-06	5.3757e-05	4.19347e-05	CENPF/GPC3/CD34/PYGO2/TP73/EGR1/NOTCH3/WNK4/ID2/PDGFA/PODXL/ACAT1/CAT/SDC4/DLG5/GCNT3/WFS1/ASS1/IRX3/ADAMTS1/AGTR1/NKX3-1/DCN/PDGFRB/CD24/MMP9/LRRK2/TEK/BMP4/RIDA/CA2/PAX8/ACE/RGN/ANGPT2/PGF/FAT4/KIF26B/MYC/NPNT/ENPEP/SOX4/WNT11/PDGFRA/SULF1/SOX9/GLIS2/ARG2/ITGA3/TACSTD2/EPCAM/WNT4/HPGD	53												GO:0015175	neutral amino acid transmembrane transporter activity	7/1838	31/17696	0.0364751	0.205269	0.172981	SLC7A11/SLC38A2/SLC6A9/SLC36A1/SLC7A8/SLC1A1/SLC38A1	7
GO:0034614	cellular response to reactive oxygen species	37/1830	168/18670	1.94531e-06	6.1694e-05	4.81262e-05	CDK1/EZH2/CCNA2/MAPT/ECT2/NQO1/FOS/LCN2/FOXO1/TRAF2/AKR1C3/FXN/CBX8/JUN/KDM6B/PCNA/RHOB/NR4A3/PYCR1/ZNF580/GCH1/SMPD3/AXL/PINK1/HGF/FANCC/SPHK1/MMP9/LRRK2/SRC/RGN/MAPK13/KLF4/PDGFRA/ARG1/FABP1/APOA4	37												GO:0022804	active transmembrane transporter activity	47/1838	349/17696	0.0382284	0.211734	0.178429	SLC26A6/SLC7A11/ABCC10/SLC38A2/ABCC5/SLC35D1/SLC7A6/SLC6A8/SLC22A11/SLC26A2/SLC9B2/SLC6A9/ATP6V1C1/SLC36A1/TMCO3/SLC35E4/SLC45A4/SLC8A1/SLC38A4/SLC9A9/SLC16A3/ABCC9/ABCC4/SLC22A1/ABCA3/MFSD2A/SLC16A4/SLC16A2/SLCO1B1/ABCA8/SLC1A3/SLC1A1/ABCA4/SLC2A6/SLC4A4/SLCO2A1/SLC16A11/SLC6A12/SLC10A1/SLCO1B3/SLC1A7/FXYD2/SLC28A1/SLC38A1/SLC29A4/SLC13A5/SLCO4C1	47
GO:0009150	purine ribonucleotide metabolic process	69/1830	399/18670	2.08538e-06	6.57882e-05	5.132e-05	AADAT/ADCY6/EPHA2/ACBD6/FOXK1/TAZ/PANK1/SULT1C2/MPC1/ACLY/GSTZ1/THEM5/PGM1/ACAT1/SLC26A2/MLYCD/CBFA2T3/ACSM3/ACSL1/TJP2/CBR4/ADK/HMGCL/SUCLG2/PDE7B/FBP1/PDE2A/GCDH/PFKFB4/NME1/ACOT2/PKM/PFKFB2/ACSL4/ACACB/ACSM5/ALDOA/PINK1/DHTKD1/PRKAA2/TREM2/LRRK2/HK3/TDO2/GPD1/HKDC1/SULT1A1/GLYAT/GCKR/OGDHL/ALDOB/NUPR1/ENO3/HMGCS2/PFKP/DGAT2/SLC2A6/ELOVL7/HK2/IGF1/ACSM2A/PDK4/ACOT12/SULT1A2/ACSL6/SULT2A1/PPARGC…	69												GO:0016298	lipase activity	20/1838	127/17696	0.0384443	0.211734	0.178429	LPL/PLA2G6/PNPLA7/SMPD3/PLCB1/CCR1/ABHD6/GDPD1/PLA2G4C/PLCD3/HMOX1/PLCH2/ASPG/BDKRB2/LIPG/NOTUM/CES5A/CES3/LIPC/CHRM3	20
GO:0044839	cell cycle G2/M phase transition	51/1830	266/18670	2.214e-06	6.94801e-05	5.41999e-05	CDC25C/CENPF/NEK2/CCNB2/MELK/CCNB1/CDK1/FOXM1/PLK1/HMMR/PKMYT1/AURKB/DTL/GTSE1/CDC6/AURKA/TICRR/CCNA2/KIF14/CEP131/ORC1/DBF4B/CEP250/PHLDA1/BLM/PLK4/CDC7/TPX2/FBXL18/CHEK1/HAUS5/PLK3/ATAD5/CDC25A/KDM8/BRSK1/TUBG1/CENPJ/CEP152/CEP72/PSMD4/SFI1/WEE1/NES/PLCB1/CDKN2B/BORA/CDC25B/SMARCD3/FHL1/ATF5	51												GO:0042056	chemoattractant activity	8/1838	38/17696	0.0385102	0.211734	0.178429	HMGB2/CCL3/HGF/SAA4/BMP4/PGF/SAA2/SAA1	8
GO:0030879	mammary gland development	33/1830	143/18670	2.33414e-06	7.2869e-05	5.68435e-05	APLN/IQGAP3/PYGO2/ROBO1/CAD/EPHA2/LEF1/SCRIB/ID2/SOCS2/DHODH/MSX1/ITGA2/ESR1/BRCA2/NME1/TDGF1/GOT2/BMP4/FOXF1/SRC/ZNF703/MST1/CSF1R/XDH/NRG1/OAS2/HK2/SOX9/AR/DDR1/ARG1/WNT4	33												GO:0039706	co-receptor binding	4/1838	13/17696	0.0385508	0.211734	0.178429	LRRK2/BMP4/TFR2/DKK3	4
GO:0034310	primary alcohol catabolic process	9/1830	15/18670	2.36868e-06	7.31849e-05	5.709e-05	AKR1C3/ALDH2/AKR1B10/ALDH1B1/HAO1/SULT1A1/SULT1A2/SULT2A1/SULT1E1	9												GO:0098631	cell adhesion mediator activity	11/1838	59/17696	0.0386245	0.211734	0.178429	CD200/PDLIM5/STXBP6/NRCAM/ITGA2/BSG/ANXA2/BCAM/ITGA11/TACSTD2/EPCAM	11
GO:1902969	mitotic DNA replication	9/1830	15/18670	2.36868e-06	7.31849e-05	5.709e-05	CDC45/GINS1/MCM2/RAD51/MCM6/MCM3/MCM4/LIG1/BRCA2	9												GO:0001618	virus receptor activity	13/1838	74/17696	0.0401726	0.215282	0.181418	CDK1/TNFRSF4/EPHA2/CD4/LDLR/SLC52A2/ITGA2/NECTIN1/AXL/CD81/TYRO3/SLC10A1/MRC1	13
GO:0051784	negative regulation of nuclear division	19/1830	60/18670	2.47773e-06	7.61616e-05	5.9412e-05	CENPF/CDC20/CCNB1/PTTG1/NDC80/BUB1/PLK1/TTK/AURKB/TRIP13/CDT1/BUB1B/SPDL1/XRCC3/MAD2L1/MTBP/CHEK1/DUSP1/BMP4	19												GO:0140272	exogenous protein binding	13/1838	74/17696	0.0401726	0.215282	0.181418	CDK1/TNFRSF4/EPHA2/CD4/LDLR/SLC52A2/ITGA2/NECTIN1/AXL/CD81/TYRO3/SLC10A1/MRC1	13
GO:0006090	pyruvate metabolic process	34/1830	150/18670	2.53725e-06	7.74022e-05	6.03798e-05	FOXK1/MPC1/GSTZ1/PGM1/CBFA2T3/NR4A3/FBP1/BSG/PFKFB4/PKM/PFKFB2/HOGA1/PCK1/ALDOA/DHTKD1/PRKAA2/SLC16A3/HK3/PCK2/GPD1/HKDC1/GCKR/OGDHL/ALDOB/NUPR1/ENO3/PFKP/SLC2A6/AGXT/HK2/IGF1/PDK4/PPARGC1A/ME1	34												GO:0016722	oxidoreductase activity, oxidizing metal ions	5/1838	19/17696	0.0404925	0.215282	0.181418	ETFDH/FXN/STEAP3/CP/STEAP4	5
GO:0007162	negative regulation of cell adhesion	54/1830	289/18670	2.55151e-06	7.74022e-05	6.03798e-05	CDKN2A/CDH13/MDK/SOCS6/CXCL12/ADAM15/IL1RN/PODXL/SDC4/DLC1/DUSP1/PLXNC1/DLG5/SERPINE1/PLXNA1/TNFSF4/ASS1/VSIG4/ABAT/PHLDB2/PLXNA3/PLG/CD300A/THBS1/DTX1/FGL2/MMP14/COL1A1/FGG/BMP4/C1QTNF1/SRC/MELTF/ZNF703/GBP1/LILRB1/ANGPT2/FBLN1/FCGR2B/KLF4/APOA1/FGL1/CD274/RND1/SNAI2/IHH/TRPV4/ARG2/SERPINE2/POSTN/ARG1/TACSTD2/HRG/EPCAM	54												GO:0070182	DNA polymerase binding	5/1838	19/17696	0.0404925	0.215282	0.181418	CDT1/FANCI/FANCD2/RAD51/PCNA	5
GO:0006163	purine nucleotide metabolic process	73/1830	432/18670	2.55683e-06	7.74022e-05	6.03798e-05	AADAT/ADCY6/EPHA2/ACBD6/NUDT1/FOXK1/TAZ/PANK1/SULT1C2/MPC1/ACLY/GSTZ1/THEM5/PGM1/MTHFD2L/ACAT1/SLC26A2/MLYCD/CBFA2T3/ACSM3/ACSL1/TJP2/CBR4/ADK/HMGCL/SUCLG2/PDE7B/FBP1/PDE2A/GCDH/PFKFB4/NME1/ACOT2/PKM/PFKFB2/ACSL4/ACACB/ACSM5/ALDOA/PINK1/DHTKD1/PRKAA2/MTHFD1/TREM2/LRRK2/HK3/TDO2/GPD1/HKDC1/SULT1A1/GLYAT/GCKR/OGDHL/ALDOB/NUPR1/ENO3/HMGCS2/PFKP/DGAT2/SLC2A6/XDH/ELOVL7/HK2/IGF1/ACSM2A/PDK4/ACOT12/SUL…	73												GO:0070696	transmembrane receptor protein serine/threonine kinase binding	5/1838	19/17696	0.0404925	0.215282	0.181418	TDGF1/BMP4/SRC/INHBA/PYCARD	5
GO:0072376	protein activation cascade	12/1830	27/18670	3.23797e-06	9.70419e-05	7.57003e-05	KLKB1/F8/VWF/SERPING1/FGB/FGA/F13A1/FGG/F9/F11/FBLN1/APOH	12												GO:0098641	cadherin binding involved in cell-cell adhesion	5/1838	19/17696	0.0404925	0.215282	0.181418	PDLIM5/STXBP6/ANXA2/TACSTD2/EPCAM	5
GO:0072378	blood coagulation, fibrin clot formation	12/1830	27/18670	3.23797e-06	9.70419e-05	7.57003e-05	KLKB1/F8/VWF/SERPING1/FGB/FGA/F13A1/FGG/F9/F11/FBLN1/APOH	12												GO:0052689	carboxylic ester hydrolase activity	21/1838	136/17696	0.0415961	0.219867	0.185282	LPL/PAFAH1B3/PLA2G6/CHKA/PNPLA7/ACOT2/PON3/ABHD6/GDPD1/PLA2G4C/BCHE/CA2/RGN/ASPG/PON1/LIPG/NOTUM/CES5A/CES3/LIPC/ACOT12	21
GO:0009112	nucleobase metabolic process	14/1830	36/18670	3.4073e-06	0.000101609	7.92628e-05	CAD/MTHFD1L/TYMS/DHODH/ALDH6A1/MTHFD1/SHMT1/DPYD/AOX1/TTR/CDA/XDH/DPYS/CPS1	14												GO:0015293	symporter activity	22/1838	144/17696	0.0417705	0.219867	0.185282	SLC38A2/SLC6A8/SLC6A9/SLC36A1/SLC45A4/SLC38A4/SLC16A3/SLC22A1/MFSD2A/SLC16A4/SLC16A2/SLC1A3/SLC1A1/SLC2A6/SLC4A4/SLC16A11/SLC6A12/SLC10A1/SLC1A7/SLC28A1/SLC38A1/SLC13A5	22
GO:0006720	isoprenoid metabolic process	32/1830	139/18670	3.48647e-06	0.000103455	8.0703e-05	GPC3/LRAT/BCO2/AKR1C3/LPL/SDC4/AKR1B10/CYP2C8/CYP4V2/ALDH8A1/SRD5A1/RDH5/ADH1A/ADH6/ADH4/RDH16/CYP2C9/CYP1A2/ADH1B/TTR/HMGCS2/ABCA4/DGAT2/RBP4/APOA1/CYP2C18/ADH1C/APOC3/UGT1A1/CYP2E1/CYP3A4/APOA4	32												GO:0030291	protein serine/threonine kinase inhibitor activity	7/1838	32/17696	0.0426504	0.223387	0.188249	CDKN2A/CDKN2C/SPRY2/SFN/HSPB1/CDKN2B/PKIB	7
GO:0006310	DNA recombination	54/1830	292/18670	3.51818e-06	0.000103882	8.10358e-05	TOP2A/EXO1/TRIP13/EME1/CDC45/MND1/PARPBP/XRCC2/RECQL4/RAD54L/POLQ/TONSL/PIF1/MCM2/XRCC3/RAD51/FEN1/MSH2/MCM6/BLM/AP5Z1/RAD51AP1/MCM3/CDC7/RAD54B/MSH5/NSMCE2/CHEK1/LEF1/KLHL15/MCM4/RHNO1/KPNA2/ATAD5/MCM7/MCM5/PSMC3IP/TCF3/GINS2/HMGB2/NSD2/RMI2/EME2/MCM8/GINS4/TNFSF4/BRCA2/FIGNL1/MMS22L/MCMDC2/C11orf80/BRIP1/CENPX/BATF	54												GO:0004435	phosphatidylinositol phospholipase C activity	6/1838	26/17696	0.0465765	0.24038	0.202569	PLCB1/CCR1/PLCD3/PLCH2/BDKRB2/CHRM3	6
GO:0042572	retinol metabolic process	15/1830	41/18670	3.75641e-06	0.000110372	8.60989e-05	LRAT/AKR1C3/AKR1B10/RDH5/ADH1A/ADH6/ADH4/RDH16/CYP1A2/ADH1B/TTR/DGAT2/RBP4/ADH1C/CYP3A4	15												GO:0035925	mRNA 3'-UTR AU-rich region binding	6/1838	26/17696	0.0465765	0.24038	0.202569	ZFP36/CPEB3/ZFP36L1/RBM24/RBMS3/EXOSC4	6
GO:0009066	aspartate family amino acid metabolic process	17/1830	51/18670	3.78438e-06	0.000110652	8.6317e-05	AADAT/PLOD3/MTHFD2L/MSRA/MAT1A/ASPA/ASS1/GCDH/GOT2/MTHFD1/ASNS/RIDA/PHGDH/GOT1/ASRGL1/BHMT/GNMT	17												GO:0043015	gamma-tubulin binding	6/1838	26/17696	0.0465765	0.24038	0.202569	RACGAP1/BRSK1/BRCA2/NME1/FEZ1/NDRG1	6
GO:0032496	response to lipopolysaccharide	59/1830	330/18670	3.8761e-06	0.000112783	8.79797e-05	ADAMTS13/ZFP36/TRIB1/PLSCR4/FOS/LCN2/TBXA2R/IRAK1/IL1RN/JUN/HMGB2/JUNB/IRF8/TLR4/EDNRB/SERPINE1/NOCT/TNFSF4/ASS1/GCH1/HAMP/AXL/CCL3/DUSP10/DCN/KMO/PCK1/CD14/ADM/SPON2/THBD/TREM2/C5AR1/CYP1A2/CXCL2/SRC/ALPL/LILRB1/GJB2/TRIM6/SELP/CCL2/PTGFR/PTGIR/CD180/S100A8/CD274/CMPK2/NUGGC/PYCARD/UGT1A1/ARG1/PPARGC1A/S100A14/LY96/MRC1/CPS1/SELE/HPGD	59												GO:0048306	calcium-dependent protein binding	11/1838	61/17696	0.0477658	0.245322	0.206733	S100P/STX1A/MASP1/WFS1/ANXA2/S100A1/MBL2/SELP/SNAP25/VLDLR/S100A6	11
GO:0044706	multi-multicellular organism process	44/1830	222/18670	4.41753e-06	0.000127414	9.93931e-05	ADRA2B/FOS/CAD/SPP1/SLC38A2/FOSB/SH3PXD2B/DHODH/JUNB/PLA2G6/AGO2/ITGA2/ESR1/NAMPT/BSG/ACVR1C/STC2/ACSL4/MAFF/PLA2G4C/GOT2/ADM/MMP9/THBD/AVPR1A/ANGPT2/PGF/GJB2/TLE6/AMBP/CLIC5/PTGFR/FBLN1/PTGIS/STC1/AR/IHH/DDR1/SERPINE2/ITGA3/ARG1/CLDN4/WNT4/HPGD	44												GO:0031418	L-ascorbic acid binding	5/1838	20/17696	0.049524	0.248991	0.209825	DBH/PLOD3/P4HA2/P3H2/EGLN3	5
GO:0032355	response to estradiol	31/1830	134/18670	4.42145e-06	0.000127414	9.93931e-05	EZH2/CCNA2/KIF18A/NQO1/CD4/DNMT3A/SOCS2/DNMT3B/CAT/PCNA/DUSP1/ITGA2/ASS1/ESR1/SRD5A1/KCNJ11/PDGFRB/COL1A1/CYP1A2/ZNF703/GJB2/MAP1B/PTGFR/WFDC1/IHH/UGT1A1/POSTN/PPARGC1A/CRYAB/ARNT2/HPGD	31												GO:0047617	acyl-CoA hydrolase activity	5/1838	20/17696	0.049524	0.248991	0.209825	THEM5/ACAA2/GCDH/ACOT2/ACOT12	5
GO:0032963	collagen metabolic process	28/1830	115/18670	4.4473e-06	0.000127546	9.94958e-05	COL15A1/MMP11/ADAM15/SUCO/CBX8/PLOD3/P3H4/ITGA2/SMPD3/ID1/SERPINH1/ERRFI1/PDGFRB/MMP14/COL1A1/SERPINF2/MMP9/CREB3L1/BMP4/P3H2/MMP24/COL1A2/TNXB/GOT1/IHH/MFAP4/ARG1/WNT4	28												GO:0005313	L-glutamate transmembrane transporter activity	4/1838	14/17696	0.0496569	0.248991	0.209825	SLC7A11/SLC1A3/SLC1A1/SLC1A7	4
GO:0001676	long-chain fatty acid metabolic process	27/1830	109/18670	4.62505e-06	0.000132012	0.00010298	AKR1C3/ACAA1/ACSL1/CYP2C8/CYP4A11/CYP2B6/EPHX2/SCP2/ACOT2/ACSL4/PLA2G4C/CYP2C9/CYP1A2/CYP4F2/SLC27A2/CYP2J2/DAGLA/SLC27A5/PTGIS/CYP2C18/ACADL/ACOT12/ACSL6/CYP2E1/CYP3A4/CYP2A6/HPGD	27												GO:0015172	acidic amino acid transmembrane transporter activity	4/1838	14/17696	0.0496569	0.248991	0.209825	SLC7A11/SLC1A3/SLC1A1/SLC1A7	4
GO:0019319	hexose biosynthetic process	23/1830	85/18670	4.72109e-06	0.000134052	0.000104571	CLK2/FOXO1/SOGA1/PGM1/ATF3/C1QTNF3/FBP1/PGP/PCK1/GOT2/ALDOA/PCK2/GPD1/SORD/MST1/ALDOB/ENO3/GOT1/DGAT2/RBP4/GNMT/PPARGC1A/G6PC	23												GO:0016290	palmitoyl-CoA hydrolase activity	4/1838	14/17696	0.0496569	0.248991	0.209825	THEM5/ACAA2/ACOT2/ACOT12	4
GO:0071398	cellular response to fatty acid	18/1830	57/18670	4.74124e-06	0.000134052	0.000104571	CCNB1/E2F1/ADCY6/AKR1C3/LDLR/LPL/TNFSF4/ASS1/NME1/PRKAA2/NFATC4/SRC/PTGFR/DGAT2/PDK4/PPARGC1A/AKR1C2/CPS1	18
GO:0015908	fatty acid transport	25/1830	97/18670	4.82414e-06	0.000135755	0.0001059	NCOR1/NMB/ACSL1/PLA2G6/PLIN2/CPT2/CYP4A11/FABP4/ACSL4/ACACB/THBS1/GOT2/PRKAA2/ABCC4/MFSD2A/CYP4F2/SLC27A2/ACE/CPT1B/SLC27A5/BDKRB2/CPT1C/SLCO2A1/THRSP/FABP1	25
GO:0034368	protein-lipid complex remodeling	12/1830	28/18670	5.16132e-06	0.000143893	0.000112248	CETP/LCAT/LPL/ALB/LPA/AGTR1/APOA5/LIPG/APOA1/APOC3/LIPC/APOA4	12
GO:0034369	plasma lipoprotein particle remodeling	12/1830	28/18670	5.16132e-06	0.000143893	0.000112248	CETP/LCAT/LPL/ALB/LPA/AGTR1/APOA5/LIPG/APOA1/APOC3/LIPC/APOA4	12
GO:1901616	organic hydroxy compound catabolic process	21/1830	74/18670	5.34555e-06	0.000148339	0.000115716	DBH/AKR1C3/ALDH2/AKR1B10/CYP4A11/ALDH1B1/CYP39A1/FAH/ADH4/LDHD/HAO1/CYP4F2/MTMR7/AKR1D1/SULT1A1/SORD/TKFC/CYP7A1/SULT1A2/SULT2A1/SULT1E1	21
GO:0070542	response to fatty acid	23/1830	86/18670	5.85283e-06	0.000161668	0.000126113	CCNB1/E2F1/ADCY6/AKR1C3/LDLR/LPL/CAT/ACSL1/HMGCL/TNFSF4/ASS1/NME1/PRKAA2/NFATC4/TGFBR3/SRC/PTGFR/PON1/DGAT2/PDK4/PPARGC1A/AKR1C2/CPS1	23
GO:0017001	antibiotic catabolic process	18/1830	58/18670	6.24922e-06	0.000171825	0.000134037	AKR1C3/ALDH2/CAT/DUOX1/AKR1B10/ALDH1B1/HBB/HP/PCK1/ADH4/PCK2/SULT1A1/HBA2/SULT1A2/UGT1A1/SULT2A1/SULT1E1/APOA4	18
GO:0032886	regulation of microtubule-based process	43/1830	218/18670	6.41429e-06	0.000175558	0.000136949	SKA1/NEK2/SKA3/PLK1/AURKA/KIF18A/CEP131/CCNF/STIL/STMN1/MAPT/XRCC3/KAT2A/KIF11/TACC3/CEP250/PLK4/TPX2/CHEK1/GPSM2/CENPJ/ATAT1/CKAP2/PSRC1/SPAG5/POC1A/PHLDB2/FEZ1/CDK5R1/CCSAP/APC2/FGF13/BORA/NAV3/PRKAA2/BICD1/MAP2/ARHGEF2/MAP1A/ARL2/MAP1B/ATF5/TRPV4	43
GO:0000086	G2/M transition of mitotic cell cycle	47/1830	247/18670	6.73723e-06	0.000183559	0.00014319	CDC25C/CENPF/NEK2/CCNB2/MELK/CCNB1/CDK1/FOXM1/PLK1/HMMR/PKMYT1/AURKB/DTL/CDC6/AURKA/TICRR/CCNA2/KIF14/CEP131/ORC1/DBF4B/CEP250/PHLDA1/BLM/PLK4/CDC7/TPX2/FBXL18/HAUS5/PLK3/CDC25A/KDM8/BRSK1/TUBG1/CENPJ/CEP152/CEP72/PSMD4/SFI1/WEE1/NES/PLCB1/CDKN2B/BORA/CDC25B/SMARCD3/FHL1	47
GO:0007098	centrosome cycle	29/1830	124/18670	7.0919e-06	0.000192348	0.000150046	NEK2/CDK1/PLK1/AURKA/SGO1/CEP131/XRCC2/CCNF/STIL/WDR62/PCLAF/XRCC3/KAT2A/KIF11/TUBE1/CEP250/PLK4/CHEK1/HAUS5/BRSK1/CENPJ/CEP152/CEP72/SAC3D1/BRCA2/POC1A/SASS6/ARL2/ATF5	29
GO:0070301	cellular response to hydrogen peroxide	25/1830	99/18670	7.14232e-06	0.000192843	0.000150432	CDK1/EZH2/ECT2/NQO1/LCN2/FOXO1/FXN/CBX8/KDM6B/PCNA/RHOB/NR4A3/PYCR1/ZNF580/SMPD3/AXL/PINK1/HGF/SPHK1/LRRK2/SRC/MAPK13/KLF4/ARG1/FABP1	25
GO:0033273	response to vitamin	24/1830	93/18670	7.24357e-06	0.00019383	0.000151203	LRAT/CD4/SPP1/DNMT3A/TYMS/DNMT3B/CAT/AQP3/PIM1/ITGA2/HAMP/BRIP1/STC2/PEMT/BCHE/COL1A1/ALPL/MAP1B/GDAP1/STC1/SNAI2/OTC/POSTN/ARG1	24
GO:1901655	cellular response to ketone	24/1830	93/18670	7.24357e-06	0.00019383	0.000151203	ADCY6/SPP1/FOXO1/ADAM15/AKR1C3/NDOR1/DNMT3B/SMYD3/TNFSF4/ASS1/FBXO32/SRD5A1/ERRFI1/PCK1/PRKAA2/PCK2/SRC/KLF9/GJB2/PTGFR/KLF4/AR/ARG1/AKR1C2	24
GO:0034367	protein-containing complex remodeling	12/1830	29/18670	8.02025e-06	0.00021366	0.000166671	CETP/LCAT/LPL/ALB/LPA/AGTR1/APOA5/LIPG/APOA1/APOC3/LIPC/APOA4	12
GO:0055088	lipid homeostasis	33/1830	151/18670	8.13036e-06	0.000215634	0.000168212	CETP/POLD1/LCAT/LDLR/LPL/TLCD1/ACSM3/C1QTNF3/EPHX2/CYP39A1/FABP4/TTC39B/PRKAA2/CD24/ACOX2/APOA5/GCKR/ANGPTL3/GOT1/SOAT2/LIPG/DGAT2/APOA1/MTTP/CYP7A1/TM6SF2/APOC3/LIPC/ACSM2A/G6PC/ACSM1/GRAMD1B/APOA4	33
GO:0045930	negative regulation of mitotic cell cycle	59/1830	338/18670	8.34259e-06	0.000220289	0.000171842	CDC25C/CENPF/CDC20/TOP2A/CCNB1/PTTG1/NDC80/CDK1/BUB1/E2F1/PLK1/CDKN2A/TTK/AURKB/TRIP13/CDT1/GTSE1/BUB1B/EZH2/EME1/CDC6/AURKA/TICRR/E2F8/ORC1/SPDL1/ZWINT/CDKN2C/XRCC3/MAD2L1/MTBP/DCUN1D3/MSH2/BLM/SFN/KNTC1/CHEK1/SCRIB/ZFP36L1/PLK3/BRSK1/DDIAS/ARID3A/EME2/PCNA/PTPN3/PSMD4/PCBP4/DUSP1/RBL1/WEE1/CDKN2B/NKX3-1/BMP4/FHL1/CCL2/KLF4/SOX4/MYO16	59
GO:0006094	gluconeogenesis	22/1830	82/18670	8.77192e-06	0.000230609	0.000179893	CLK2/FOXO1/SOGA1/PGM1/ATF3/C1QTNF3/FBP1/PGP/PCK1/GOT2/ALDOA/PCK2/GPD1/MST1/ALDOB/ENO3/GOT1/DGAT2/RBP4/GNMT/PPARGC1A/G6PC	22
GO:0032392	DNA geometric change	28/1830	119/18670	8.96782e-06	0.000233709	0.000182311	TOP2A/CDC45/RECQL4/RAD54L/DSCC1/GINS1/POLQ/PIF1/MCM2/RFC4/RAD51/MCM6/BLM/CHTF18/MCM3/RAD54B/MCM4/MCM7/MCM5/GINS2/HMGA1/HMGB2/MCM8/DNA2/GINS4/RFC3/DDX11/BRIP1	28
GO:0061982	meiosis I cell cycle process	28/1830	119/18670	8.96782e-06	0.000233709	0.000182311	CDC25C/TOP2A/PTTG1/PLK1/TRIP13/EME1/AURKA/MND1/RAD54L/CCNE1/FANCD2/RAD51/RAD54B/MSH5/PSMC3IP/CCNE2/CDC25A/EME2/CKS2/P3H4/BRCA2/MCMDC2/C11orf80/BRIP1/MYBL1/CDC25B/CENPX/ESPL1	28
GO:0007586	digestion	31/1830	139/18670	9.81183e-06	0.000254598	0.000198606	SLC26A6/MUC13/WNK4/LDLR/ADM2/PBLD/TJP2/STK39/TLR4/GCNT3/HAMP/CYP39A1/INAVA/MOGAT2/AKR1D1/SGK1/APOA5/SOAT2/SLC2A2/RBP4/APOA1/SOX9/CHRM3/SERPINA3/PPARGC1A/AKR1C2/TFF3/LRCOL1/FABP1/APOA4/PRSS3	31
GO:0016125	sterol metabolic process	35/1830	166/18670	1.01332e-05	0.000261805	0.000204228	CETP/GBA/G6PD/ERLIN1/LCAT/ACLY/LDLR/ACAA2/CAT/APOF/CYP4V2/EPHX2/SQLE/CYP39A1/SORL1/ACACB/TTC39B/PRKAA2/APOL1/FAXDC2/AKR1D1/APOA5/HMGCS2/ANGPTL3/PON1/SOAT2/DGAT2/APOA1/CYP7A1/VLDLR/LIPC/ACADL/NR0B2/CYP8B1/APOA4	35
GO:0007019	microtubule depolymerization	15/1830	44/18670	1.02527e-05	0.000263754	0.000205749	KIF2C/KIF18B/KIF18A/STMN1/KIF24/CKAP2/CCSAP/APC2/FGF13/NAV3/ARHGEF2/MAP1A/NCKAP5/MAP1B/TRPV4	15
GO:0042133	neurotransmitter metabolic process	33/1830	153/18670	1.09001e-05	0.000278289	0.000217087	CD34/DBH/NQO1/TLR4/CLN3/GLA/SARDH/ASS1/CHKA/ABAT/GCH1/SLC7A2/DMGDH/SRD5A1/HBB/AGXT2/SHMT1/BCHE/RIDA/PHGDH/DPYD/DAGLA/RGN/RNF180/GLYAT/SLC1A3/KLF4/PTGIS/BHMT/DPYS/AGXT/ARG2/CPS1	33
GO:1901617	organic hydroxy compound biosynthetic process	49/1830	266/18670	1.09106e-05	0.000278289	0.000217087	PTH1R/SLC7A11/DBH/GBA/G6PD/ERLIN1/OSBPL3/ITPKA/AKR1C3/ACLY/ACAA2/CLCN2/SCP2/GCH1/PGP/SQLE/CYP39A1/PLCB1/NR4A2/ACACB/QDPR/PCK1/PRKAA2/PSAT1/ZEB2/SPHK1/PLCD3/FAXDC2/PCK2/PLCH2/MC1R/ACOX2/SLC27A2/SRD5A2/AKR1D1/SLC27A5/APOA5/HMGCS2/GOT1/HSD17B3/APOA1/CYP7A1/SNAI2/DKK3/CYP8B1/DAO/CYP3A4/WNT4/APOA4	49
GO:0071103	DNA conformation change	62/1830	364/18670	1.10481e-05	0.000280604	0.000218893	HJURP/CDCA5/NCAPG/TOP2A/CCNB1/CDK1/CENPA/CDKN2A/CENPM/CENPL/CDC45/NCAPH/CENPI/ASF1B/RECQL4/RAD54L/DSCC1/GINS1/POLQ/CENPW/NUSAP1/CENPK/PIF1/MCM2/RFC4/CHAF1B/CENPH/RAD51/HELLS/CENPU/MCM6/BLM/CHAF1A/CHTF18/MCM3/OIP5/RAD54B/MCM4/TSSK6/MCM7/MCM5/NAA40/CENPO/NCAPD2/GINS2/DNMT3A/HMGA1/HMGB2/SMYD3/CENPP/MCM8/DNA2/NCAPG2/DNMT1/GINS4/RFC3/DDX11/BRIP1/BEND3/SMC4/CENPX/SOX9	62
GO:0006575	cellular modified amino acid metabolic process	38/1830	188/18670	1.21034e-05	0.000306108	0.000238789	SLC7A11/G6PD/GSTZ1/MTHFD1L/PLOD3/TYMS/MTHFD2L/SLC6A8/DUOX1/SARDH/ACADM/ASS1/GCH1/HOGA1/PEMT/DMGDH/GOT2/CKB/MTHFD1/SHMT1/ALDH4A1/GSTA4/GATM/IYD/FOLH1/PAX8/CPT1B/FTCD/GGT5/VNN2/CPT1C/BBOX1/BHMT/GNMT/ACADL/VNN1/VNN3/GSTA2	38
GO:0000079	regulation of cyclin-dependent protein serine/threonine kinase activity	25/1830	102/18670	1.25499e-05	0.000316067	0.000246557	CDKN3/CDC25C/CCNB2/CCNB1/PLK1/CDKN2A/PKMYT1/CDC6/CCNA2/CCNF/CCNE1/CDKN2C/BLM/SFN/CKS1B/CCNE2/CDC25A/SERTAD1/PSRC1/CKS2/CDK5R1/CDKN2B/HERC5/SRC/CNTD2	25
GO:0042632	cholesterol homeostasis	24/1830	96/18670	1.29957e-05	0.000325927	0.000254248	CETP/LCAT/LDLR/LPL/ACSM3/EPHX2/CYP39A1/FABP4/TTC39B/CD24/APOA5/ANGPTL3/SOAT2/LIPG/DGAT2/APOA1/MTTP/CYP7A1/APOC3/LIPC/G6PC/ACSM1/GRAMD1B/APOA4	24
GO:0042180	cellular ketone metabolic process	46/1830	246/18670	1.3458e-05	0.000336114	0.000262196	SLC7A11/AFP/NQO1/AADAT/ERLIN1/EGR1/AKR1C3/GSTZ1/CYP17A1/MLYCD/PSMD4/AKR1B10/CBR4/CLCN2/ALDH8A1/NR4A3/CYP2B6/FABP5/SRD5A1/ACACB/KMO/GOT2/ADH4/ADM/PRKAA2/TDO2/GPD1/AVPR1A/CYP4F2/SRD5A2/RGN/OXCT1/APOA5/DGAT2/HSD17B3/BHMT/CYP7A1/APOC3/ACADL/PDK4/DKK3/PPARGC1A/AKR1C2/WNT4/FABP1/APOA4	46
GO:0071548	response to dexamethasone	14/1830	40/18670	1.42914e-05	0.000355447	0.000277276	GBA/FOXO1/DNMT3B/SMYD3/PCNA/ASS1/FBXO32/SRD5A1/ERRFI1/PCK1/PCK2/GJB2/ARG1/CPS1	14
GO:0006268	DNA unwinding involved in DNA replication	8/1830	14/18670	1.46612e-05	0.000363138	0.000283276	RECQL4/MCM2/RAD51/MCM6/BLM/MCM4/MCM7/HMGA1	8
GO:0030194	positive regulation of blood coagulation	11/1830	26/18670	1.49194e-05	0.000366505	0.000285902	TBXA2R/TLR4/SERPINE1/PLG/THBS1/SERPINF2/THBD/CPB2/SELP/APOH/HRG	11
GO:1900048	positive regulation of hemostasis	11/1830	26/18670	1.49194e-05	0.000366505	0.000285902	TBXA2R/TLR4/SERPINE1/PLG/THBS1/SERPINF2/THBD/CPB2/SELP/APOH/HRG	11
GO:0002573	myeloid leukocyte differentiation	40/1830	204/18670	1.5376e-05	0.000376177	0.000293448	GPC3/TRIB1/FOS/EPHA2/EFNA4/CD4/LEF1/ZFP36L1/ID2/UBD/CD109/JUN/JUNB/KLF10/CBFA2T3/SLC9B2/TLR4/PIAS3/TESC/NME1/ANXA2/CCR1/CCL3/CD81/TLR3/MMP9/TREM2/BMP4/CA2/KITLG/SRC/LILRB1/MYC/CSF1R/C1QC/MT1G/APCS/INHBA/BATF/DHRS2	40
GO:0055092	sterol homeostasis	24/1830	97/18670	1.56823e-05	0.000382113	0.000298078	CETP/LCAT/LDLR/LPL/ACSM3/EPHX2/CYP39A1/FABP4/TTC39B/CD24/APOA5/ANGPTL3/SOAT2/LIPG/DGAT2/APOA1/MTTP/CYP7A1/APOC3/LIPC/G6PC/ACSM1/GRAMD1B/APOA4	24
GO:0032508	DNA duplex unwinding	26/1830	110/18670	1.69846e-05	0.000411142	0.000320723	TOP2A/CDC45/RECQL4/DSCC1/GINS1/POLQ/PIF1/MCM2/RFC4/RAD51/MCM6/BLM/CHTF18/MCM3/RAD54B/MCM4/MCM7/MCM5/GINS2/HMGA1/MCM8/DNA2/GINS4/RFC3/DDX11/BRIP1	26
GO:0007292	female gamete generation	30/1830	136/18670	1.70109e-05	0.000411142	0.000320723	ASPM/TOP2A/CCNB1/PLK1/TTK/TRIP13/AURKA/NCAPH/MDK/AFP/PABPC1L/MCM8/SPIRE2/BRCA2/MCMDC2/ADAMTS1/ZP3/CDC25B/NPM2/SRC/YBX2/PAQR5/PAQR8/ANG/IGF1/LGR5/IHH/INHBA/WNT4/HPGD	30
GO:0034375	high-density lipoprotein particle remodeling	9/1830	18/18670	1.74985e-05	0.00042123	0.000328592	CETP/LCAT/LPL/ALB/LIPG/APOA1/APOC3/LIPC/APOA4	9
GO:0031589	cell-substrate adhesion	60/1830	354/18670	1.77294e-05	0.000425081	0.000331596	ADAMTS13/CDKN2A/CD34/CDH13/KIF14/MDK/THY1/EDIL3/LYVE1/ADAM15/FERMT2/LAMC1/ITGA6/SDC4/DLC1/SERPINE1/MMRN1/ITGA2/ID1/PHLDB2/AXL/VWF/S100A10/PLG/NTN4/THBS1/SIGLEC1/COL8A1/FGB/MMP14/FERMT1/COL1A1/TYRO3/SKAP1/FGA/FGG/TEK/ARL2/FOXF1/CASS4/ITGB4/SRC/MELTF/CCDC80/GBP1/ANGPT2/NPNT/ANGPTL3/FBLN1/COL5A3/BCAM/APOA1/ITGA11/DDR1/LAMB3/ITGA3/POSTN/TACSTD2/HRG/WNT4	60
GO:0008203	cholesterol metabolic process	32/1830	150/18670	1.86178e-05	0.000444602	0.000346825	CETP/GBA/G6PD/ERLIN1/LCAT/ACLY/LDLR/ACAA2/CAT/APOF/EPHX2/SQLE/CYP39A1/SORL1/ACACB/TTC39B/PRKAA2/APOL1/AKR1D1/APOA5/HMGCS2/ANGPTL3/PON1/SOAT2/DGAT2/APOA1/CYP7A1/VLDLR/LIPC/ACADL/NR0B2/APOA4	32
GO:0060485	mesenchyme development	50/1830	279/18670	1.9309e-05	0.00045928	0.000358274	EZH2/MDK/FAM83D/SEMA5B/ROBO1/SEMA3F/CUL7/LEF1/LOXL2/ZFP36L1/TCOF1/ADAM15/MESP1/TAPT1/RBM24/MSX1/PBLD/EDNRB/DLG5/SEMA6C/ACTG2/HEY1/PHLDB2/PTK7/CITED2/TEAD2/SEMA4F/HGF/PDGFRB/ZFPM2/ZEB2/COL1A1/BMP4/FOXF1/SEMA3G/TGFBR3/KITLG/SEMA7A/AXIN2/ZNF703/SEMA3B/HEY2/MYC/FRZB/SEMA6D/WNT11/NRG1/SOX9/SNAI2/WNT4	50
GO:0033539	fatty acid beta-oxidation using acyl-CoA dehydrogenase	7/1830	11/18670	1.98749e-05	0.000470868	0.000367314	ACADS/ETFDH/IVD/ACAD11/ACADM/GCDH/ACADL	7
GO:0007565	female pregnancy	38/1830	192/18670	1.99534e-05	0.000470868	0.000367314	ADRA2B/FOS/CAD/SPP1/SLC38A2/FOSB/DHODH/JUNB/PLA2G6/AGO2/ITGA2/ESR1/NAMPT/BSG/ACVR1C/STC2/ACSL4/GOT2/ADM/MMP9/THBD/ANGPT2/PGF/GJB2/TLE6/AMBP/CLIC5/FBLN1/PTGIS/STC1/AR/IHH/DDR1/ITGA3/ARG1/CLDN4/WNT4/HPGD	38
GO:0050820	positive regulation of coagulation	11/1830	27/18670	2.29505e-05	0.000539471	0.00042083	TBXA2R/TLR4/SERPINE1/PLG/THBS1/SERPINF2/THBD/CPB2/SELP/APOH/HRG	11
GO:0050771	negative regulation of axonogenesis	19/1830	69/18670	2.37129e-05	0.000555216	0.000433112	THY1/SEMA5B/SEMA3F/SPP1/LINGO1/SEMA6C/EPHB2/CDK5R1/PLXNA3/NGFR/FGF13/SEMA4F/MAP2/SPART/SEMA3G/SEMA7A/ARHGAP4/SEMA3B/SEMA6D	19
GO:0010906	regulation of glucose metabolic process	26/1830	112/18670	2.38133e-05	0.000555397	0.000433253	CLK2/FOXK1/FOXO1/SOGA1/IGFBP3/MLYCD/C1QTNF3/PPP1R3B/FBP1/PGP/PFKFB2/ACACB/IGFBP4/C1QTNF1/SRC/RGN/GCKR/MST1/KHK/DGAT2/GNMT/IGF1/PDK4/PPARGC1A/TFF3/GCGR	26
GO:0010810	regulation of cell-substrate adhesion	41/1830	215/18670	2.40915e-05	0.000559706	0.000436615	CDKN2A/CDH13/MDK/THY1/EDIL3/ADAM15/ITGA6/SDC4/DLC1/SERPINE1/MMRN1/PHLDB2/S100A10/PLG/THBS1/COL8A1/FGB/MMP14/FERMT1/COL1A1/SKAP1/FGA/FGG/TEK/ARL2/FOXF1/CASS4/SRC/MELTF/CCDC80/GBP1/ANGPT2/NPNT/FBLN1/APOA1/DDR1/ITGA3/POSTN/TACSTD2/HRG/WNT4	41
GO:1901989	positive regulation of cell cycle phase transition	25/1830	106/18670	2.54786e-05	0.000587379	0.000458202	CDC25C/CDCA5/UBE2C/CCNB1/CDK1/DLGAP5/DTL/CDT1/EZH2/CDC6/CDC45/FAM83D/CCNE1/MTBP/DBF4B/CDC7/NSMCE2/ATAD5/CDC25A/ADAMTS1/PLCB1/STXBP4/CDC25B/ESPL1/SMARCD3	25
GO:1904029	regulation of cyclin-dependent protein kinase activity	25/1830	106/18670	2.54786e-05	0.000587379	0.000458202	CDKN3/CDC25C/CCNB2/CCNB1/PLK1/CDKN2A/PKMYT1/CDC6/CCNA2/CCNF/CCNE1/CDKN2C/BLM/SFN/CKS1B/CCNE2/CDC25A/SERTAD1/PSRC1/CKS2/CDK5R1/CDKN2B/HERC5/SRC/CNTD2	25
GO:1901988	negative regulation of cell cycle phase transition	48/1830	267/18670	2.58215e-05	0.000593003	0.000462589	CDC25C/CENPF/CDC20/CCNB1/NDC80/CDK1/BUB1/E2F1/PLK1/CDKN2A/TTK/AURKB/TRIP13/DTL/CDT1/GTSE1/BUB1B/EZH2/CDC6/AURKA/TICRR/E2F8/ORC1/SPDL1/CDKN2C/XRCC3/MAD2L1/DCUN1D3/BLM/SFN/CHEK1/ZFP36L1/PLK3/BRSK1/ARID3A/PCNA/PSMD4/PCBP4/DUSP1/RBL1/WEE1/CDKN2B/FHL1/CCL2/KLF4/SOX4/MYO16/ATF5	48
GO:0008608	attachment of spindle microtubules to kinetochore	12/1830	32/18670	2.6386e-05	0.000603656	0.000470899	NUF2/NEK2/KIF2C/CCNB1/NDC80/AURKB/CDT1/RACGAP1/CENPE/SGO1/ECT2/SPAG5	12
GO:0022600	digestive system process	24/1830	100/18670	2.70215e-05	0.000615844	0.000480406	SLC26A6/MUC13/WNK4/LDLR/PBLD/TJP2/STK39/TLR4/GCNT3/HAMP/INAVA/MOGAT2/SGK1/APOA5/SOAT2/SLC2A2/RBP4/APOA1/SOX9/CHRM3/SERPINA3/TFF3/FABP1/APOA4	24
GO:0071276	cellular response to cadmium ion	13/1830	37/18670	2.7547e-05	0.000623425	0.00048632	FOS/AKR1C3/JUN/MT2A/MT1F/MT1X/MT1E/MMP9/HMOX1/CYP1A2/MT1G/MT1M/MT1A	13
GO:0019400	alditol metabolic process	10/1830	23/18670	2.75622e-05	0.000623425	0.00048632	PGP/PCK1/MOGAT2/PCK2/SORD/ANGPTL3/GOT1/DGAT2/TKFC/MOGAT3	10
GO:0048640	negative regulation of developmental growth	26/1830	113/18670	2.80844e-05	0.000632849	0.000493672	TP73/SEMA5B/SEMA3F/G6PD/SPP1/FXN/SOCS2/NKD1/SEMA6C/MAPK11/STC2/CDK5R1/PLXNA3/DUSP10/FGF13/SEMA4F/MAP2/SPART/BMP4/SEMA3G/SEMA7A/ARHGAP4/SEMA3B/RBP4/SEMA6D/ADRB2	26
GO:0048545	response to steroid hormone	63/1830	383/18670	2.86055e-05	0.000642114	0.0005009	MDK/ZFP36/CCNE1/FOS/GBA/CAD/LEF1/SPP1/ZFP36L1/FOXO1/NCOR1/AKR1C3/AGL/ALDH3A1/FOSB/IL1RN/TYMS/HMGB2/DNMT3B/SMYD3/PCNA/NR4A1/DUSP1/NR4A3/ASS1/ESR1/NR3C2/FBXO32/CATSPER2/NR6A1/NR4A2/NKX3-1/SRD5A1/ERRFI1/PCK1/THBS1/ADM/LOX/BCHE/COL1A1/PCK2/BMP4/AVPR1A/CA2/ABCA3/SRC/ALPL/KLF9/FHL2/GJB2/PAQR8/GOT1/STC1/AGXT/NR1I2/AR/NR0B2/UGT1A1/ARG1/PPARGC1A/TAT/CLDN4/CPS1	63
GO:0006000	fructose metabolic process	8/1830	15/18670	2.87098e-05	0.000642114	0.0005009	FBP1/PFKFB4/PFKFB2/ALDOA/SORD/ALDOB/KHK/TKFC	8
GO:0031023	microtubule organizing center organization	29/1830	133/18670	2.93672e-05	0.000654376	0.000510465	NEK2/CDK1/PLK1/AURKA/SGO1/CEP131/XRCC2/CCNF/STIL/WDR62/PCLAF/XRCC3/KAT2A/KIF11/TUBE1/CEP250/PLK4/CHEK1/HAUS5/BRSK1/CENPJ/CEP152/CEP72/SAC3D1/BRCA2/POC1A/SASS6/ARL2/ATF5	29
GO:0010043	response to zinc ion	16/1830	53/18670	2.98114e-05	0.000661812	0.000516265	ASS1/HAMP/MT2A/MT1F/MT1X/HAAO/MT1E/CA2/KHK/MT1G/S100A8/MT1M/OTC/ARG1/CPS1/MT1A	16
GO:0010948	negative regulation of cell cycle process	60/1830	361/18670	3.2203e-05	0.000712268	0.000555625	CDC25C/CENPF/NEK2/CDC20/CCNB1/PTTG1/NDC80/CDK1/BUB1/E2F1/PLK1/CDKN2A/TTK/AURKB/TRIP13/DTL/CDT1/GTSE1/BUB1B/RRM2/EZH2/CDC6/AURKA/TICRR/E2F8/ORC1/SPDL1/CCNF/CDKN2C/XRCC3/KAT2A/MAD2L1/EHMT2/RAD51/MTBP/DCUN1D3/BLM/CDC7/SFN/CHEK1/ZFP36L1/PLK3/BRSK1/ARID3A/PCNA/PSMD4/PCBP4/DUSP1/RBL1/WEE1/CDKN2B/ESPL1/BMP4/FHL1/CCL2/KLF4/SOX4/MYO16/ATF5/HMGN5	60
GO:1902652	secondary alcohol metabolic process	33/1830	161/18670	3.28754e-05	0.000724468	0.000565141	CETP/GBA/G6PD/ERLIN1/LCAT/ACLY/LDLR/ACAA2/CAT/APOF/EPHX2/SQLE/CYP39A1/SORL1/ACACB/TTC39B/PRKAA2/APOL1/AKR1D1/APOA5/HMGCS2/ANGPTL3/PON1/SOAT2/DGAT2/APOA1/CYP7A1/VLDLR/LIPC/ACADL/NR0B2/CYP3A4/APOA4	33
GO:0007127	meiosis I	26/1830	114/18670	3.30357e-05	0.000725333	0.000565816	TOP2A/PTTG1/PLK1/TRIP13/EME1/AURKA/MND1/RAD54L/CCNE1/FANCD2/RAD51/RAD54B/MSH5/PSMC3IP/CCNE2/EME2/CKS2/P3H4/BRCA2/MCMDC2/C11orf80/BRIP1/MYBL1/CDC25B/CENPX/ESPL1	26
GO:0003018	vascular process in circulatory system	35/1830	175/18670	3.31668e-05	0.000725554	0.000565989	APLN/DBH/ADRA2B/ADCY6/TBXA2R/PTP4A3/PLOD3/ADRA1A/PLA2G6/EDNRB/EPHX2/PDE2A/GCH1/AGTR1/GJA5/SLC8A1/HBB/FGB/ADM/ADRA1B/SERPINF2/FGA/HMOX1/FGG/TEK/AVPR1A/MFSD2A/ACE/SRC/BDKRB2/CHRM3/TRPV4/ADRB2/CPS1/CRP	35
GO:0006302	double-strand break repair	45/1830	248/18670	3.60373e-05	0.000779412	0.000608003	CDCA5/FOXM1/TRIP13/EME1/CDC45/PARPBP/XRCC2/RECQL4/RAD54L/POLQ/TONSL/MCM2/XRCC3/RAD51/FEN1/MSH2/MCM6/BLM/AP5Z1/RAD51AP1/MCM3/CDC7/RAD54B/NSMCE2/CHEK1/KLHL15/MCM4/MCM7/MCM5/GINS2/NSD2/RMI2/EME2/MCM8/DNA2/SPIRE2/GINS4/BRCA2/FIGNL1/BARD1/MMS22L/MCMDC2/DDX11/BRIP1/ESCO2	45
GO:1901991	negative regulation of mitotic cell cycle phase transition	45/1830	248/18670	3.60373e-05	0.000779412	0.000608003	CDC25C/CENPF/CDC20/CCNB1/NDC80/CDK1/BUB1/E2F1/PLK1/CDKN2A/TTK/AURKB/TRIP13/CDT1/GTSE1/BUB1B/EZH2/CDC6/AURKA/TICRR/E2F8/ORC1/SPDL1/CDKN2C/XRCC3/MAD2L1/DCUN1D3/BLM/SFN/ZFP36L1/PLK3/BRSK1/ARID3A/PCNA/PSMD4/PCBP4/DUSP1/RBL1/WEE1/CDKN2B/FHL1/CCL2/KLF4/SOX4/MYO16	45
GO:0046460	neutral lipid biosynthetic process	14/1830	43/18670	3.6409e-05	0.000779412	0.000608003	LDLR/LPL/ACSL1/ACSL4/PCK1/LPIN2/MOGAT2/PCK2/RGN/DGAT2/ANG/GPAT3/MOGAT3/THRSP	14
GO:0046461	neutral lipid catabolic process	14/1830	43/18670	3.6409e-05	0.000779412	0.000608003	LPL/FABP5/FABP4/SORL1/ABHD6/DAGLA/APOA5/LIPG/APOA1/APOC3/LIPC/CPS1/FABP1/APOA4	14
GO:0046463	acylglycerol biosynthetic process	14/1830	43/18670	3.6409e-05	0.000779412	0.000608003	LDLR/LPL/ACSL1/ACSL4/PCK1/LPIN2/MOGAT2/PCK2/RGN/DGAT2/ANG/GPAT3/MOGAT3/THRSP	14
GO:0046464	acylglycerol catabolic process	14/1830	43/18670	3.6409e-05	0.000779412	0.000608003	LPL/FABP5/FABP4/SORL1/ABHD6/DAGLA/APOA5/LIPG/APOA1/APOC3/LIPC/CPS1/FABP1/APOA4	14
GO:0046164	alcohol catabolic process	16/1830	54/18670	3.854e-05	0.000822094	0.000641298	AKR1C3/ALDH2/AKR1B10/ALDH1B1/CYP39A1/ADH4/HAO1/MTMR7/AKR1D1/SULT1A1/SORD/TKFC/CYP7A1/SULT1A2/SULT2A1/SULT1E1	16
GO:0097327	response to antineoplastic agent	23/1830	96/18670	4.06106e-05	0.000863192	0.000673357	RAD51/BLM/GBA/EGR1/FOXO1/ADAM15/DNMT3B/SMYD3/SLC31A1/PCNA/ASS1/DDX11/FBXO32/SRD5A1/ERRFI1/PCK1/ASNS/PCK2/HMOX1/GJB2/MAPK13/ARG1/CPS1	23
GO:0045931	positive regulation of mitotic cell cycle	33/1830	163/18670	4.26277e-05	0.000900715	0.000702628	CDC25C/CDCA5/UBE2C/CCNB1/NDC80/CDK1/DLGAP5/DTL/CDT1/CDC6/AURKA/CDC45/NUSAP1/CCNE1/XRCC3/MAD2L1/MTBP/DBF4B/CDC7/NSMCE2/CDC25A/BRCA2/SMPD3/ADAMTS1/PLCB1/NKX3-1/CDC25B/PDGFRB/ASNS/SPHK1/ESPL1/SMARCD3/IGF1	33
GO:0045132	meiotic chromosome segregation	22/1830	90/18670	4.26765e-05	0.000900715	0.000702628	NUF2/TOP2A/PTTG1/BUB1/PLK1/TTK/TRIP13/BUB1B/EME1/NCAPH/SGO1/SGO2/CCNE1/FANCD2/CCNE2/EME2/P3H4/MCMDC2/BRIP1/SMC4/CENPX/ESPL1	22
GO:0042738	exogenous drug catabolic process	10/1830	24/18670	4.31052e-05	0.000906571	0.000707197	CYP2C8/CYP2B6/CYP2C9/CYP1A2/CYP2J2/CYP2C18/NR1I2/CYP2E1/CYP3A4/CYP2A6	10
GO:0051047	positive regulation of secretion	68/1830	428/18670	4.36446e-05	0.000911568	0.000711094	APLN/CD34/MDK/TNFRSF4/IL1RAP/TRIM16/CXCL12/SPP1/NMB/LPL/STX1A/SDC4/C1QTNF3/PLA2G6/TLR4/EDNRB/CYP4A11/PHPT1/TNFSF4/ABAT/SMPD3/MAPK11/ORM1/TSLP/PFKFB2/ZP3/CCL3/NKX3-1/KMO/CD14/ORM2/FGB/PINK1/IL33/FERMT1/GLUL/TREM2/FGA/LRRK2/GLUD1/FGG/AVPR1A/RAB3D/CYP4F2/SCAMP5/C1QTNF1/SRC/CPB2/OXCT1/FCN1/CSF1R/TRIM6/TFR2/RBP4/SOX4/ANG/S100A8/EXPH5/CD274/IGF1/NR0B2/SAA1/TRPV4/INHBA/PYCARD/POSTN/ANO1/RASL10B	68
GO:0006069	ethanol oxidation	7/1830	12/18670	4.3647e-05	0.000911568	0.000711094	ALDH2/ALDH1B1/ADH1A/ADH6/ADH4/ADH1B/ADH1C	7
GO:0000281	mitotic cytokinesis	19/1830	72/18670	4.53505e-05	0.000943858	0.000736283	KIF4A/KIF20A/CENPA/PLK1/ANLN/CDT1/RACGAP1/KIF23/CEP55/STMN1/NUSAP1/ECT2/CUL7/INCENP/RHOB/CKAP2/BRCA2/ESPL1/ANK3	19
GO:0002793	positive regulation of peptide secretion	50/1830	288/18670	4.57054e-05	0.000947952	0.000739477	APLN/CD34/MDK/TNFRSF4/IL1RAP/TRIM16/LPL/C1QTNF3/PLA2G6/TLR4/PHPT1/TNFSF4/ABAT/MAPK11/ORM1/TSLP/PFKFB2/CCL3/CD14/ORM2/FGB/IL33/FERMT1/GLUL/TREM2/FGA/LRRK2/GLUD1/FGG/SCAMP5/SRC/OXCT1/FCN1/CSF1R/TRIM6/TFR2/RBP4/SOX4/ANG/S100A8/EXPH5/CD274/IGF1/NR0B2/SAA1/TRPV4/PYCARD/POSTN/ANO1/RASL10B	50
GO:0031570	DNA integrity checkpoint	32/1830	157/18670	4.82098e-05	0.000994111	0.000775484	CDC25C/TOP2A/CCNB1/CDK1/E2F1/PLK1/DTL/CDT1/GTSE1/EME1/CDC6/AURKA/TICRR/CDC45/E2F8/ORC1/MSH2/WDR76/BLM/PEA15/SFN/CHEK1/RHNO1/PLK3/BRSK1/ARID3A/EME2/PCNA/DNA2/PCBP4/BRIP1/SOX4	32
GO:0051591	response to cAMP	23/1830	97/18670	4.83586e-05	0.000994111	0.000775484	SLC26A6/FOS/ZFP36L1/ALDH3A1/FOSB/JUN/JUNB/DUOX1/DUSP1/ASS1/PDE2A/BSG/NME1/SLC8A1/SRD5A1/PCK1/COL1A1/THBD/TEK/GPD1/STC1/AGXT/CPS1	23
GO:0006633	fatty acid biosynthetic process	33/1830	164/18670	4.84285e-05	0.000994111	0.000775484	ERLIN1/AKR1C3/ACLY/LPL/MLYCD/ACSM3/CYP2C8/CBR4/EPHX2/FABP5/ACACB/ACSM5/PRKAA2/CYP2C9/CYP1A2/AVPR1A/RGN/APOA5/LIPG/PTGIS/ELOVL7/CYP7A1/APOC3/LIPC/ACADL/ACSM2A/PDK4/ACOT12/CYP2E1/CYP3A4/ACSM1/HPGD/APOA4	33
GO:0006071	glycerol metabolic process	9/1830	20/18670	5.03886e-05	0.00102852	0.000802324	PGP/PCK1/MOGAT2/PCK2/ANGPTL3/GOT1/DGAT2/TKFC/MOGAT3	9
GO:0046486	glycerolipid metabolic process	66/1830	414/18670	5.05449e-05	0.00102852	0.000802324	CETP/SOCS7/PIGC/SOCS6/TAZ/PIGU/LCAT/THEM5/GPAA1/PDGFA/LDLR/LPL/SOCS2/SOCS3/CAT/SBF1/ACSL1/PLA2G6/FABP5/CHKA/PGP/PLCB1/ZP3/PEMT/FABP4/SORL1/LPCAT1/ACSL4/ABHD6/GDPD1/PLA2G4C/PCK1/CISH/PDGFRB/LPIN2/MOGAT2/PCK2/PLCH2/GPD1/AGPAT4/MFSD2A/MTMR7/DAGLA/PIGZ/RGN/SLC27A5/APOA5/CSF1R/PON1/LIPG/DGAT2/APOA1/ANG/APOH/APOC3/LIPC/GPAT3/PIK3C2G/MOGAT3/G6PC/CYP2E1/CPS1/CDS1/THRSP/FABP1/APOA4	66
GO:0000083	regulation of transcription involved in G1/S transition of mitotic cell cycle	11/1830	29/18670	5.06194e-05	0.00102852	0.000802324	E2F1/CDT1/RRM2/CDC6/CDC45/ORC1/CCNE1/ID2/TYMS/KLF11/PCNA	11
GO:0008207	C21-steroid hormone metabolic process	13/1830	39/18670	5.20974e-05	0.00103813	0.000809826	AFP/EGR1/AKR1C3/CYP17A1/CLCN2/SRD5A1/ADM/AKR1D1/DKK3/PPARGC1A/AKR1C2/WNT4/DHRS2	13
GO:0033574	response to testosterone	13/1830	39/18670	5.20974e-05	0.00103813	0.000809826	GBA/CAD/TBXA2R/SPP1/PSPH/DUSP1/NME1/NKX3-1/SRD5A1/THBS1/KCNJ11/AR/FOXP2	13
GO:0055090	acylglycerol homeostasis	13/1830	39/18670	5.20974e-05	0.00103813	0.000809826	CETP/LPL/C1QTNF3/APOA5/GCKR/ANGPTL3/LIPG/DGAT2/APOA1/APOC3/LIPC/ACSM2A/APOA4	13
GO:0070328	triglyceride homeostasis	13/1830	39/18670	5.20974e-05	0.00103813	0.000809826	CETP/LPL/C1QTNF3/APOA5/GCKR/ANGPTL3/LIPG/DGAT2/APOA1/APOC3/LIPC/ACSM2A/APOA4	13
GO:0010675	regulation of cellular carbohydrate metabolic process	29/1830	137/18670	5.22581e-05	0.00103813	0.000809826	PTH1R/CLK2/FOXK1/FOXO1/SOGA1/IGFBP3/MLYCD/CBFA2T3/C1QTNF3/PPP1R3B/FBP1/PGP/PFKFB2/ACACB/IGFBP4/C1QTNF1/SRC/RGN/GCKR/MST1/NUPR1/KHK/DGAT2/GNMT/IGF1/PDK4/PPARGC1A/TFF3/GCGR	29
GO:0098754	detoxification	29/1830	137/18670	5.22581e-05	0.00103813	0.000809826	NQO1/GSTZ1/ACAA1/CAT/DUOX1/AKR1B10/ALB/GCH1/MT2A/PON3/TXNRD1/HBB/MT1F/MT1X/HP/ADH4/SRXN1/MT1E/FANCC/IYD/RGN/AKR7A3/MT1G/GPX8/MT1M/HBA2/FABP1/MT1A/APOA4	29
GO:0006206	pyrimidine nucleobase metabolic process	8/1830	16/18670	5.24783e-05	0.00103813	0.000809826	CAD/TYMS/DHODH/ALDH6A1/DPYD/CDA/DPYS/CPS1	8
GO:0042448	progesterone metabolic process	8/1830	16/18670	5.24783e-05	0.00103813	0.000809826	AFP/EGR1/AKR1C3/CYP17A1/SRD5A1/ADM/PPARGC1A/AKR1C2	8
GO:0071384	cellular response to corticosteroid stimulus	17/1830	61/18670	5.31898e-05	0.00104875	0.000818106	ZFP36/ZFP36L1/FOXO1/AKR1C3/DNMT3B/SMYD3/ASS1/FBXO32/SRD5A1/ERRFI1/PCK1/PCK2/KLF9/GJB2/STC1/UGT1A1/ARG1	17
GO:0060350	endochondral bone morphogenesis	19/1830	73/18670	5.57352e-05	0.00109533	0.000854446	COL7A1/POC1A/SMPD3/ANXA2/SERPINH1/MMP14/COL1A1/SCARA3/MBL2/TEK/BMP4/AXIN2/ALPL/TMEM119/COL21A1/STC1/SOX9/IHH/TRPV4	19
GO:0034508	centromere complex assembly	16/1830	56/18670	6.2985e-05	0.00123377	0.000962434	CENPF/HJURP/CENPA/CENPM/CENPE/CENPL/CENPI/CENPW/CENPK/CENPH/HELLS/CENPU/OIP5/CENPO/CENPP/CENPX	16
GO:0071827	plasma lipoprotein particle organization	14/1830	45/18670	6.42511e-05	0.00125447	0.000978582	CETP/LCAT/LPL/ALB/LPA/AGTR1/APOA5/SOAT2/LIPG/APOA1/MTTP/APOC3/LIPC/APOA4	14
GO:0031109	microtubule polymerization or depolymerization	25/1830	112/18670	6.77261e-05	0.00131802	0.00102816	SKA1/KIF2C/KIF18B/SKA3/KIF18A/STMN1/MAPT/KIF24/TUBG1/CENPJ/CKAP2/PSRC1/CDK5R1/CCSAP/APC2/FGF13/NAV3/MAP2/ARHGEF2/MAP1A/ARL2/NCKAP5/MAP1B/TRPV4/CRYAB	25
GO:2000241	regulation of reproductive process	32/1830	160/18670	7.0726e-05	0.00136991	0.00106864	CDC25C/CDC20/ASPM/TTK/TRIP13/AURKA/CDC25A/MSX1/DUSP1/EDNRB/AGO2/ESR1/ACVR1C/PLCB1/ZP3/CITED2/NKX3-1/PTGDR2/CDC25B/ZFPM2/SPINK1/BMP4/NPM2/SRC/RGN/NUPR1/SULF1/SOX9/IGF1/AR/INHBA/WNT4	32
GO:0001505	regulation of neurotransmitter levels	58/1830	355/18670	7.08495e-05	0.00136991	0.00106864	CD34/SLC7A11/DBH/NQO1/RAB3B/ZNF219/NAAA/SCRIB/BRSK1/SNCG/STX1A/ADRA1A/TLR4/CLN3/SLC6A9/GLA/SARDH/ASS1/CHKA/ABAT/GCH1/SYP/SLC7A2/DMGDH/SRD5A1/HBB/VAMP1/KMO/AGXT2/SHMT1/GLUL/BCHE/STX11/MCTP1/LRRK2/RIDA/PHGDH/DPYD/CPLX1/DAGLA/RGN/RNF180/RIMS3/GLYAT/SLC1A3/SNCAIP/SLC1A1/PRKCB/KLF4/PTGIS/BHMT/DPYS/AGXT/SNAP25/SLC1A7/ARG2/SLC38A1/CPS1	58
GO:0071549	cellular response to dexamethasone stimulus	11/1830	30/18670	7.28754e-05	0.00139835	0.00109082	FOXO1/DNMT3B/SMYD3/ASS1/FBXO32/SRD5A1/ERRFI1/PCK1/PCK2/GJB2/ARG1	11
GO:1903532	positive regulation of secretion by cell	64/1830	403/18670	7.32752e-05	0.00139835	0.00109082	APLN/CD34/MDK/TNFRSF4/IL1RAP/TRIM16/CXCL12/SPP1/NMB/LPL/STX1A/SDC4/C1QTNF3/PLA2G6/TLR4/PHPT1/TNFSF4/ABAT/SMPD3/MAPK11/ORM1/TSLP/PFKFB2/ZP3/CCL3/NKX3-1/KMO/CD14/ORM2/FGB/PINK1/IL33/FERMT1/GLUL/TREM2/FGA/LRRK2/GLUD1/FGG/AVPR1A/RAB3D/SCAMP5/C1QTNF1/SRC/CPB2/OXCT1/FCN1/CSF1R/TRIM6/TFR2/RBP4/SOX4/ANG/EXPH5/CD274/IGF1/NR0B2/SAA1/TRPV4/INHBA/PYCARD/POSTN/ANO1/RASL10B	64
GO:0001763	morphogenesis of a branching structure	37/1830	196/18670	7.34078e-05	0.00139835	0.00109082	GPC3/MDK/SPRY2/EPHA2/LEF1/COL4A1/PDGFA/SOCS3/DLG5/PLXNA1/ESR1/DLL4/NKX3-1/TDGF1/NTN4/HGF/ADM/MMP14/LRRK2/BMP4/NFATC4/FOXF1/PAX8/SRC/PGF/FAT4/MYC/NPNT/SULF1/SOX9/AR/SNAI2/IHH/DDR1/TACSTD2/SPINT1/WNT4	37
GO:0002685	regulation of leukocyte migration	37/1830	196/18670	7.34078e-05	0.00139835	0.00109082	PLVAP/THBS4/MDK/ECM1/THY1/CXCL12/CD200/STK39/DAPK2/DUSP1/SERPINE1/ITGA2/ZNF580/SMPD3/PLCB1/ZP3/CCR1/CCL3/CD81/CD300A/THBS1/MMP14/IL33/TREM2/C5AR1/HMOX1/CCL4/KITLG/PGF/MST1/SELP/CCL2/NBL1/TRPV4/PYCARD/S100A14/CCL20	37
GO:0019369	arachidonic acid metabolic process	15/1830	51/18670	7.34867e-05	0.00139835	0.00109082	AKR1C3/CYP2C8/CYP4A11/CYP2B6/EPHX2/PLA2G4C/CYP2C9/CYP1A2/CYP4F2/CYP2J2/DAGLA/PTGIS/CYP2C18/CYP2E1/CYP2A6	15
GO:0019433	triglyceride catabolic process	12/1830	35/18670	7.37806e-05	0.0013995	0.00109172	LPL/FABP5/FABP4/SORL1/APOA5/LIPG/APOA1/APOC3/LIPC/CPS1/FABP1/APOA4	12
GO:0097305	response to alcohol	42/1830	233/18670	7.54179e-05	0.00142604	0.00111242	CDK1/RAD51/DBH/NQO1/BLM/FOS/ADCY6/CAD/G6PD/TBXA2R/ADAM15/AKR1C3/FOSB/DNMT3A/TYMS/CAT/GRAMD1A/GRAMD1C/TNFSF4/ABAT/HAMP/PEMT/CCL3/CD14/GOT2/ADH6/PRKAA2/AVPR1A/TGFBR3/KLF9/OXCT1/PTGFR/KLF4/RBP4/S100A8/CYP7A1/INHBA/UGT1A1/CYP2E1/AKR1C2/GRAMD1B/HPGD	42
GO:0008217	regulation of blood pressure	35/1830	182/18670	7.70401e-05	0.00144758	0.00112923	APLN/CD34/ADRA2B/TBXA2R/ID2/ADM2/ADRA1A/ACSM3/STK39/EDNRB/CYP4A11/NPY1R/EPHX2/ABAT/GCH1/NAMPT/AGTR1/GJA5/HBB/ADM/ADRA1B/SERPINF2/HMOX1/AVPR1A/CYP4F2/ACE/SGK1/COL1A2/ENPEP/SUCNR1/AR/ADRB2/POSTN/RASL10B/GCGR	35
GO:0061138	morphogenesis of a branching epithelium	35/1830	182/18670	7.70401e-05	0.00144758	0.00112923	GPC3/MDK/SPRY2/EPHA2/LEF1/COL4A1/PDGFA/SOCS3/DLG5/PLXNA1/ESR1/DLL4/NKX3-1/NTN4/HGF/ADM/MMP14/BMP4/NFATC4/FOXF1/PAX8/SRC/PGF/FAT4/MYC/NPNT/SULF1/SOX9/AR/SNAI2/IHH/DDR1/TACSTD2/SPINT1/WNT4	35
GO:0070371	ERK1 and ERK2 cascade	53/1830	317/18670	7.73704e-05	0.00144924	0.00113052	IQGAP3/MAP2K1/FAM83D/SPRY2/DUSP6/EPHA2/CD4/NELFE/ZFP36L1/NDRG2/PDGFA/JUN/CCL14/ADRA1A/ATF3/DSTYK/SCIMP/TLR4/DUSP1/GAREM1/EPHB2/CCR1/CCL3/DUSP10/ERRFI1/FGB/PDGFRB/SERPINF2/TREM2/FGA/C5AR1/FGG/TEK/BMP4/CCL4/CAVIN3/SRC/SEMA7A/GBP1/MYC/CSF1R/NPNT/CCL2/FBLN1/KLF4/PDGFRA/SOX9/IGF1/TRPV4/PYCARD/CCL20/WNK2/CHI3L1	53
GO:0051302	regulation of cell division	33/1830	168/18670	7.94829e-05	0.00148247	0.00115645	THBS4/ASPM/PRC1/KIF18B/KIF20A/PLK1/AURKB/RACGAP1/CDC6/AURKA/KIF23/E2F8/KIF14/MDK/ORC6/ECT2/BLM/MYO19/SFN/RAB11FIP4/PLK3/PDGFA/CAT/POU5F1/INCENP/RBL1/BRCA2/GAREM1/PRDM15/NKX3-1/CDC25B/PGF/MYC	33
GO:0051310	metaphase plate congression	16/1830	57/18670	7.96728e-05	0.00148247	0.00115645	CENPF/NUF2/KIFC1/CDCA5/KIF2C/CCNB1/NDC80/CDCA8/CDT1/CENPE/KIF14/KIF18A/SPDL1/FAM83D/PSRC1/SPAG5	16
GO:0071236	cellular response to antibiotic	30/1830	147/18670	7.98865e-05	0.00148247	0.00115645	CDK1/EZH2/ECT2/NQO1/ADCY6/LCN2/EGR1/FOXO1/FXN/CBX8/DNMT3A/KDM6B/PCNA/RHOB/NR4A3/PYCR1/ZNF580/SMPD3/DDX11/AXL/PINK1/HGF/SPHK1/LRRK2/SRC/MAPK13/KLF4/UGT1A1/ARG1/FABP1	30
GO:0009081	branched-chain amino acid metabolic process	9/1830	21/18670	8.05207e-05	0.00148505	0.00115845	ACADSB/BCKDHB/IVD/DBT/ACAT1/ALDH6A1/HMGCL/BCAT1/PPM1K	9
[truncated: 1,228 more rows]

## Sheet: S5
Table S5: The results of univariate regression analysis.
[truncated: 20 more rows]

## Sheet: S6
Table S6: The results of multivariate regression analysis.
[truncated: 8 more rows]

[truncated: 1 more sheets: S7]
